# Supplementary material for: Droplet-Based Microfluidic High Throughput Screening of Corynebacterium glutamicum for Efficient Heterologous Protein Production and Secretion
Source: Front Bioeng Biotechnol. 2021 May 7;9:668513. doi: 10.3389/fbioe.2021.668513 (PMC8137953; doi:10.3389/fbioe.2021.668513)
Supplement: Supplementary file 3 [file Data_Sheet_1.ZIP]

Archive with 166 entries (163 files):
- NewSort/
- NewSort/3xStd+mean.vi
- NewSort/AI_getData(FPGA).vi
- NewSort/AI_locVar_fix (FPGA).vi
- NewSort/Analog_Input_localVar_tgjelab (FPGA).vi
- NewSort/ARiM_A_MainProgram(Host).vi
- NewSort/ARiM_B_Consume.vi
- NewSort/ARiM_B_DAQ.vi
- NewSort/ARiM_B_GUI.vi
- NewSort/ARiM_B_HeatMapGenerator.vi
- NewSort/ARiM_B_Producer.vi
- NewSort/ARiM_B_RobotMain.vi
- NewSort/ARiM_B_ScreenPlotter.vi
- NewSort/ARiM_B_SequenceCaller.vi
- NewSort/ARiM_C_Consume_AdjustCursorHeat.vi
- NewSort/ARiM_C_Consume_AdjustCursorHeat01.vi
- NewSort/ARiM_C_Consume_AdjustCursorHeat2.vi
- NewSort/ARiM_C_Consume_CamSettings.vi
- NewSort/ARiM_C_Consume_ChangeNoiseLevel.vi
- NewSort/ARiM_C_Consume_ChangeTimeInt.vi
- NewSort/ARiM_C_Consume_DIOvalueChange.vi
- NewSort/ARiM_C_Consume_Freqchange.vi
- NewSort/ARiM_C_Consume_GatingChange.vi
- NewSort/ARiM_C_Consume_Initialize.vi
- NewSort/ARiM_C_Consume_InputMode.vi
- NewSort/ARim_C_Consume_PMTgainValue.vi
- NewSort/ARiM_C_Consume_PrepFPGA.vi
- NewSort/ARiM_C_Consume_RemakeDefaultFile.vi
- NewSort/ARiM_C_Consume_ResetFIFO.vi
- NewSort/ARiM_C_Consume_ResetGraph.vi
- NewSort/ARiM_C_Consume_ResetSortingParam.vi
- NewSort/ARiM_C_Consume_SaveAllData.vi
- NewSort/ARim_C_Consume_SaveAllDataDone.vi
- NewSort/ARiM_C_Consume_SaveData.vi
- NewSort/ARiM_C_Consume_SaveHeatMap.vi
- NewSort/ARiM_C_Consume_SaveHistData.vi
- NewSort/ARim_C_Consume_SaveSelection.vi
- NewSort/ARiM_C_Consume_ScreenShot.vi
- NewSort/ARiM_C_Consume_SendEmail.vi
- NewSort/ARim_C_Consume_SetColors.vi
- NewSort/ARiM_C_Consume_SetSaveFile.vi
- NewSort/ARiM_C_Consume_SkipStepFIFO.vi
- NewSort/ARiM_C_Consume_StartFPGA.vi
- NewSort/ARiM_C_Consume_StopDAQ.vi
- NewSort/ARiM_C_Consume_ThresholdStore.vi
- NewSort/ARiM_C_Consume_ToggleDIO.vi
- NewSort/ARim_C_Consume_ToggleLaser.vi
- NewSort/ARim_C_Consume_TriggerCAM.vi
- NewSort/ARiM_C_Consume_UpdateFPGAvalues.vi
- NewSort/ARiM_C_Consume_UpdateSettings.vi
- NewSort/ARiM_C_Consume_ValueLaser.vi
- NewSort/ARiM_C_DAQ_DaqOrDemo_ARiM.vi
- NewSort/ARiM_C_HeatMap_AnalyseData.vi
- NewSort/ARiM_C_HeatMap_AutoNoiseReset.vi
- NewSort/ARiM_C_HeatMap_ClearHistPlot.vi
- NewSort/ARiM_C_HeatMap_CycleTimer.vi
- NewSort/ARiM_C_Heatmap_DropVolumeCalculatorWidthBased.vi
- NewSort/ARiM_C_HeatMap_EmailCaller.vi
- NewSort/ARiM_C_HeatMap_EventCalcerHistSaveCaller.vi
- NewSort/ARiM_C_HeatMap_EventCounterQuick.vi
- NewSort/ARiM_C_HeatMap_FPGAmonitor.vi
- NewSort/ARiM_C_HeatMap_GetFirstAndLastElement2D.vi
- NewSort/ARiM_C_HeatMap_HeatMapAdder.vi
- NewSort/ARiM_C_HeatMap_HeatMapBundle.vi
- NewSort/ARiM_C_HeatMap_PeakCounter3vars.vi
- NewSort/ARiM_C_HeatMap_QueueCollector.vi
- NewSort/ARiM_C_HeatMap_SortCounter.vi
- NewSort/ARiM_C_RobotMain_LabVIEWcom.vi
- NewSort/ARiM_D_GatingChange_graphSetup.vi
- NewSort/ARiM_D_GatingChange_reDrawCursors.vi
- NewSort/ARiM_D_GatingChange_SlopeDrawing.vi
- NewSort/ARiM_D_GatingChange_upDataFPGA.vi
- NewSort/ARim_D_GatingChange_Volt2Pixel.vi
- NewSort/ARiM_Producer_kaput.vi
- NewSort/ARiM_X_AddNotifier.vi
- NewSort/ARiM_X_Bits2Volt32k10.vi
- NewSort/ARiM_X_ClearData.vi
- NewSort/ARiM_X_FileMaker.vi
- NewSort/ARiM_X_FileNamer.vi
- NewSort/ARiM_X_Freq2FixPoint.vi
- NewSort/ARiM_X_HeatMapAutoScaler.vi
- NewSort/ARiM_X_LoadDefaultValue.vi
- NewSort/ARiM_X_LoadDefaultValue_array.vi
- NewSort/ARiM_X_LoadDefaultValue_double.vi
- NewSort/ARiM_X_LoadDefaultValue_NOTE.vi
- NewSort/ARiM_X_LoadDefaultValue_RGB.vi
- NewSort/ARiM_X_LoadDefaultValue_text.vi
- NewSort/ARiM_X_Make1kPlot.vi
- NewSort/ARiM_X_MakeFileHeader_ARiMlab.vi
- NewSort/ARiM_X_MakeHeatMapMatrix.vi
- NewSort/ARiM_X_MakeSetingArrayGateInfoCluster.vi
- NewSort/ARiM_X_NinBox.vi
- NewSort/ARiM_X_PrepData_NinBox.vi
- NewSort/ARiM_X_PrepData_NinBox_Frame.vi
- NewSort/ARiM_X_ResetNinboxAndHeatmap.vi
- NewSort/ARiM_X_RNDstring.vi
- NewSort/ARim_X_SlopeX.vi
- NewSort/ARiM_X_Volts2Bits32k10.vi
- NewSort/A_LaunchMe.aliases
- NewSort/A_LaunchMe.lvlps
- NewSort/A_LaunchMe.lvproj
- NewSort/defaultValuesArim.txt
- NewSort/defaultValuestgje.txt
- NewSort/Dout_001.aliases
- NewSort/Dout_001.lvlps
- NewSort/FPGA Bitfiles/
- NewSort/FPGA Bitfiles/ALaunchMe_FPGATarget2_AIgetData(FPGA)_DZRwUWdIF9g.lvbitx
- NewSort/FPGA Bitfiles/Untitled Library 1.lvlib
- NewSort/fpga.png
- NewSort/FPGArefTD.ctl
- NewSort/FPGAvalueCluster.ctl
- NewSort/GaussFitter.vi
- NewSort/Global 3.vi
- NewSort/GlobalARIM.vi
- NewSort/GlobalRobot.vi
- NewSort/HeatMapper1.vi
- NewSort/HeatMapperMATRIX.vi
- NewSort/HisT_001.aliases
- NewSort/HisT_001.lvlps
- NewSort/ini$$0.TMP
- NewSort/LaunchMe.aliases
- NewSort/LaunchMe.lvlps
- NewSort/MainClusterTypeDef.ctl
- NewSort/memTEST.aliases
- NewSort/memTEST.lvlps
- NewSort/oldAI_getData(FPGA).vi
- NewSort/oldDaqOrDemo_ARiM.vi
- NewSort/old_2_AI_getData(FPGA).vi
- NewSort/old_ARiM_C_Consume_ChangeNoiseLevel.vi
- NewSort/old_Bit2Value.vi
- NewSort/old_Bits2Volt32k10.vi
- NewSort/old_calcHistGroup.vi
- NewSort/old_NinsideBox.vi
- NewSort/old_PeakCounter.vi
- NewSort/old_PlotHist2d.vi
- NewSort/old_SizeHistogram_004.vi
- NewSort/old_SLETMIG____ARiM_GUI.vi
- NewSort/PeakCounterDOUBLE.vi
- NewSort/PMT_VIEWER.aliases
- NewSort/PMT_VIEWER.lvlps
- NewSort/PMT_VIEWERlab.aliases
- NewSort/PMT_VIEWERlab.lvlps
- NewSort/shield_labview.vi
- NewSort/SortModeTD.ctl
- NewSort/SortSettingsTD.ctl
- NewSort/Thumbs.db
- NewSort/TypeDef/
- NewSort/TypeDef/Cl_Camera.ctl
- NewSort/TypeDef/CL_DAQ.ctl
- NewSort/TypeDef/CL_DAQ_Main.ctl
- NewSort/TypeDef/CL_Detection.ctl
- NewSort/TypeDef/CL_Detection_Settings.ctl
- NewSort/TypeDef/CL_Detection_slop.ctl
- NewSort/TypeDef/CL_FileIO.ctl
- NewSort/TypeDef/CL_FPGA.ctl
- NewSort/TypeDef/CL_Histogram.ctl
- NewSort/TypeDef/CL_Histogram_colors.ctl
- NewSort/TypeDef/CL_Histogram_Indicator.ctl
- NewSort/TypeDef/CL_Histogram_output.ctl
- NewSort/TypeDef/CL_Histogram_setings.ctl
- NewSort/TypeDef/CL_Misc_buttons.ctl
- NewSort/TypeDef/CL_StartButton.ctl
- NewSort/TypeDef/FPGA_InputMode.ctl
- NewSort/TypeDef/NinBoxOutput_total.ctl
- NewSort/TypeDef/ThisSecNinBox.ctl
- NewSort/Untitled 1.vi
