# Supplementary material for: Droplet-Based Microfluidic High Throughput Screening of Corynebacterium glutamicum for Efficient Heterologous Protein Production and Secretion
Source: Front Bioeng Biotechnol. 2021 May 7;9:668513. doi: 10.3389/fbioe.2021.668513 (PMC8137953; doi:10.3389/fbioe.2021.668513)
Supplement: Supplementary file 3 [file Data_Sheet_1.ZIP › NewSort/A_LaunchMe.lvproj]

<?xml version='1.0' encoding='UTF-8'?>
<Project Type="Project" LVVersion="13008000">
	<Property Name="NI.LV.ExampleFinder" Type="Str">&lt;?xml version="1.0" encoding="UTF-8"?&gt;
&lt;ExampleProgram&gt;
&lt;Title&gt;
	&lt;Text Locale="US"&gt;Analog Input.lvproj&lt;/Text&gt;
&lt;/Title&gt;
&lt;Keywords&gt;
	&lt;Item&gt;CompactRIO&lt;/Item&gt;
	&lt;Item&gt;FPGA&lt;/Item&gt;
	&lt;Item&gt;started&lt;/Item&gt;
	&lt;Item&gt;getting&lt;/Item&gt;
	&lt;Item&gt;analog&lt;/Item&gt;
	&lt;Item&gt;input&lt;/Item&gt;
&lt;/Keywords&gt;
&lt;Navigation&gt;
	&lt;Item&gt;7253&lt;/Item&gt;
	&lt;Item&gt;7695&lt;/Item&gt;
&lt;/Navigation&gt;
&lt;FileType&gt;LV Project&lt;/FileType&gt;
&lt;Metadata&gt;
&lt;Item Name="RTSupport"&gt;LV Project RT&lt;/Item&gt;
&lt;/Metadata&gt;
&lt;ProgrammingLanguages&gt;
&lt;Item&gt;LabVIEW&lt;/Item&gt;
&lt;/ProgrammingLanguages&gt;
&lt;RequiredSoftware&gt;
&lt;NiSoftware MinVersion="8.0"&gt;LabVIEW&lt;/NiSoftware&gt; 
&lt;/RequiredSoftware&gt;
&lt;RequiredFPGAHardware&gt;
&lt;Device&gt;
&lt;Model&gt;7055&lt;/Model&gt;
&lt;Model&gt;7056&lt;/Model&gt;
&lt;Model&gt;702C&lt;/Model&gt;
&lt;Model&gt;702D&lt;/Model&gt;
&lt;Model&gt;7074&lt;/Model&gt;
&lt;Model&gt;7083&lt;/Model&gt;
&lt;/Device&gt;
&lt;/RequiredFPGAHardware&gt;
&lt;/ExampleProgram&gt;</Property>
	<Property Name="NI.Project.Description" Type="Str">This project shows how to read analog input channels from a R Series board.  It was created using a PCI-7831R.  You can use the same code for other R Series boards by creating your desired target and then cutting and pasting all items in the 'Items to Move' folder to your new target.  

This example needs to be compiled for a specific FPGA target before use.

For information on moving this example to another FPGA target, refer to ni.com/info and enter info code fpgaex.</Property>
	<Item Name="My Computer" Type="My Computer">
		<Property Name="CCSymbols" Type="Str">OS,Win;CPU,x86;</Property>
		<Property Name="server.app.propertiesEnabled" Type="Bool">true</Property>
		<Property Name="server.control.propertiesEnabled" Type="Bool">true</Property>
		<Property Name="server.tcp.enabled" Type="Bool">false</Property>
		<Property Name="server.tcp.port" Type="Int">3363</Property>
		<Property Name="server.tcp.serviceName" Type="Str">My Computer/VI Server</Property>
		<Property Name="server.tcp.serviceName.default" Type="Str">My Computer/VI Server</Property>
		<Property Name="server.vi.callsEnabled" Type="Bool">true</Property>
		<Property Name="server.vi.propertiesEnabled" Type="Bool">true</Property>
		<Property Name="specify.custom.address" Type="Bool">false</Property>
		<Item Name="Subfolder" Type="Folder">
			<Item Name="B-VIs" Type="Folder">
				<Item Name="ARiM_B_Consume.vi" Type="VI" URL="../ARiM_B_Consume.vi"/>
				<Item Name="ARiM_B_DAQ.vi" Type="VI" URL="../ARiM_B_DAQ.vi"/>
				<Item Name="ARiM_B_GUI.vi" Type="VI" URL="../ARiM_B_GUI.vi"/>
				<Item Name="ARiM_B_HeatMapGenerator.vi" Type="VI" URL="../ARiM_B_HeatMapGenerator.vi"/>
				<Item Name="ARiM_B_Producer.vi" Type="VI" URL="../ARiM_B_Producer.vi"/>
				<Item Name="ARiM_B_RobotMain.vi" Type="VI" URL="../ARiM_B_RobotMain.vi"/>
				<Item Name="ARiM_B_ScreenPlotter.vi" Type="VI" URL="../ARiM_B_ScreenPlotter.vi"/>
				<Item Name="ARiM_B_SequenceCaller.vi" Type="VI" URL="../ARiM_B_SequenceCaller.vi"/>
			</Item>
			<Item Name="C-VIs - Consume" Type="Folder">
				<Item Name="ARiM_C_Consume_AdjustCursorHeat.vi" Type="VI" URL="../ARiM_C_Consume_AdjustCursorHeat.vi"/>
				<Item Name="ARiM_C_Consume_AdjustCursorHeat01.vi" Type="VI" URL="../ARiM_C_Consume_AdjustCursorHeat01.vi"/>
				<Item Name="ARiM_C_Consume_AdjustCursorHeat2.vi" Type="VI" URL="../ARiM_C_Consume_AdjustCursorHeat2.vi"/>
				<Item Name="ARiM_C_Consume_CamSettings.vi" Type="VI" URL="../ARiM_C_Consume_CamSettings.vi"/>
				<Item Name="ARiM_C_Consume_ChangeNoiseLevel.vi" Type="VI" URL="../ARiM_C_Consume_ChangeNoiseLevel.vi"/>
				<Item Name="ARiM_C_Consume_ChangeTimeInt.vi" Type="VI" URL="../ARiM_C_Consume_ChangeTimeInt.vi"/>
				<Item Name="ARiM_C_Consume_DIOvalueChange.vi" Type="VI" URL="../ARiM_C_Consume_DIOvalueChange.vi"/>
				<Item Name="ARiM_C_Consume_Freqchange.vi" Type="VI" URL="../ARiM_C_Consume_Freqchange.vi"/>
				<Item Name="ARiM_C_Consume_GatingChange.vi" Type="VI" URL="../ARiM_C_Consume_GatingChange.vi"/>
				<Item Name="ARiM_C_Consume_Initialize.vi" Type="VI" URL="../ARiM_C_Consume_Initialize.vi"/>
				<Item Name="ARiM_C_Consume_InputMode.vi" Type="VI" URL="../ARiM_C_Consume_InputMode.vi"/>
				<Item Name="ARim_C_Consume_PMTgainValue.vi" Type="VI" URL="../ARim_C_Consume_PMTgainValue.vi"/>
				<Item Name="ARiM_C_Consume_PrepFPGA.vi" Type="VI" URL="../ARiM_C_Consume_PrepFPGA.vi"/>
				<Item Name="ARiM_C_Consume_RemakeDefaultFile.vi" Type="VI" URL="../ARiM_C_Consume_RemakeDefaultFile.vi"/>
				<Item Name="ARiM_C_Consume_ResetFIFO.vi" Type="VI" URL="../ARiM_C_Consume_ResetFIFO.vi"/>
				<Item Name="ARiM_C_Consume_ResetGraph.vi" Type="VI" URL="../ARiM_C_Consume_ResetGraph.vi"/>
				<Item Name="ARiM_C_Consume_ResetSortingParam.vi" Type="VI" URL="../ARiM_C_Consume_ResetSortingParam.vi"/>
				<Item Name="ARiM_C_Consume_SaveAllData.vi" Type="VI" URL="../ARiM_C_Consume_SaveAllData.vi"/>
				<Item Name="ARim_C_Consume_SaveAllDataDone.vi" Type="VI" URL="../ARim_C_Consume_SaveAllDataDone.vi"/>
				<Item Name="ARiM_C_Consume_SaveData.vi" Type="VI" URL="../ARiM_C_Consume_SaveData.vi"/>
				<Item Name="ARiM_C_Consume_SaveHeatMap.vi" Type="VI" URL="../ARiM_C_Consume_SaveHeatMap.vi"/>
				<Item Name="ARiM_C_Consume_SaveHistData.vi" Type="VI" URL="../ARiM_C_Consume_SaveHistData.vi"/>
				<Item Name="ARim_C_Consume_SaveSelection.vi" Type="VI" URL="../ARim_C_Consume_SaveSelection.vi"/>
				<Item Name="ARiM_C_Consume_ScreenShot.vi" Type="VI" URL="../ARiM_C_Consume_ScreenShot.vi"/>
				<Item Name="ARiM_C_Consume_SendEmail.vi" Type="VI" URL="../ARiM_C_Consume_SendEmail.vi"/>
				<Item Name="ARim_C_Consume_SetColors.vi" Type="VI" URL="../ARim_C_Consume_SetColors.vi"/>
				<Item Name="ARiM_C_Consume_SetSaveFile.vi" Type="VI" URL="../ARiM_C_Consume_SetSaveFile.vi"/>
				<Item Name="ARiM_C_Consume_SkipStepFIFO.vi" Type="VI" URL="../ARiM_C_Consume_SkipStepFIFO.vi"/>
				<Item Name="ARiM_C_Consume_StartFPGA.vi" Type="VI" URL="../ARiM_C_Consume_StartFPGA.vi"/>
				<Item Name="ARiM_C_Consume_StopDAQ.vi" Type="VI" URL="../ARiM_C_Consume_StopDAQ.vi"/>
				<Item Name="ARiM_C_Consume_ThresholdStore.vi" Type="VI" URL="../ARiM_C_Consume_ThresholdStore.vi"/>
				<Item Name="ARiM_C_Consume_ToggleDIO.vi" Type="VI" URL="../ARiM_C_Consume_ToggleDIO.vi"/>
				<Item Name="ARim_C_Consume_ToggleLaser.vi" Type="VI" URL="../ARim_C_Consume_ToggleLaser.vi"/>
				<Item Name="ARim_C_Consume_TriggerCAM.vi" Type="VI" URL="../ARim_C_Consume_TriggerCAM.vi"/>
				<Item Name="ARiM_C_Consume_UpdateFPGAvalues.vi" Type="VI" URL="../ARiM_C_Consume_UpdateFPGAvalues.vi"/>
				<Item Name="ARiM_C_Consume_UpdateSettings.vi" Type="VI" URL="../ARiM_C_Consume_UpdateSettings.vi"/>
				<Item Name="ARiM_C_Consume_ValueLaser.vi" Type="VI" URL="../ARiM_C_Consume_ValueLaser.vi"/>
			</Item>
			<Item Name="C-VIs - DAQ" Type="Folder">
				<Item Name="ARiM_C_DAQ_DaqOrDemo_ARiM.vi" Type="VI" URL="../ARiM_C_DAQ_DaqOrDemo_ARiM.vi"/>
			</Item>
			<Item Name="C-VIs - Heatmap" Type="Folder">
				<Item Name="ARiM_C_HeatMap_AnalyseData.vi" Type="VI" URL="../ARiM_C_HeatMap_AnalyseData.vi"/>
				<Item Name="ARiM_C_HeatMap_AutoNoiseReset.vi" Type="VI" URL="../ARiM_C_HeatMap_AutoNoiseReset.vi"/>
				<Item Name="ARiM_C_HeatMap_ClearHistPlot.vi" Type="VI" URL="../ARiM_C_HeatMap_ClearHistPlot.vi"/>
				<Item Name="ARiM_C_HeatMap_CycleTimer.vi" Type="VI" URL="../ARiM_C_HeatMap_CycleTimer.vi"/>
				<Item Name="ARiM_C_Heatmap_DropVolumeCalculatorWidthBased.vi" Type="VI" URL="../ARiM_C_Heatmap_DropVolumeCalculatorWidthBased.vi"/>
				<Item Name="ARiM_C_HeatMap_EmailCaller.vi" Type="VI" URL="../ARiM_C_HeatMap_EmailCaller.vi"/>
				<Item Name="ARiM_C_HeatMap_EventCalcerHistSaveCaller.vi" Type="VI" URL="../ARiM_C_HeatMap_EventCalcerHistSaveCaller.vi"/>
				<Item Name="ARiM_C_HeatMap_EventCounterQuick.vi" Type="VI" URL="../ARiM_C_HeatMap_EventCounterQuick.vi"/>
				<Item Name="ARiM_C_HeatMap_FPGAmonitor.vi" Type="VI" URL="../ARiM_C_HeatMap_FPGAmonitor.vi"/>
				<Item Name="ARiM_C_HeatMap_GetFirstAndLastElement2D.vi" Type="VI" URL="../ARiM_C_HeatMap_GetFirstAndLastElement2D.vi"/>
				<Item Name="ARiM_C_HeatMap_HeatMapAdder.vi" Type="VI" URL="../ARiM_C_HeatMap_HeatMapAdder.vi"/>
				<Item Name="ARiM_C_HeatMap_HeatMapBundle.vi" Type="VI" URL="../ARiM_C_HeatMap_HeatMapBundle.vi"/>
				<Item Name="ARiM_C_HeatMap_PeakCounter3vars.vi" Type="VI" URL="../ARiM_C_HeatMap_PeakCounter3vars.vi"/>
				<Item Name="ARiM_C_HeatMap_QueueCollector.vi" Type="VI" URL="../ARiM_C_HeatMap_QueueCollector.vi"/>
				<Item Name="ARiM_C_HeatMap_SortCounter.vi" Type="VI" URL="../ARiM_C_HeatMap_SortCounter.vi"/>
			</Item>
			<Item Name="C-VIs - Robot" Type="Folder">
				<Item Name="ARiM_C_RobotMain_LabVIEWcom.vi" Type="VI" URL="../ARiM_C_RobotMain_LabVIEWcom.vi"/>
			</Item>
			<Item Name="D-VIs" Type="Folder">
				<Item Name="ARiM_D_GatingChange_graphSetup.vi" Type="VI" URL="../ARiM_D_GatingChange_graphSetup.vi"/>
				<Item Name="ARiM_D_GatingChange_reDrawCursors.vi" Type="VI" URL="../ARiM_D_GatingChange_reDrawCursors.vi"/>
				<Item Name="ARiM_D_GatingChange_SlopeDrawing.vi" Type="VI" URL="../ARiM_D_GatingChange_SlopeDrawing.vi"/>
				<Item Name="ARiM_D_GatingChange_upDataFPGA.vi" Type="VI" URL="../ARiM_D_GatingChange_upDataFPGA.vi"/>
				<Item Name="ARim_D_GatingChange_Volt2Pixel.vi" Type="VI" URL="../ARim_D_GatingChange_Volt2Pixel.vi"/>
			</Item>
			<Item Name="Global vars" Type="Folder">
				<Item Name="GlobalARIM.vi" Type="VI" URL="../GlobalARIM.vi"/>
				<Item Name="GlobalRobot.vi" Type="VI" URL="../GlobalRobot.vi"/>
			</Item>
			<Item Name="old items" Type="Folder">
				<Item Name="old_Bit2Value.vi" Type="VI" URL="../old_Bit2Value.vi"/>
				<Item Name="old_Bits2Volt32k10.vi" Type="VI" URL="../old_Bits2Volt32k10.vi"/>
				<Item Name="old_calcHistGroup.vi" Type="VI" URL="../old_calcHistGroup.vi"/>
				<Item Name="old_ExtractNumberOfRows.vi" Type="VI" URL="/M/myfiles/PostDoc2/Droplets/labview/ReplotHeatmap/old_ExtractNumberOfRows.vi"/>
				<Item Name="old_ExtractSettingsArray.vi" Type="VI" URL="/M/myfiles/PostDoc2/Droplets/labview/ReplotHeatmap/old_ExtractSettingsArray.vi"/>
				<Item Name="old_NinsideBox.vi" Type="VI" URL="../old_NinsideBox.vi"/>
				<Item Name="old_PeakCounter.vi" Type="VI" URL="../old_PeakCounter.vi"/>
				<Item Name="old_PlotHist2d.vi" Type="VI" URL="../old_PlotHist2d.vi"/>
				<Item Name="old_SizeHistogram_004.vi" Type="VI" URL="../old_SizeHistogram_004.vi"/>
			</Item>
			<Item Name="type definitions" Type="Folder">
				<Item Name="Cl_Camera.ctl" Type="VI" URL="../TypeDef/Cl_Camera.ctl"/>
				<Item Name="CL_DAQ.ctl" Type="VI" URL="../TypeDef/CL_DAQ.ctl"/>
				<Item Name="CL_DAQ_Main.ctl" Type="VI" URL="../TypeDef/CL_DAQ_Main.ctl"/>
				<Item Name="CL_Detection.ctl" Type="VI" URL="../TypeDef/CL_Detection.ctl"/>
				<Item Name="CL_Detection_Settings.ctl" Type="VI" URL="../TypeDef/CL_Detection_Settings.ctl"/>
				<Item Name="CL_Detection_slop.ctl" Type="VI" URL="../TypeDef/CL_Detection_slop.ctl"/>
				<Item Name="CL_FileIO.ctl" Type="VI" URL="../TypeDef/CL_FileIO.ctl"/>
				<Item Name="CL_FPGA.ctl" Type="VI" URL="../TypeDef/CL_FPGA.ctl"/>
				<Item Name="CL_Histogram.ctl" Type="VI" URL="../TypeDef/CL_Histogram.ctl"/>
				<Item Name="CL_Histogram_colors.ctl" Type="VI" URL="../TypeDef/CL_Histogram_colors.ctl"/>
				<Item Name="CL_Histogram_Indicator.ctl" Type="VI" URL="../TypeDef/CL_Histogram_Indicator.ctl"/>
				<Item Name="CL_Histogram_output.ctl" Type="VI" URL="../TypeDef/CL_Histogram_output.ctl"/>
				<Item Name="CL_Histogram_setings.ctl" Type="VI" URL="../TypeDef/CL_Histogram_setings.ctl"/>
				<Item Name="CL_Misc_buttons.ctl" Type="VI" URL="../TypeDef/CL_Misc_buttons.ctl"/>
				<Item Name="CL_StartButton.ctl" Type="VI" URL="../TypeDef/CL_StartButton.ctl"/>
				<Item Name="FPGA_InputMode.ctl" Type="VI" URL="../TypeDef/FPGA_InputMode.ctl"/>
				<Item Name="FPGArefTD.ctl" Type="VI" URL="../FPGArefTD.ctl"/>
				<Item Name="FPGAvalueCluster.ctl" Type="VI" URL="../FPGAvalueCluster.ctl"/>
				<Item Name="MainClusterTypeDef.ctl" Type="VI" URL="../MainClusterTypeDef.ctl"/>
				<Item Name="NinBoxOutput_total.ctl" Type="VI" URL="../TypeDef/NinBoxOutput_total.ctl"/>
				<Item Name="SortModeTD.ctl" Type="VI" URL="../SortModeTD.ctl"/>
				<Item Name="SortSettingsTD.ctl" Type="VI" URL="../SortSettingsTD.ctl"/>
				<Item Name="ThisSecNinBox.ctl" Type="VI" URL="../TypeDef/ThisSecNinBox.ctl"/>
			</Item>
			<Item Name="X-VIs" Type="Folder">
				<Item Name="ARiM_X_AddNotifier.vi" Type="VI" URL="../ARiM_X_AddNotifier.vi"/>
				<Item Name="ARiM_X_Bits2Volt32k10.vi" Type="VI" URL="../ARiM_X_Bits2Volt32k10.vi"/>
				<Item Name="ARiM_X_ClearData.vi" Type="VI" URL="../ARiM_X_ClearData.vi"/>
				<Item Name="ARiM_X_FileMaker.vi" Type="VI" URL="../ARiM_X_FileMaker.vi"/>
				<Item Name="ARiM_X_FileNamer.vi" Type="VI" URL="../ARiM_X_FileNamer.vi"/>
				<Item Name="ARiM_X_Freq2FixPoint.vi" Type="VI" URL="../ARiM_X_Freq2FixPoint.vi"/>
				<Item Name="ARiM_X_HeatMapAutoScaler.vi" Type="VI" URL="../ARiM_X_HeatMapAutoScaler.vi"/>
				<Item Name="ARiM_X_LoadDefaultValue.vi" Type="VI" URL="../ARiM_X_LoadDefaultValue.vi"/>
				<Item Name="ARiM_X_LoadDefaultValue_array.vi" Type="VI" URL="../ARiM_X_LoadDefaultValue_array.vi"/>
				<Item Name="ARiM_X_LoadDefaultValue_double.vi" Type="VI" URL="../ARiM_X_LoadDefaultValue_double.vi"/>
				<Item Name="ARiM_X_LoadDefaultValue_NOTE.vi" Type="VI" URL="../ARiM_X_LoadDefaultValue_NOTE.vi"/>
				<Item Name="ARiM_X_LoadDefaultValue_RGB.vi" Type="VI" URL="../ARiM_X_LoadDefaultValue_RGB.vi"/>
				<Item Name="ARiM_X_LoadDefaultValue_text.vi" Type="VI" URL="../ARiM_X_LoadDefaultValue_text.vi"/>
				<Item Name="ARiM_X_Make1kPlot.vi" Type="VI" URL="../ARiM_X_Make1kPlot.vi"/>
				<Item Name="ARiM_X_MakeFileHeader_ARiMlab.vi" Type="VI" URL="../ARiM_X_MakeFileHeader_ARiMlab.vi"/>
				<Item Name="ARiM_X_MakeHeatMapMatrix.vi" Type="VI" URL="../ARiM_X_MakeHeatMapMatrix.vi"/>
				<Item Name="ARiM_X_MakeSetingArrayGateInfoCluster.vi" Type="VI" URL="../ARiM_X_MakeSetingArrayGateInfoCluster.vi"/>
				<Item Name="ARiM_X_NinBox.vi" Type="VI" URL="../ARiM_X_NinBox.vi"/>
				<Item Name="ARiM_X_PrepData_NinBox.vi" Type="VI" URL="../ARiM_X_PrepData_NinBox.vi"/>
				<Item Name="ARiM_X_PrepData_NinBox_Frame.vi" Type="VI" URL="../ARiM_X_PrepData_NinBox_Frame.vi"/>
				<Item Name="ARiM_X_ResetNinboxAndHeatmap.vi" Type="VI" URL="../ARiM_X_ResetNinboxAndHeatmap.vi"/>
				<Item Name="ARiM_X_RNDstring.vi" Type="VI" URL="../ARiM_X_RNDstring.vi"/>
				<Item Name="ARim_X_SlopeX.vi" Type="VI" URL="../ARim_X_SlopeX.vi"/>
				<Item Name="ARiM_X_Volts2Bits32k10.vi" Type="VI" URL="../ARiM_X_Volts2Bits32k10.vi"/>
			</Item>
		</Item>
		<Item Name="ARiM_A_MainProgram(Host).vi" Type="VI" URL="../ARiM_A_MainProgram(Host).vi"/>
		<Item Name="FPGA Target 2" Type="FPGA Target">
			<Property Name="AutoRun" Type="Bool">false</Property>
			<Property Name="configString.guid" Type="Str">{003E5A44-B905-4C18-A418-10F331C0BB12}Arbitration=AlwaysArbitrate;resource=/Connector0/AO7;0;WriteMethodType=I16{16AB83BD-9109-4839-A78C-1153275518FF}Arbitration=AlwaysArbitrate;resource=/Connector0/AI2;0;ReadMethodType=I16{39657AFC-AEE2-4C85-805B-B228E9244355}ArbitrationForOutputData=NeverArbitrate;ArbitrationForOutputEnable=NeverArbitrate;NumberOfSyncRegistersForOutputData=1;NumberOfSyncRegistersForOutputEnable=1;NumberOfSyncRegistersForReadInProject=Auto;resource=/Connector1/DIO8;0;ReadMethodType=bool;WriteMethodType=bool{50A19945-08DC-4494-B4BA-3B96E7583C48}ArbitrationForOutputData=NeverArbitrate;ArbitrationForOutputEnable=NeverArbitrate;NumberOfSyncRegistersForOutputData=1;NumberOfSyncRegistersForOutputEnable=1;NumberOfSyncRegistersForReadInProject=Auto;resource=/Connector1/DIO0;0;ReadMethodType=bool;WriteMethodType=bool{702A8D03-0146-4B42-ACEC-895934C8933D}Arbitration=AlwaysArbitrate;resource=/Connector0/AI0;0;ReadMethodType=I16{795DA323-8077-4BF7-8130-F3ADDB2BF825}Arbitration=AlwaysArbitrate;resource=/Connector0/AO5;0;WriteMethodType=I16{8CF5935E-8C37-4ECD-92FA-CF930BF18FEA}"ControlLogic=0;NumberOfElements=32767;Type=2;ReadArbs=Arbitrate if Multiple Requestors Only;ElementsPerRead=1;WriteArbs=Arbitrate if Multiple Requestors Only;ElementsPerWrite=1;Implementation=2;FIFO;DataType=1000800000000001000940030003493332000100000000000000000000;DisableOnOverflowUnderflow=FALSE"{8E6B98F0-1227-4263-8761-0DEA6504779F}Arbitration=AlwaysArbitrate;resource=/Connector0/AO6;0;WriteMethodType=I16{909E8CC9-C6FB-4709-B334-8D678F9723A3}ArbitrationForOutputData=NeverArbitrate;ArbitrationForOutputEnable=NeverArbitrate;NumberOfSyncRegistersForOutputData=1;NumberOfSyncRegistersForOutputEnable=1;NumberOfSyncRegistersForReadInProject=Auto;resource=/Connector1/DIOPORT0;0;ReadMethodType=u8;WriteMethodType=u8{B0F15869-93B0-4EDB-8484-9D8D55FAC458}Arbitration=AlwaysArbitrate;resource=/Connector0/AI1;0;ReadMethodType=I16{C0AE0FF3-3B29-435E-B88B-150A024C03A8}Arbitration=AlwaysArbitrate;resource=/Connector0/AO0;0;WriteMethodType=I16{F8C2B0D4-F7A1-4B3F-A264-739CE8AF8CD6}ResourceName=40 MHz Onboard Clock;TopSignalConnect=Clk40;ClockSignalName=Clk40;MinFreq=40000000.000000;MaxFreq=40000000.000000;VariableFreq=0;NomFreq=40000000.000000;PeakPeriodJitter=250.000000;MinDutyCycle=50.000000;MaxDutyCycle=50.000000;Accuracy=100.000000;RunTime=0;SpreadSpectrum=0;GenericDataHash=D41D8CD98F00B204E9800998ECF8427EPCIe-7842R/Clk40/falsefalseFPGA_EXECUTION_MODEFPGA_TARGETFPGA_TARGET_CLASSPCIE_7842RFPGA_TARGET_FAMILYVIRTEX5TARGET_TYPEFPGA/[rSeriesConfig.Begin][rSeriesConfig.End]</Property>
			<Property Name="configString.name" Type="Str">40 MHz Onboard ClockResourceName=40 MHz Onboard Clock;TopSignalConnect=Clk40;ClockSignalName=Clk40;MinFreq=40000000.000000;MaxFreq=40000000.000000;VariableFreq=0;NomFreq=40000000.000000;PeakPeriodJitter=250.000000;MinDutyCycle=50.000000;MaxDutyCycle=50.000000;Accuracy=100.000000;RunTime=0;SpreadSpectrum=0;GenericDataHash=D41D8CD98F00B204E9800998ECF8427EAI0Arbitration=AlwaysArbitrate;resource=/Connector0/AI0;0;ReadMethodType=I16AI1Arbitration=AlwaysArbitrate;resource=/Connector0/AI1;0;ReadMethodType=I16AI2Arbitration=AlwaysArbitrate;resource=/Connector0/AI2;0;ReadMethodType=I16Connector0/AO0Arbitration=AlwaysArbitrate;resource=/Connector0/AO0;0;WriteMethodType=I16Connector0/AO5Arbitration=AlwaysArbitrate;resource=/Connector0/AO5;0;WriteMethodType=I16Connector0/AO6Arbitration=AlwaysArbitrate;resource=/Connector0/AO6;0;WriteMethodType=I16Connector0/AO7Arbitration=AlwaysArbitrate;resource=/Connector0/AO7;0;WriteMethodType=I16Connector1/DIO0ArbitrationForOutputData=NeverArbitrate;ArbitrationForOutputEnable=NeverArbitrate;NumberOfSyncRegistersForOutputData=1;NumberOfSyncRegistersForOutputEnable=1;NumberOfSyncRegistersForReadInProject=Auto;resource=/Connector1/DIO0;0;ReadMethodType=bool;WriteMethodType=boolConnector1/DIO8ArbitrationForOutputData=NeverArbitrate;ArbitrationForOutputEnable=NeverArbitrate;NumberOfSyncRegistersForOutputData=1;NumberOfSyncRegistersForOutputEnable=1;NumberOfSyncRegistersForReadInProject=Auto;resource=/Connector1/DIO8;0;ReadMethodType=bool;WriteMethodType=boolConnector1/DIOPORT0ArbitrationForOutputData=NeverArbitrate;ArbitrationForOutputEnable=NeverArbitrate;NumberOfSyncRegistersForOutputData=1;NumberOfSyncRegistersForOutputEnable=1;NumberOfSyncRegistersForReadInProject=Auto;resource=/Connector1/DIOPORT0;0;ReadMethodType=u8;WriteMethodType=u8FIFO"ControlLogic=0;NumberOfElements=32767;Type=2;ReadArbs=Arbitrate if Multiple Requestors Only;ElementsPerRead=1;WriteArbs=Arbitrate if Multiple Requestors Only;ElementsPerWrite=1;Implementation=2;FIFO;DataType=1000800000000001000940030003493332000100000000000000000000;DisableOnOverflowUnderflow=FALSE"PCIe-7842R/Clk40/falsefalseFPGA_EXECUTION_MODEFPGA_TARGETFPGA_TARGET_CLASSPCIE_7842RFPGA_TARGET_FAMILYVIRTEX5TARGET_TYPEFPGA/[rSeriesConfig.Begin][rSeriesConfig.End]</Property>
			<Property Name="NI.LV.FPGA.CompileConfigString" Type="Str">PCIe-7842R/Clk40/falsefalseFPGA_EXECUTION_MODEFPGA_TARGETFPGA_TARGET_CLASSPCIE_7842RFPGA_TARGET_FAMILYVIRTEX5TARGET_TYPEFPGA</Property>
			<Property Name="NI.LV.FPGA.Version" Type="Int">6</Property>
			<Property Name="Resource Name" Type="Str">FPGAkort</Property>
			<Property Name="Target Class" Type="Str">PCIe-7842R</Property>
			<Property Name="Top-Level Timing Source" Type="Str">40 MHz Onboard Clock</Property>
			<Property Name="Top-Level Timing Source Is Default" Type="Bool">true</Property>
			<Item Name="Connector0" Type="Folder">
				<Item Name="AI0" Type="Elemental IO">
					<Property Name="eioAttrBag" Type="Xml"><AttributeSet name="FPGA Target">
   <Attribute name="Arbitration">
   <Value>AlwaysArbitrate</Value>
   </Attribute>
   <Attribute name="resource">
   <Value>/Connector0/AI0</Value>
   </Attribute>
</AttributeSet>
</Property>
					<Property Name="FPGA.PersistentID" Type="Str">{702A8D03-0146-4B42-ACEC-895934C8933D}</Property>
				</Item>
				<Item Name="AI1" Type="Elemental IO">
					<Property Name="eioAttrBag" Type="Xml"><AttributeSet name="FPGA Target">
   <Attribute name="Arbitration">
   <Value>AlwaysArbitrate</Value>
   </Attribute>
   <Attribute name="resource">
   <Value>/Connector0/AI1</Value>
   </Attribute>
</AttributeSet>
</Property>
					<Property Name="FPGA.PersistentID" Type="Str">{B0F15869-93B0-4EDB-8484-9D8D55FAC458}</Property>
				</Item>
				<Item Name="AI2" Type="Elemental IO">
					<Property Name="eioAttrBag" Type="Xml"><AttributeSet name="FPGA Target">
   <Attribute name="Arbitration">
   <Value>AlwaysArbitrate</Value>
   </Attribute>
   <Attribute name="resource">
   <Value>/Connector0/AI2</Value>
   </Attribute>
</AttributeSet>
</Property>
					<Property Name="FPGA.PersistentID" Type="Str">{16AB83BD-9109-4839-A78C-1153275518FF}</Property>
				</Item>
				<Item Name="Connector0/AO0" Type="Elemental IO">
					<Property Name="eioAttrBag" Type="Xml"><AttributeSet name="">
   <Attribute name="Arbitration">
   <Value>AlwaysArbitrate</Value>
   </Attribute>
   <Attribute name="resource">
   <Value>/Connector0/AO0</Value>
   </Attribute>
</AttributeSet>
</Property>
					<Property Name="FPGA.PersistentID" Type="Str">{C0AE0FF3-3B29-435E-B88B-150A024C03A8}</Property>
				</Item>
				<Item Name="Connector0/AO5" Type="Elemental IO">
					<Property Name="eioAttrBag" Type="Xml"><AttributeSet name="">
   <Attribute name="Arbitration">
   <Value>AlwaysArbitrate</Value>
   </Attribute>
   <Attribute name="resource">
   <Value>/Connector0/AO5</Value>
   </Attribute>
</AttributeSet>
</Property>
					<Property Name="FPGA.PersistentID" Type="Str">{795DA323-8077-4BF7-8130-F3ADDB2BF825}</Property>
				</Item>
				<Item Name="Connector0/AO6" Type="Elemental IO">
					<Property Name="eioAttrBag" Type="Xml"><AttributeSet name="">
   <Attribute name="Arbitration">
   <Value>AlwaysArbitrate</Value>
   </Attribute>
   <Attribute name="resource">
   <Value>/Connector0/AO6</Value>
   </Attribute>
</AttributeSet>
</Property>
					<Property Name="FPGA.PersistentID" Type="Str">{8E6B98F0-1227-4263-8761-0DEA6504779F}</Property>
				</Item>
				<Item Name="Connector0/AO7" Type="Elemental IO">
					<Property Name="eioAttrBag" Type="Xml"><AttributeSet name="">
   <Attribute name="Arbitration">
   <Value>AlwaysArbitrate</Value>
   </Attribute>
   <Attribute name="resource">
   <Value>/Connector0/AO7</Value>
   </Attribute>
</AttributeSet>
</Property>
					<Property Name="FPGA.PersistentID" Type="Str">{003E5A44-B905-4C18-A418-10F331C0BB12}</Property>
				</Item>
			</Item>
			<Item Name="Connector1" Type="Folder">
				<Item Name="Connector1/DIO0" Type="Elemental IO">
					<Property Name="eioAttrBag" Type="Xml"><AttributeSet name="">
   <Attribute name="ArbitrationForOutputData">
   <Value>NeverArbitrate</Value>
   </Attribute>
   <Attribute name="ArbitrationForOutputEnable">
   <Value>NeverArbitrate</Value>
   </Attribute>
   <Attribute name="NumberOfSyncRegistersForOutputData">
   <Value>1</Value>
   </Attribute>
   <Attribute name="NumberOfSyncRegistersForOutputEnable">
   <Value>1</Value>
   </Attribute>
   <Attribute name="NumberOfSyncRegistersForReadInProject">
   <Value>Auto</Value>
   </Attribute>
   <Attribute name="resource">
   <Value>/Connector1/DIO0</Value>
   </Attribute>
</AttributeSet>
</Property>
					<Property Name="FPGA.PersistentID" Type="Str">{50A19945-08DC-4494-B4BA-3B96E7583C48}</Property>
				</Item>
				<Item Name="Connector1/DIO8" Type="Elemental IO">
					<Property Name="eioAttrBag" Type="Xml"><AttributeSet name="">
   <Attribute name="ArbitrationForOutputData">
   <Value>NeverArbitrate</Value>
   </Attribute>
   <Attribute name="ArbitrationForOutputEnable">
   <Value>NeverArbitrate</Value>
   </Attribute>
   <Attribute name="NumberOfSyncRegistersForOutputData">
   <Value>1</Value>
   </Attribute>
   <Attribute name="NumberOfSyncRegistersForOutputEnable">
   <Value>1</Value>
   </Attribute>
   <Attribute name="NumberOfSyncRegistersForReadInProject">
   <Value>Auto</Value>
   </Attribute>
   <Attribute name="resource">
   <Value>/Connector1/DIO8</Value>
   </Attribute>
</AttributeSet>
</Property>
					<Property Name="FPGA.PersistentID" Type="Str">{39657AFC-AEE2-4C85-805B-B228E9244355}</Property>
				</Item>
				<Item Name="Connector1/DIOPORT0" Type="Elemental IO">
					<Property Name="eioAttrBag" Type="Xml"><AttributeSet name="">
   <Attribute name="ArbitrationForOutputData">
   <Value>NeverArbitrate</Value>
   </Attribute>
   <Attribute name="ArbitrationForOutputEnable">
   <Value>NeverArbitrate</Value>
   </Attribute>
   <Attribute name="NumberOfSyncRegistersForOutputData">
   <Value>1</Value>
   </Attribute>
   <Attribute name="NumberOfSyncRegistersForOutputEnable">
   <Value>1</Value>
   </Attribute>
   <Attribute name="NumberOfSyncRegistersForReadInProject">
   <Value>Auto</Value>
   </Attribute>
   <Attribute name="resource">
   <Value>/Connector1/DIOPORT0</Value>
   </Attribute>
</AttributeSet>
</Property>
					<Property Name="FPGA.PersistentID" Type="Str">{909E8CC9-C6FB-4709-B334-8D678F9723A3}</Property>
				</Item>
			</Item>
			<Item Name="40 MHz Onboard Clock" Type="FPGA Base Clock">
				<Property Name="FPGA.PersistentID" Type="Str">{F8C2B0D4-F7A1-4B3F-A264-739CE8AF8CD6}</Property>
				<Property Name="NI.LV.FPGA.BaseTSConfig" Type="Str">ResourceName=40 MHz Onboard Clock;TopSignalConnect=Clk40;ClockSignalName=Clk40;MinFreq=40000000.000000;MaxFreq=40000000.000000;VariableFreq=0;NomFreq=40000000.000000;PeakPeriodJitter=250.000000;MinDutyCycle=50.000000;MaxDutyCycle=50.000000;Accuracy=100.000000;RunTime=0;SpreadSpectrum=0;GenericDataHash=D41D8CD98F00B204E9800998ECF8427E</Property>
				<Property Name="NI.LV.FPGA.BaseTSConfig.Accuracy" Type="Dbl">100</Property>
				<Property Name="NI.LV.FPGA.BaseTSConfig.ClockSignalName" Type="Str">Clk40</Property>
				<Property Name="NI.LV.FPGA.BaseTSConfig.MaxDutyCycle" Type="Dbl">50</Property>
				<Property Name="NI.LV.FPGA.BaseTSConfig.MaxFrequency" Type="Dbl">40000000</Property>
				<Property Name="NI.LV.FPGA.BaseTSConfig.MinDutyCycle" Type="Dbl">50</Property>
				<Property Name="NI.LV.FPGA.BaseTSConfig.MinFrequency" Type="Dbl">40000000</Property>
				<Property Name="NI.LV.FPGA.BaseTSConfig.NominalFrequency" Type="Dbl">40000000</Property>
				<Property Name="NI.LV.FPGA.BaseTSConfig.PeakPeriodJitter" Type="Dbl">250</Property>
				<Property Name="NI.LV.FPGA.BaseTSConfig.ResourceName" Type="Str">40 MHz Onboard Clock</Property>
				<Property Name="NI.LV.FPGA.BaseTSConfig.SupportAndRequireRuntimeEnableDisable" Type="Bool">false</Property>
				<Property Name="NI.LV.FPGA.BaseTSConfig.TopSignalConnect" Type="Str">Clk40</Property>
				<Property Name="NI.LV.FPGA.BaseTSConfig.VariableFrequency" Type="Bool">false</Property>
				<Property Name="NI.LV.FPGA.Valid" Type="Bool">true</Property>
				<Property Name="NI.LV.FPGA.Version" Type="Int">5</Property>
			</Item>
			<Item Name="AI_getData(FPGA).vi" Type="VI" URL="../AI_getData(FPGA).vi">
				<Property Name="configString.guid" Type="Str">{003E5A44-B905-4C18-A418-10F331C0BB12}Arbitration=AlwaysArbitrate;resource=/Connector0/AO7;0;WriteMethodType=I16{16AB83BD-9109-4839-A78C-1153275518FF}Arbitration=AlwaysArbitrate;resource=/Connector0/AI2;0;ReadMethodType=I16{39657AFC-AEE2-4C85-805B-B228E9244355}ArbitrationForOutputData=NeverArbitrate;ArbitrationForOutputEnable=NeverArbitrate;NumberOfSyncRegistersForOutputData=1;NumberOfSyncRegistersForOutputEnable=1;NumberOfSyncRegistersForReadInProject=Auto;resource=/Connector1/DIO8;0;ReadMethodType=bool;WriteMethodType=bool{50A19945-08DC-4494-B4BA-3B96E7583C48}ArbitrationForOutputData=NeverArbitrate;ArbitrationForOutputEnable=NeverArbitrate;NumberOfSyncRegistersForOutputData=1;NumberOfSyncRegistersForOutputEnable=1;NumberOfSyncRegistersForReadInProject=Auto;resource=/Connector1/DIO0;0;ReadMethodType=bool;WriteMethodType=bool{702A8D03-0146-4B42-ACEC-895934C8933D}Arbitration=AlwaysArbitrate;resource=/Connector0/AI0;0;ReadMethodType=I16{795DA323-8077-4BF7-8130-F3ADDB2BF825}Arbitration=AlwaysArbitrate;resource=/Connector0/AO5;0;WriteMethodType=I16{8CF5935E-8C37-4ECD-92FA-CF930BF18FEA}"ControlLogic=0;NumberOfElements=32767;Type=2;ReadArbs=Arbitrate if Multiple Requestors Only;ElementsPerRead=1;WriteArbs=Arbitrate if Multiple Requestors Only;ElementsPerWrite=1;Implementation=2;FIFO;DataType=1000800000000001000940030003493332000100000000000000000000;DisableOnOverflowUnderflow=FALSE"{8E6B98F0-1227-4263-8761-0DEA6504779F}Arbitration=AlwaysArbitrate;resource=/Connector0/AO6;0;WriteMethodType=I16{909E8CC9-C6FB-4709-B334-8D678F9723A3}ArbitrationForOutputData=NeverArbitrate;ArbitrationForOutputEnable=NeverArbitrate;NumberOfSyncRegistersForOutputData=1;NumberOfSyncRegistersForOutputEnable=1;NumberOfSyncRegistersForReadInProject=Auto;resource=/Connector1/DIOPORT0;0;ReadMethodType=u8;WriteMethodType=u8{B0F15869-93B0-4EDB-8484-9D8D55FAC458}Arbitration=AlwaysArbitrate;resource=/Connector0/AI1;0;ReadMethodType=I16{C0AE0FF3-3B29-435E-B88B-150A024C03A8}Arbitration=AlwaysArbitrate;resource=/Connector0/AO0;0;WriteMethodType=I16{F8C2B0D4-F7A1-4B3F-A264-739CE8AF8CD6}ResourceName=40 MHz Onboard Clock;TopSignalConnect=Clk40;ClockSignalName=Clk40;MinFreq=40000000.000000;MaxFreq=40000000.000000;VariableFreq=0;NomFreq=40000000.000000;PeakPeriodJitter=250.000000;MinDutyCycle=50.000000;MaxDutyCycle=50.000000;Accuracy=100.000000;RunTime=0;SpreadSpectrum=0;GenericDataHash=D41D8CD98F00B204E9800998ECF8427EPCIe-7842R/Clk40/falsefalseFPGA_EXECUTION_MODEFPGA_TARGETFPGA_TARGET_CLASSPCIE_7842RFPGA_TARGET_FAMILYVIRTEX5TARGET_TYPEFPGA/[rSeriesConfig.Begin][rSeriesConfig.End]</Property>
				<Property Name="configString.name" Type="Str">40 MHz Onboard ClockResourceName=40 MHz Onboard Clock;TopSignalConnect=Clk40;ClockSignalName=Clk40;MinFreq=40000000.000000;MaxFreq=40000000.000000;VariableFreq=0;NomFreq=40000000.000000;PeakPeriodJitter=250.000000;MinDutyCycle=50.000000;MaxDutyCycle=50.000000;Accuracy=100.000000;RunTime=0;SpreadSpectrum=0;GenericDataHash=D41D8CD98F00B204E9800998ECF8427EAI0Arbitration=AlwaysArbitrate;resource=/Connector0/AI0;0;ReadMethodType=I16AI1Arbitration=AlwaysArbitrate;resource=/Connector0/AI1;0;ReadMethodType=I16AI2Arbitration=AlwaysArbitrate;resource=/Connector0/AI2;0;ReadMethodType=I16Connector0/AO0Arbitration=AlwaysArbitrate;resource=/Connector0/AO0;0;WriteMethodType=I16Connector0/AO5Arbitration=AlwaysArbitrate;resource=/Connector0/AO5;0;WriteMethodType=I16Connector0/AO6Arbitration=AlwaysArbitrate;resource=/Connector0/AO6;0;WriteMethodType=I16Connector0/AO7Arbitration=AlwaysArbitrate;resource=/Connector0/AO7;0;WriteMethodType=I16Connector1/DIO0ArbitrationForOutputData=NeverArbitrate;ArbitrationForOutputEnable=NeverArbitrate;NumberOfSyncRegistersForOutputData=1;NumberOfSyncRegistersForOutputEnable=1;NumberOfSyncRegistersForReadInProject=Auto;resource=/Connector1/DIO0;0;ReadMethodType=bool;WriteMethodType=boolConnector1/DIO8ArbitrationForOutputData=NeverArbitrate;ArbitrationForOutputEnable=NeverArbitrate;NumberOfSyncRegistersForOutputData=1;NumberOfSyncRegistersForOutputEnable=1;NumberOfSyncRegistersForReadInProject=Auto;resource=/Connector1/DIO8;0;ReadMethodType=bool;WriteMethodType=boolConnector1/DIOPORT0ArbitrationForOutputData=NeverArbitrate;ArbitrationForOutputEnable=NeverArbitrate;NumberOfSyncRegistersForOutputData=1;NumberOfSyncRegistersForOutputEnable=1;NumberOfSyncRegistersForReadInProject=Auto;resource=/Connector1/DIOPORT0;0;ReadMethodType=u8;WriteMethodType=u8FIFO"ControlLogic=0;NumberOfElements=32767;Type=2;ReadArbs=Arbitrate if Multiple Requestors Only;ElementsPerRead=1;WriteArbs=Arbitrate if Multiple Requestors Only;ElementsPerWrite=1;Implementation=2;FIFO;DataType=1000800000000001000940030003493332000100000000000000000000;DisableOnOverflowUnderflow=FALSE"PCIe-7842R/Clk40/falsefalseFPGA_EXECUTION_MODEFPGA_TARGETFPGA_TARGET_CLASSPCIE_7842RFPGA_TARGET_FAMILYVIRTEX5TARGET_TYPEFPGA/[rSeriesConfig.Begin][rSeriesConfig.End]</Property>
				<Property Name="NI.LV.FPGA.InterfaceBitfile" Type="Str">O:\NTCH\Public\FAST\Arim\LabView\NewSort\FPGA Bitfiles\ALaunchMe_FPGATarget2_AIgetData(FPGA)_DZRwUWdIF9g.lvbitx</Property>
			</Item>
			<Item Name="FIFO" Type="FPGA FIFO">
				<Property Name="Actual Number of Elements" Type="UInt">32767</Property>
				<Property Name="Arbitration for Read" Type="UInt">1</Property>
				<Property Name="Arbitration for Write" Type="UInt">1</Property>
				<Property Name="Control Logic" Type="UInt">0</Property>
				<Property Name="Data Type" Type="UInt">3</Property>
				<Property Name="Disable on Overflow/Underflow" Type="Bool">false</Property>
				<Property Name="fifo.configuration" Type="Str">"ControlLogic=0;NumberOfElements=32767;Type=2;ReadArbs=Arbitrate if Multiple Requestors Only;ElementsPerRead=1;WriteArbs=Arbitrate if Multiple Requestors Only;ElementsPerWrite=1;Implementation=2;FIFO;DataType=1000800000000001000940030003493332000100000000000000000000;DisableOnOverflowUnderflow=FALSE"</Property>
				<Property Name="fifo.configured" Type="Bool">true</Property>
				<Property Name="fifo.projectItemValid" Type="Bool">true</Property>
				<Property Name="fifo.valid" Type="Bool">true</Property>
				<Property Name="fifo.version" Type="Int">12</Property>
				<Property Name="FPGA.PersistentID" Type="Str">{8CF5935E-8C37-4ECD-92FA-CF930BF18FEA}</Property>
				<Property Name="Local" Type="Bool">false</Property>
				<Property Name="Memory Type" Type="UInt">2</Property>
				<Property Name="Number Of Elements Per Read" Type="UInt">1</Property>
				<Property Name="Number Of Elements Per Write" Type="UInt">1</Property>
				<Property Name="Requested Number of Elements" Type="UInt">300000</Property>
				<Property Name="Type" Type="UInt">2</Property>
				<Property Name="Type Descriptor" Type="Str">1000800000000001000940030003493332000100000000000000000000</Property>
			</Item>
			<Item Name="FPGA_InputMode.ctl" Type="VI" URL="../TypeDef/FPGA_InputMode.ctl">
				<Property Name="configString.guid" Type="Str">{003E5A44-B905-4C18-A418-10F331C0BB12}Arbitration=AlwaysArbitrate;resource=/Connector0/AO7;0;WriteMethodType=I16{16AB83BD-9109-4839-A78C-1153275518FF}Arbitration=AlwaysArbitrate;resource=/Connector0/AI2;0;ReadMethodType=I16{39657AFC-AEE2-4C85-805B-B228E9244355}ArbitrationForOutputData=NeverArbitrate;ArbitrationForOutputEnable=NeverArbitrate;NumberOfSyncRegistersForOutputData=1;NumberOfSyncRegistersForOutputEnable=1;NumberOfSyncRegistersForReadInProject=Auto;resource=/Connector1/DIO8;0;ReadMethodType=bool;WriteMethodType=bool{50A19945-08DC-4494-B4BA-3B96E7583C48}ArbitrationForOutputData=NeverArbitrate;ArbitrationForOutputEnable=NeverArbitrate;NumberOfSyncRegistersForOutputData=1;NumberOfSyncRegistersForOutputEnable=1;NumberOfSyncRegistersForReadInProject=Auto;resource=/Connector1/DIO0;0;ReadMethodType=bool;WriteMethodType=bool{702A8D03-0146-4B42-ACEC-895934C8933D}Arbitration=AlwaysArbitrate;resource=/Connector0/AI0;0;ReadMethodType=I16{795DA323-8077-4BF7-8130-F3ADDB2BF825}Arbitration=AlwaysArbitrate;resource=/Connector0/AO5;0;WriteMethodType=I16{8CF5935E-8C37-4ECD-92FA-CF930BF18FEA}"ControlLogic=0;NumberOfElements=32767;Type=2;ReadArbs=Arbitrate if Multiple Requestors Only;ElementsPerRead=1;WriteArbs=Arbitrate if Multiple Requestors Only;ElementsPerWrite=1;Implementation=2;FIFO;DataType=1000800000000001000940030003493332000100000000000000000000;DisableOnOverflowUnderflow=FALSE"{8E6B98F0-1227-4263-8761-0DEA6504779F}Arbitration=AlwaysArbitrate;resource=/Connector0/AO6;0;WriteMethodType=I16{909E8CC9-C6FB-4709-B334-8D678F9723A3}ArbitrationForOutputData=NeverArbitrate;ArbitrationForOutputEnable=NeverArbitrate;NumberOfSyncRegistersForOutputData=1;NumberOfSyncRegistersForOutputEnable=1;NumberOfSyncRegistersForReadInProject=Auto;resource=/Connector1/DIOPORT0;0;ReadMethodType=u8;WriteMethodType=u8{B0F15869-93B0-4EDB-8484-9D8D55FAC458}Arbitration=AlwaysArbitrate;resource=/Connector0/AI1;0;ReadMethodType=I16{C0AE0FF3-3B29-435E-B88B-150A024C03A8}Arbitration=AlwaysArbitrate;resource=/Connector0/AO0;0;WriteMethodType=I16{F8C2B0D4-F7A1-4B3F-A264-739CE8AF8CD6}ResourceName=40 MHz Onboard Clock;TopSignalConnect=Clk40;ClockSignalName=Clk40;MinFreq=40000000.000000;MaxFreq=40000000.000000;VariableFreq=0;NomFreq=40000000.000000;PeakPeriodJitter=250.000000;MinDutyCycle=50.000000;MaxDutyCycle=50.000000;Accuracy=100.000000;RunTime=0;SpreadSpectrum=0;GenericDataHash=D41D8CD98F00B204E9800998ECF8427EPCIe-7842R/Clk40/falsefalseFPGA_EXECUTION_MODEFPGA_TARGETFPGA_TARGET_CLASSPCIE_7842RFPGA_TARGET_FAMILYVIRTEX5TARGET_TYPEFPGA/[rSeriesConfig.Begin][rSeriesConfig.End]</Property>
				<Property Name="configString.name" Type="Str">40 MHz Onboard ClockResourceName=40 MHz Onboard Clock;TopSignalConnect=Clk40;ClockSignalName=Clk40;MinFreq=40000000.000000;MaxFreq=40000000.000000;VariableFreq=0;NomFreq=40000000.000000;PeakPeriodJitter=250.000000;MinDutyCycle=50.000000;MaxDutyCycle=50.000000;Accuracy=100.000000;RunTime=0;SpreadSpectrum=0;GenericDataHash=D41D8CD98F00B204E9800998ECF8427EAI0Arbitration=AlwaysArbitrate;resource=/Connector0/AI0;0;ReadMethodType=I16AI1Arbitration=AlwaysArbitrate;resource=/Connector0/AI1;0;ReadMethodType=I16AI2Arbitration=AlwaysArbitrate;resource=/Connector0/AI2;0;ReadMethodType=I16Connector0/AO0Arbitration=AlwaysArbitrate;resource=/Connector0/AO0;0;WriteMethodType=I16Connector0/AO5Arbitration=AlwaysArbitrate;resource=/Connector0/AO5;0;WriteMethodType=I16Connector0/AO6Arbitration=AlwaysArbitrate;resource=/Connector0/AO6;0;WriteMethodType=I16Connector0/AO7Arbitration=AlwaysArbitrate;resource=/Connector0/AO7;0;WriteMethodType=I16Connector1/DIO0ArbitrationForOutputData=NeverArbitrate;ArbitrationForOutputEnable=NeverArbitrate;NumberOfSyncRegistersForOutputData=1;NumberOfSyncRegistersForOutputEnable=1;NumberOfSyncRegistersForReadInProject=Auto;resource=/Connector1/DIO0;0;ReadMethodType=bool;WriteMethodType=boolConnector1/DIO8ArbitrationForOutputData=NeverArbitrate;ArbitrationForOutputEnable=NeverArbitrate;NumberOfSyncRegistersForOutputData=1;NumberOfSyncRegistersForOutputEnable=1;NumberOfSyncRegistersForReadInProject=Auto;resource=/Connector1/DIO8;0;ReadMethodType=bool;WriteMethodType=boolConnector1/DIOPORT0ArbitrationForOutputData=NeverArbitrate;ArbitrationForOutputEnable=NeverArbitrate;NumberOfSyncRegistersForOutputData=1;NumberOfSyncRegistersForOutputEnable=1;NumberOfSyncRegistersForReadInProject=Auto;resource=/Connector1/DIOPORT0;0;ReadMethodType=u8;WriteMethodType=u8FIFO"ControlLogic=0;NumberOfElements=32767;Type=2;ReadArbs=Arbitrate if Multiple Requestors Only;ElementsPerRead=1;WriteArbs=Arbitrate if Multiple Requestors Only;ElementsPerWrite=1;Implementation=2;FIFO;DataType=1000800000000001000940030003493332000100000000000000000000;DisableOnOverflowUnderflow=FALSE"PCIe-7842R/Clk40/falsefalseFPGA_EXECUTION_MODEFPGA_TARGETFPGA_TARGET_CLASSPCIE_7842RFPGA_TARGET_FAMILYVIRTEX5TARGET_TYPEFPGA/[rSeriesConfig.Begin][rSeriesConfig.End]</Property>
			</Item>
			<Item Name="SortModeTD.ctl" Type="VI" URL="../SortModeTD.ctl">
				<Property Name="configString.guid" Type="Str">{003E5A44-B905-4C18-A418-10F331C0BB12}Arbitration=AlwaysArbitrate;resource=/Connector0/AO7;0;WriteMethodType=I16{16AB83BD-9109-4839-A78C-1153275518FF}Arbitration=AlwaysArbitrate;resource=/Connector0/AI2;0;ReadMethodType=I16{39657AFC-AEE2-4C85-805B-B228E9244355}ArbitrationForOutputData=NeverArbitrate;ArbitrationForOutputEnable=NeverArbitrate;NumberOfSyncRegistersForOutputData=1;NumberOfSyncRegistersForOutputEnable=1;NumberOfSyncRegistersForReadInProject=Auto;resource=/Connector1/DIO8;0;ReadMethodType=bool;WriteMethodType=bool{50A19945-08DC-4494-B4BA-3B96E7583C48}ArbitrationForOutputData=NeverArbitrate;ArbitrationForOutputEnable=NeverArbitrate;NumberOfSyncRegistersForOutputData=1;NumberOfSyncRegistersForOutputEnable=1;NumberOfSyncRegistersForReadInProject=Auto;resource=/Connector1/DIO0;0;ReadMethodType=bool;WriteMethodType=bool{702A8D03-0146-4B42-ACEC-895934C8933D}Arbitration=AlwaysArbitrate;resource=/Connector0/AI0;0;ReadMethodType=I16{795DA323-8077-4BF7-8130-F3ADDB2BF825}Arbitration=AlwaysArbitrate;resource=/Connector0/AO5;0;WriteMethodType=I16{8CF5935E-8C37-4ECD-92FA-CF930BF18FEA}"ControlLogic=0;NumberOfElements=32767;Type=2;ReadArbs=Arbitrate if Multiple Requestors Only;ElementsPerRead=1;WriteArbs=Arbitrate if Multiple Requestors Only;ElementsPerWrite=1;Implementation=2;FIFO;DataType=1000800000000001000940030003493332000100000000000000000000;DisableOnOverflowUnderflow=FALSE"{8E6B98F0-1227-4263-8761-0DEA6504779F}Arbitration=AlwaysArbitrate;resource=/Connector0/AO6;0;WriteMethodType=I16{909E8CC9-C6FB-4709-B334-8D678F9723A3}ArbitrationForOutputData=NeverArbitrate;ArbitrationForOutputEnable=NeverArbitrate;NumberOfSyncRegistersForOutputData=1;NumberOfSyncRegistersForOutputEnable=1;NumberOfSyncRegistersForReadInProject=Auto;resource=/Connector1/DIOPORT0;0;ReadMethodType=u8;WriteMethodType=u8{B0F15869-93B0-4EDB-8484-9D8D55FAC458}Arbitration=AlwaysArbitrate;resource=/Connector0/AI1;0;ReadMethodType=I16{C0AE0FF3-3B29-435E-B88B-150A024C03A8}Arbitration=AlwaysArbitrate;resource=/Connector0/AO0;0;WriteMethodType=I16{F8C2B0D4-F7A1-4B3F-A264-739CE8AF8CD6}ResourceName=40 MHz Onboard Clock;TopSignalConnect=Clk40;ClockSignalName=Clk40;MinFreq=40000000.000000;MaxFreq=40000000.000000;VariableFreq=0;NomFreq=40000000.000000;PeakPeriodJitter=250.000000;MinDutyCycle=50.000000;MaxDutyCycle=50.000000;Accuracy=100.000000;RunTime=0;SpreadSpectrum=0;GenericDataHash=D41D8CD98F00B204E9800998ECF8427EPCIe-7842R/Clk40/falsefalseFPGA_EXECUTION_MODEFPGA_TARGETFPGA_TARGET_CLASSPCIE_7842RFPGA_TARGET_FAMILYVIRTEX5TARGET_TYPEFPGA/[rSeriesConfig.Begin][rSeriesConfig.End]</Property>
				<Property Name="configString.name" Type="Str">40 MHz Onboard ClockResourceName=40 MHz Onboard Clock;TopSignalConnect=Clk40;ClockSignalName=Clk40;MinFreq=40000000.000000;MaxFreq=40000000.000000;VariableFreq=0;NomFreq=40000000.000000;PeakPeriodJitter=250.000000;MinDutyCycle=50.000000;MaxDutyCycle=50.000000;Accuracy=100.000000;RunTime=0;SpreadSpectrum=0;GenericDataHash=D41D8CD98F00B204E9800998ECF8427EAI0Arbitration=AlwaysArbitrate;resource=/Connector0/AI0;0;ReadMethodType=I16AI1Arbitration=AlwaysArbitrate;resource=/Connector0/AI1;0;ReadMethodType=I16AI2Arbitration=AlwaysArbitrate;resource=/Connector0/AI2;0;ReadMethodType=I16Connector0/AO0Arbitration=AlwaysArbitrate;resource=/Connector0/AO0;0;WriteMethodType=I16Connector0/AO5Arbitration=AlwaysArbitrate;resource=/Connector0/AO5;0;WriteMethodType=I16Connector0/AO6Arbitration=AlwaysArbitrate;resource=/Connector0/AO6;0;WriteMethodType=I16Connector0/AO7Arbitration=AlwaysArbitrate;resource=/Connector0/AO7;0;WriteMethodType=I16Connector1/DIO0ArbitrationForOutputData=NeverArbitrate;ArbitrationForOutputEnable=NeverArbitrate;NumberOfSyncRegistersForOutputData=1;NumberOfSyncRegistersForOutputEnable=1;NumberOfSyncRegistersForReadInProject=Auto;resource=/Connector1/DIO0;0;ReadMethodType=bool;WriteMethodType=boolConnector1/DIO8ArbitrationForOutputData=NeverArbitrate;ArbitrationForOutputEnable=NeverArbitrate;NumberOfSyncRegistersForOutputData=1;NumberOfSyncRegistersForOutputEnable=1;NumberOfSyncRegistersForReadInProject=Auto;resource=/Connector1/DIO8;0;ReadMethodType=bool;WriteMethodType=boolConnector1/DIOPORT0ArbitrationForOutputData=NeverArbitrate;ArbitrationForOutputEnable=NeverArbitrate;NumberOfSyncRegistersForOutputData=1;NumberOfSyncRegistersForOutputEnable=1;NumberOfSyncRegistersForReadInProject=Auto;resource=/Connector1/DIOPORT0;0;ReadMethodType=u8;WriteMethodType=u8FIFO"ControlLogic=0;NumberOfElements=32767;Type=2;ReadArbs=Arbitrate if Multiple Requestors Only;ElementsPerRead=1;WriteArbs=Arbitrate if Multiple Requestors Only;ElementsPerWrite=1;Implementation=2;FIFO;DataType=1000800000000001000940030003493332000100000000000000000000;DisableOnOverflowUnderflow=FALSE"PCIe-7842R/Clk40/falsefalseFPGA_EXECUTION_MODEFPGA_TARGETFPGA_TARGET_CLASSPCIE_7842RFPGA_TARGET_FAMILYVIRTEX5TARGET_TYPEFPGA/[rSeriesConfig.Begin][rSeriesConfig.End]</Property>
			</Item>
			<Item Name="Dependencies" Type="Dependencies">
				<Item Name="vi.lib" Type="Folder">
					<Item Name="lvSimController.dll" Type="Document" URL="/&lt;vilib&gt;/rvi/Simulation/lvSimController.dll"/>
					<Item Name="niFpgaDdsAccum.vi" Type="VI" URL="/&lt;vilib&gt;/rvi/Analysis/siggen/SquareWave/templates/niFpgaDdsAccum.vi"/>
				</Item>
				<Item Name="niFpgaCriticalErrorInLSC.vi" Type="VI" URL="/&lt;vilib&gt;/rvi/Emulation/niFpgaCriticalErrorInLSC.vi"/>
				<Item Name="niFpgaEmulationReportErrorSimple.vi" Type="VI" URL="/&lt;vilib&gt;/rvi/Emulation/niFpgaEmulationReportErrorSimple.vi"/>
				<Item Name="niFpgaEmulationVisToLoad.vi" Type="VI" URL="/&lt;vilib&gt;/rvi/Emulation/niFpgaEmulationVisToLoad.vi"/>
				<Item Name="niFpgaEmulError.ctl" Type="VI" URL="/&lt;vilib&gt;/rvi/DesktopExecutionNode/niFpgaEmulError.ctl"/>
				<Item Name="niFpgaGenCallStack.vi" Type="VI" URL="/&lt;vilib&gt;/rvi/errors/niFpgaGenCallStack.vi"/>
				<Item Name="niFpgaGetClockAttributes.vi" Type="VI" URL="/&lt;vilib&gt;/rvi/Emulation/niFpgaGetClockAttributes.vi"/>
				<Item Name="niFpgaGetClockAttributesFromContext.vi" Type="VI" URL="/&lt;vilib&gt;/rvi/Emulation/niFpgaGetClockAttributesFromContext.vi"/>
				<Item Name="niFpgaGetScratchAppInstance.vi" Type="VI" URL="/&lt;vilib&gt;/rvi/eio/common/niFpgaGetScratchAppInstance.vi"/>
				<Item Name="niFpgaProcessEmulError.vi" Type="VI" URL="/&lt;vilib&gt;/rvi/Emulation/niFpgaProcessEmulError.vi"/>
				<Item Name="niFpgaSctlEmulationGetInTimedLoop.vi" Type="VI" URL="/&lt;vilib&gt;/rvi/Emulation/niFpgaSctlEmulationGetInTimedLoop.vi"/>
				<Item Name="niFpgaSetErrorForExecOnDevCompSimple.vi" Type="VI" URL="/&lt;vilib&gt;/rvi/errors/niFpgaSetErrorForExecOnDevCompSimple.vi"/>
				<Item Name="niFpgaWaitOnOcc.vi" Type="VI" URL="/&lt;vilib&gt;/rvi/interface/common/niFpgaWaitOnOcc.vi"/>
				<Item Name="nirviCleanSpecificError.vi" Type="VI" URL="/&lt;vilib&gt;/rvi/nirviCleanSpecificError.vi"/>
				<Item Name="nirviEmuReportErrorAndStop.vi" Type="VI" URL="/&lt;vilib&gt;/rvi/eio/common/nirviEmuReportErrorAndStop.vi"/>
				<Item Name="nirvififoEmulationCreateLock.vi" Type="VI" URL="/&lt;vilib&gt;/rvi/FIFO/Fifo_Resource/nirvififoEmulationCreateLock.vi"/>
				<Item Name="nirvififoEmulationReleaseLock.vi" Type="VI" URL="/&lt;vilib&gt;/rvi/FIFO/Fifo_Resource/nirvififoEmulationReleaseLock.vi"/>
				<Item Name="nirviFillInErrorInfo.vi" Type="VI" URL="/&lt;vilib&gt;/rvi/errors/nirviFillInErrorInfo.vi"/>
				<Item Name="nirviGetToplevelTsByTargetItem.vi" Type="VI" URL="/&lt;vilib&gt;/rvi/ClientSDK/Core/TimingSources/Configuration/Private/nirviGetToplevelTsByTargetItem.vi"/>
				<Item Name="nirviReportUnexpectedCaseInternalError (Bool).vi" Type="VI" URL="/&lt;vilib&gt;/rvi/errors/nirviReportUnexpectedCaseInternalError (Bool).vi"/>
				<Item Name="nirviReportUnexpectedCaseInternalError (String).vi" Type="VI" URL="/&lt;vilib&gt;/rvi/errors/nirviReportUnexpectedCaseInternalError (String).vi"/>
				<Item Name="nirviReportUnexpectedCaseInternalError (U32).vi" Type="VI" URL="/&lt;vilib&gt;/rvi/errors/nirviReportUnexpectedCaseInternalError (U32).vi"/>
				<Item Name="nirviReportUnexpectedCaseInternalError.vi" Type="VI" URL="/&lt;vilib&gt;/rvi/errors/nirviReportUnexpectedCaseInternalError.vi"/>
				<Item Name="nirviReportUnexpectedCaseInternalErrorHelper.vi" Type="VI" URL="/&lt;vilib&gt;/rvi/errors/nirviReportUnexpectedCaseInternalErrorHelper.vi"/>
				<Item Name="nirviTopLevelTSIsDefaultTag.vi" Type="VI" URL="/&lt;vilib&gt;/rvi/ClientSDK/Core/TimingSources/Configuration/Private/nirviTopLevelTSIsDefaultTag.vi"/>
				<Item Name="nirviTopLevelTSTag.vi" Type="VI" URL="/&lt;vilib&gt;/rvi/ClientSDK/Core/TimingSources/Configuration/Private/nirviTopLevelTSTag.vi"/>
				<Item Name="nirviWaitOnOccurrenceBase.vi" Type="VI" URL="/&lt;vilib&gt;/rvi/occurrence/nirviWaitOnOccurrenceBase.vi"/>
			</Item>
			<Item Name="Build Specifications" Type="Build">
				<Item Name="AI_getData(FPGA)" Type="{F4C5E96F-7410-48A5-BB87-3559BC9B167F}">
					<Property Name="AllowEnableRemoval" Type="Bool">false</Property>
					<Property Name="BuildSpecDecription" Type="Str"></Property>
					<Property Name="BuildSpecName" Type="Str">AI_getData(FPGA)</Property>
					<Property Name="Comp.BitfileName" Type="Str">HisT001_FPGATarget2_AIgetData(FPGA)_xZtP9IJILB0.lvbitx</Property>
					<Property Name="Comp.CustomXilinxParameters" Type="Str"></Property>
					<Property Name="Comp.MaxFanout" Type="Int">-1</Property>
					<Property Name="Comp.RandomSeed" Type="Bool">false</Property>
					<Property Name="Comp.Version.Build" Type="Int">0</Property>
					<Property Name="Comp.Version.Fix" Type="Int">0</Property>
					<Property Name="Comp.Version.Major" Type="Int">1</Property>
					<Property Name="Comp.Version.Minor" Type="Int">0</Property>
					<Property Name="Comp.VersionAutoIncrement" Type="Bool">false</Property>
					<Property Name="Comp.Xilinx.DesignStrategy" Type="Str">balanced</Property>
					<Property Name="Comp.Xilinx.MapEffort" Type="Str">high(timing)</Property>
					<Property Name="Comp.Xilinx.ParEffort" Type="Str">standard</Property>
					<Property Name="Comp.Xilinx.SynthEffort" Type="Str">normal</Property>
					<Property Name="Comp.Xilinx.SynthGoal" Type="Str">speed</Property>
					<Property Name="Comp.Xilinx.UseRecommended" Type="Bool">true</Property>
					<Property Name="DefaultBuildSpec" Type="Bool">true</Property>
					<Property Name="DestinationDirectory" Type="Path">FPGA Bitfiles</Property>
					<Property Name="NI.LV.FPGA.LastCompiledBitfilePath" Type="Path">/O/NTCH/Public/FAST/Arim/LabView/NewSort/FPGA Bitfiles/ALaunchMe_FPGATarget2_AIgetData(FPGA)_DZRwUWdIF9g.lvbitx</Property>
					<Property Name="ProjectPath" Type="Path">/C/Documents and files/DTU/Master Thesis/LabView/PMTreader/HisT_001.lvproj</Property>
					<Property Name="RelativePath" Type="Bool">true</Property>
					<Property Name="RunWhenLoaded" Type="Bool">false</Property>
					<Property Name="SupportDownload" Type="Bool">true</Property>
					<Property Name="SupportResourceEstimation" Type="Bool">true</Property>
					<Property Name="TargetName" Type="Str">FPGA Target 2</Property>
					<Property Name="TopLevelVI" Type="Ref">/My Computer/FPGA Target 2/AI_getData(FPGA).vi</Property>
				</Item>
				<Item Name="AI_locVar_fix (FPGA)" Type="{F4C5E96F-7410-48A5-BB87-3559BC9B167F}">
					<Property Name="AllowEnableRemoval" Type="Bool">false</Property>
					<Property Name="BuildSpecDecription" Type="Str"></Property>
					<Property Name="BuildSpecName" Type="Str">AI_locVar_fix (FPGA)</Property>
					<Property Name="Comp.BitfileName" Type="Str">PMTVIEWERlab_FPGATarget2_AIlocVarfix(FPGA_2B221031.lvbitx</Property>
					<Property Name="Comp.CustomXilinxParameters" Type="Str"></Property>
					<Property Name="Comp.MaxFanout" Type="Int">-1</Property>
					<Property Name="Comp.RandomSeed" Type="Bool">false</Property>
					<Property Name="Comp.RunWhenLoaded" Type="Bool">false</Property>
					<Property Name="Comp.Version.Build" Type="Int">0</Property>
					<Property Name="Comp.Version.Fix" Type="Int">0</Property>
					<Property Name="Comp.Version.Major" Type="Int">1</Property>
					<Property Name="Comp.Version.Minor" Type="Int">0</Property>
					<Property Name="Comp.VersionAutoIncrement" Type="Bool">false</Property>
					<Property Name="Comp.Xilinx.DesignStrategy" Type="Str">balanced</Property>
					<Property Name="Comp.Xilinx.MapEffort" Type="Str">high(timing)</Property>
					<Property Name="Comp.Xilinx.ParEffort" Type="Str">standard</Property>
					<Property Name="Comp.Xilinx.SynthEffort" Type="Str">normal</Property>
					<Property Name="Comp.Xilinx.SynthGoal" Type="Str">speed</Property>
					<Property Name="Comp.Xilinx.UseRecommended" Type="Bool">true</Property>
					<Property Name="DefaultBuildSpec" Type="Bool">true</Property>
					<Property Name="DestinationDirectory" Type="Path">FPGA Bitfiles</Property>
					<Property Name="NI.LV.FPGA.LastCompiledBitfilePath" Type="Path">/O/NTCH/Public/FAST/Arim/LabView/PMTreader/FPGA Bitfiles/PMTVIEWERlab_FPGATarget2_AIlocVarfix(FPGA_2B221031.lvbitx</Property>
					<Property Name="ProjectPath" Type="Path">/O/NTCH/Public/FAST/Arim/LabView/PMTreader/HisT_001.lvproj</Property>
					<Property Name="RelativePath" Type="Bool">true</Property>
					<Property Name="RunWhenLoaded" Type="Bool">false</Property>
					<Property Name="SupportDownload" Type="Bool">true</Property>
					<Property Name="SupportResourceEstimation" Type="Bool">true</Property>
					<Property Name="TargetName" Type="Str">FPGA Target 2</Property>
					<Property Name="TopLevelVI" Type="Ref"></Property>
				</Item>
				<Item Name="Analog Input_tgjelab (FPGA)" Type="{F4C5E96F-7410-48A5-BB87-3559BC9B167F}">
					<Property Name="AllowEnableRemoval" Type="Bool">false</Property>
					<Property Name="BuildSpecDecription" Type="Str"></Property>
					<Property Name="BuildSpecName" Type="Str">Analog Input_tgjelab (FPGA)</Property>
					<Property Name="Comp.BitfileName" Type="Str">PMTVIEWERlab_FPGATarget2_AnalogInputtgjel_5D058916.lvbitx</Property>
					<Property Name="Comp.CustomXilinxParameters" Type="Str"></Property>
					<Property Name="Comp.MaxFanout" Type="Int">-1</Property>
					<Property Name="Comp.RandomSeed" Type="Bool">false</Property>
					<Property Name="Comp.RunWhenLoaded" Type="Bool">false</Property>
					<Property Name="Comp.Version.Build" Type="Int">0</Property>
					<Property Name="Comp.Version.Fix" Type="Int">0</Property>
					<Property Name="Comp.Version.Major" Type="Int">1</Property>
					<Property Name="Comp.Version.Minor" Type="Int">0</Property>
					<Property Name="Comp.VersionAutoIncrement" Type="Bool">false</Property>
					<Property Name="Comp.Xilinx.DesignStrategy" Type="Str">balanced</Property>
					<Property Name="Comp.Xilinx.MapEffort" Type="Str">high(timing)</Property>
					<Property Name="Comp.Xilinx.ParEffort" Type="Str">standard</Property>
					<Property Name="Comp.Xilinx.SynthEffort" Type="Str">normal</Property>
					<Property Name="Comp.Xilinx.SynthGoal" Type="Str">speed</Property>
					<Property Name="Comp.Xilinx.UseRecommended" Type="Bool">true</Property>
					<Property Name="DefaultBuildSpec" Type="Bool">true</Property>
					<Property Name="DestinationDirectory" Type="Path">FPGA Bitfiles</Property>
					<Property Name="ProjectPath" Type="Path">/O/NTCH/Public/FAST/Arim/LabView/PMTreader/HisT_001.lvproj</Property>
					<Property Name="RelativePath" Type="Bool">true</Property>
					<Property Name="RunWhenLoaded" Type="Bool">false</Property>
					<Property Name="SupportDownload" Type="Bool">true</Property>
					<Property Name="SupportResourceEstimation" Type="Bool">true</Property>
					<Property Name="TargetName" Type="Str">FPGA Target 2</Property>
					<Property Name="TopLevelVI" Type="Ref"></Property>
				</Item>
				<Item Name="Analog_Input_localVar_tgjelab (FPGA)" Type="{F4C5E96F-7410-48A5-BB87-3559BC9B167F}">
					<Property Name="AllowEnableRemoval" Type="Bool">false</Property>
					<Property Name="BuildSpecDecription" Type="Str"></Property>
					<Property Name="BuildSpecName" Type="Str">Analog_Input_localVar_tgjelab (FPGA)</Property>
					<Property Name="Comp.BitfileName" Type="Str">PMTVIEWERlab_FPGATarget2_AnalogInputlocal_78902B69.lvbitx</Property>
					<Property Name="Comp.CustomXilinxParameters" Type="Str"></Property>
					<Property Name="Comp.MaxFanout" Type="Int">-1</Property>
					<Property Name="Comp.RandomSeed" Type="Bool">false</Property>
					<Property Name="Comp.RunWhenLoaded" Type="Bool">false</Property>
					<Property Name="Comp.Version.Build" Type="Int">0</Property>
					<Property Name="Comp.Version.Fix" Type="Int">0</Property>
					<Property Name="Comp.Version.Major" Type="Int">1</Property>
					<Property Name="Comp.Version.Minor" Type="Int">0</Property>
					<Property Name="Comp.VersionAutoIncrement" Type="Bool">false</Property>
					<Property Name="Comp.Xilinx.DesignStrategy" Type="Str">balanced</Property>
					<Property Name="Comp.Xilinx.MapEffort" Type="Str">high(timing)</Property>
					<Property Name="Comp.Xilinx.ParEffort" Type="Str">standard</Property>
					<Property Name="Comp.Xilinx.SynthEffort" Type="Str">normal</Property>
					<Property Name="Comp.Xilinx.SynthGoal" Type="Str">speed</Property>
					<Property Name="Comp.Xilinx.UseRecommended" Type="Bool">true</Property>
					<Property Name="DefaultBuildSpec" Type="Bool">true</Property>
					<Property Name="DestinationDirectory" Type="Path">FPGA Bitfiles</Property>
					<Property Name="ProjectPath" Type="Path">/O/NTCH/Public/FAST/Arim/LabView/PMTreader/HisT_001.lvproj</Property>
					<Property Name="RelativePath" Type="Bool">true</Property>
					<Property Name="RunWhenLoaded" Type="Bool">false</Property>
					<Property Name="SupportDownload" Type="Bool">true</Property>
					<Property Name="SupportResourceEstimation" Type="Bool">true</Property>
					<Property Name="TargetName" Type="Str">FPGA Target 2</Property>
					<Property Name="TopLevelVI" Type="Ref"></Property>
				</Item>
			</Item>
		</Item>
		<Item Name="Dependencies" Type="Dependencies">
			<Item Name="vi.lib" Type="Folder">
				<Item Name="Beep.vi" Type="VI" URL="/&lt;vilib&gt;/Platform/system.llb/Beep.vi"/>
				<Item Name="BuildHelpPath.vi" Type="VI" URL="/&lt;vilib&gt;/Utility/error.llb/BuildHelpPath.vi"/>
				<Item Name="Check Color Table Size.vi" Type="VI" URL="/&lt;vilib&gt;/picture/jpeg.llb/Check Color Table Size.vi"/>
				<Item Name="Check Data Size.vi" Type="VI" URL="/&lt;vilib&gt;/picture/jpeg.llb/Check Data Size.vi"/>
				<Item Name="Check File Permissions.vi" Type="VI" URL="/&lt;vilib&gt;/picture/jpeg.llb/Check File Permissions.vi"/>
				<Item Name="Check Path.vi" Type="VI" URL="/&lt;vilib&gt;/picture/jpeg.llb/Check Path.vi"/>
				<Item Name="Check Special Tags.vi" Type="VI" URL="/&lt;vilib&gt;/Utility/error.llb/Check Special Tags.vi"/>
				<Item Name="Clear Errors.vi" Type="VI" URL="/&lt;vilib&gt;/Utility/error.llb/Clear Errors.vi"/>
				<Item Name="Convert property node font to graphics font.vi" Type="VI" URL="/&lt;vilib&gt;/Utility/error.llb/Convert property node font to graphics font.vi"/>
				<Item Name="Details Display Dialog.vi" Type="VI" URL="/&lt;vilib&gt;/Utility/error.llb/Details Display Dialog.vi"/>
				<Item Name="DialogType.ctl" Type="VI" URL="/&lt;vilib&gt;/Utility/error.llb/DialogType.ctl"/>
				<Item Name="DialogTypeEnum.ctl" Type="VI" URL="/&lt;vilib&gt;/Utility/error.llb/DialogTypeEnum.ctl"/>
				<Item Name="Directory of Top Level VI.vi" Type="VI" URL="/&lt;vilib&gt;/picture/jpeg.llb/Directory of Top Level VI.vi"/>
				<Item Name="Draw Multiple Lines.vi" Type="VI" URL="/&lt;vilib&gt;/picture/picture.llb/Draw Multiple Lines.vi"/>
				<Item Name="Dynamic To Waveform Array.vi" Type="VI" URL="/&lt;vilib&gt;/express/express shared/transition.llb/Dynamic To Waveform Array.vi"/>
				<Item Name="Error Cluster From Error Code.vi" Type="VI" URL="/&lt;vilib&gt;/Utility/error.llb/Error Cluster From Error Code.vi"/>
				<Item Name="Error Code Database.vi" Type="VI" URL="/&lt;vilib&gt;/Utility/error.llb/Error Code Database.vi"/>
				<Item Name="ErrWarn.ctl" Type="VI" URL="/&lt;vilib&gt;/Utility/error.llb/ErrWarn.ctl"/>
				<Item Name="eventvkey.ctl" Type="VI" URL="/&lt;vilib&gt;/event_ctls.llb/eventvkey.ctl"/>
				<Item Name="ex_CorrectErrorChain.vi" Type="VI" URL="/&lt;vilib&gt;/express/express shared/ex_CorrectErrorChain.vi"/>
				<Item Name="Find Tag.vi" Type="VI" URL="/&lt;vilib&gt;/Utility/error.llb/Find Tag.vi"/>
				<Item Name="Format Message String.vi" Type="VI" URL="/&lt;vilib&gt;/Utility/error.llb/Format Message String.vi"/>
				<Item Name="General Error Handler CORE.vi" Type="VI" URL="/&lt;vilib&gt;/Utility/error.llb/General Error Handler CORE.vi"/>
				<Item Name="General Error Handler.vi" Type="VI" URL="/&lt;vilib&gt;/Utility/error.llb/General Error Handler.vi"/>
				<Item Name="Get String Text Bounds.vi" Type="VI" URL="/&lt;vilib&gt;/Utility/error.llb/Get String Text Bounds.vi"/>
				<Item Name="Get System Directory.vi" Type="VI" URL="/&lt;vilib&gt;/Utility/sysdir.llb/Get System Directory.vi"/>
				<Item Name="Get Text Rect.vi" Type="VI" URL="/&lt;vilib&gt;/picture/picture.llb/Get Text Rect.vi"/>
				<Item Name="GetHelpDir.vi" Type="VI" URL="/&lt;vilib&gt;/Utility/error.llb/GetHelpDir.vi"/>
				<Item Name="GetRTHostConnectedProp.vi" Type="VI" URL="/&lt;vilib&gt;/Utility/error.llb/GetRTHostConnectedProp.vi"/>
				<Item Name="imagedata.ctl" Type="VI" URL="/&lt;vilib&gt;/picture/picture.llb/imagedata.ctl"/>
				<Item Name="LabVIEWSMTPClient.lvlib" Type="Library" URL="/&lt;vilib&gt;/smtpClient/LabVIEWSMTPClient.lvlib"/>
				<Item Name="Longest Line Length in Pixels.vi" Type="VI" URL="/&lt;vilib&gt;/Utility/error.llb/Longest Line Length in Pixels.vi"/>
				<Item Name="LVBoundsTypeDef.ctl" Type="VI" URL="/&lt;vilib&gt;/Utility/miscctls.llb/LVBoundsTypeDef.ctl"/>
				<Item Name="LVTextColorsTypeDef.ctl" Type="VI" URL="/&lt;vilib&gt;/Utility/miscctls.llb/LVTextColorsTypeDef.ctl"/>
				<Item Name="NI_AALBase.lvlib" Type="Library" URL="/&lt;vilib&gt;/Analysis/NI_AALBase.lvlib"/>
				<Item Name="NI_Matrix.lvlib" Type="Library" URL="/&lt;vilib&gt;/Analysis/Matrix/NI_Matrix.lvlib"/>
				<Item Name="Not Found Dialog.vi" Type="VI" URL="/&lt;vilib&gt;/Utility/error.llb/Not Found Dialog.vi"/>
				<Item Name="RGB to Color.vi" Type="VI" URL="/&lt;vilib&gt;/Utility/colorconv.llb/RGB to Color.vi"/>
				<Item Name="Search and Replace Pattern.vi" Type="VI" URL="/&lt;vilib&gt;/Utility/error.llb/Search and Replace Pattern.vi"/>
				<Item Name="Set Bold Text.vi" Type="VI" URL="/&lt;vilib&gt;/Utility/error.llb/Set Bold Text.vi"/>
				<Item Name="Set Pen State.vi" Type="VI" URL="/&lt;vilib&gt;/picture/picture.llb/Set Pen State.vi"/>
				<Item Name="Set String Value.vi" Type="VI" URL="/&lt;vilib&gt;/Utility/error.llb/Set String Value.vi"/>
				<Item Name="Simple Error Handler.vi" Type="VI" URL="/&lt;vilib&gt;/Utility/error.llb/Simple Error Handler.vi"/>
				<Item Name="subBuildXYGraph.vi" Type="VI" URL="/&lt;vilib&gt;/express/express controls/BuildXYGraphBlock.llb/subBuildXYGraph.vi"/>
				<Item Name="System Directory Type.ctl" Type="VI" URL="/&lt;vilib&gt;/Utility/sysdir.llb/System Directory Type.ctl"/>
				<Item Name="TagReturnType.ctl" Type="VI" URL="/&lt;vilib&gt;/Utility/error.llb/TagReturnType.ctl"/>
				<Item Name="Three Button Dialog CORE.vi" Type="VI" URL="/&lt;vilib&gt;/Utility/error.llb/Three Button Dialog CORE.vi"/>
				<Item Name="Three Button Dialog.vi" Type="VI" URL="/&lt;vilib&gt;/Utility/error.llb/Three Button Dialog.vi"/>
				<Item Name="Trim Whitespace.vi" Type="VI" URL="/&lt;vilib&gt;/Utility/error.llb/Trim Whitespace.vi"/>
				<Item Name="Waveform Array To Dynamic.vi" Type="VI" URL="/&lt;vilib&gt;/express/express shared/transition.llb/Waveform Array To Dynamic.vi"/>
				<Item Name="whitespace.ctl" Type="VI" URL="/&lt;vilib&gt;/Utility/error.llb/whitespace.ctl"/>
				<Item Name="Write PNG File.vi" Type="VI" URL="/&lt;vilib&gt;/picture/png.llb/Write PNG File.vi"/>
				<Item Name="Write Spreadsheet String.vi" Type="VI" URL="/&lt;vilib&gt;/Utility/file.llb/Write Spreadsheet String.vi"/>
				<Item Name="Write To Spreadsheet File (DBL).vi" Type="VI" URL="/&lt;vilib&gt;/Utility/file.llb/Write To Spreadsheet File (DBL).vi"/>
				<Item Name="Write To Spreadsheet File (I64).vi" Type="VI" URL="/&lt;vilib&gt;/Utility/file.llb/Write To Spreadsheet File (I64).vi"/>
				<Item Name="Write To Spreadsheet File (string).vi" Type="VI" URL="/&lt;vilib&gt;/Utility/file.llb/Write To Spreadsheet File (string).vi"/>
				<Item Name="Write To Spreadsheet File.vi" Type="VI" URL="/&lt;vilib&gt;/Utility/file.llb/Write To Spreadsheet File.vi"/>
			</Item>
			<Item Name="ALaunchMe_FPGATarget2_AIgetData(FPGA)_DZRwUWdIF9g.lvbitx" Type="Document" URL="../FPGA Bitfiles/ALaunchMe_FPGATarget2_AIgetData(FPGA)_DZRwUWdIF9g.lvbitx"/>
			<Item Name="lvanlys.dll" Type="Document" URL="/&lt;resource&gt;/lvanlys.dll"/>
			<Item Name="NiFpgaLv.dll" Type="Document" URL="NiFpgaLv.dll">
				<Property Name="NI.PreserveRelativePath" Type="Bool">true</Property>
			</Item>
			<Item Name="niFpgaNodeNameForErrorReporting.ctl" Type="VI" URL="/&lt;vilib&gt;/rvi/interface/common/niFpgaNodeNameForErrorReporting.ctl"/>
			<Item Name="niFpgaWaitOnOcc.vi" Type="VI" URL="/&lt;vilib&gt;/rvi/interface/common/niFpgaWaitOnOcc.vi"/>
			<Item Name="niLvFpga_Abort_PCIe-7842R.vi" Type="VI" URL="/&lt;vilib&gt;/FPGAPlugInAG/PCIe-7842R/niLvFpga_Abort_PCIe-7842R.vi"/>
			<Item Name="niLvFpga_Close_PCIe-7842R.vi" Type="VI" URL="/&lt;vilib&gt;/FPGAPlugInAG/PCIe-7842R/niLvFpga_Close_PCIe-7842R.vi"/>
			<Item Name="niLvFpga_ConfigureFifo_PCIe-7842R.vi" Type="VI" URL="/&lt;vilib&gt;/FPGAPlugInAG/PCIe-7842R/niLvFpga_ConfigureFifo_PCIe-7842R.vi"/>
			<Item Name="niLvFpga_Open_PCIe-7842R.vi" Type="VI" URL="/&lt;vilib&gt;/FPGAPlugInAG/PCIe-7842R/niLvFpga_Open_PCIe-7842R.vi"/>
			<Item Name="niLvFpga_ReadFifo_PCIe-7842R.vi" Type="VI" URL="/&lt;vilib&gt;/FPGAPlugInAG/PCIe-7842R/niLvFpga_ReadFifo_PCIe-7842R.vi"/>
			<Item Name="niLvFpga_Run_PCIe-7842R.vi" Type="VI" URL="/&lt;vilib&gt;/FPGAPlugInAG/PCIe-7842R/niLvFpga_Run_PCIe-7842R.vi"/>
			<Item Name="niLvFpga_StartFifo_PCIe-7842R.vi" Type="VI" URL="/&lt;vilib&gt;/FPGAPlugInAG/PCIe-7842R/niLvFpga_StartFifo_PCIe-7842R.vi"/>
			<Item Name="niLvFpga_StopFifo_PCIe-7842R.vi" Type="VI" URL="/&lt;vilib&gt;/FPGAPlugInAG/PCIe-7842R/niLvFpga_StopFifo_PCIe-7842R.vi"/>
			<Item Name="niLvFpgaAdjustHostInterfaceError.vi" Type="VI" URL="/&lt;vilib&gt;/rvi/errors/niLvFpgaAdjustHostInterfaceError.vi"/>
			<Item Name="niLvFpgaErrorClusterFromErrorCode.vi" Type="VI" URL="/&lt;vilib&gt;/rvi/errors/niLvFpgaErrorClusterFromErrorCode.vi"/>
			<Item Name="niLvFpgaFormatErrorSource.vi" Type="VI" URL="/&lt;vilib&gt;/rvi/errors/niLvFpgaFormatErrorSource.vi"/>
			<Item Name="niLvFpgaMergeErrorWithErrorCode.vi" Type="VI" URL="/&lt;vilib&gt;/rvi/errors/niLvFpgaMergeErrorWithErrorCode.vi"/>
			<Item Name="niLvFpgaWhatHappensToTopLevelVI.ctl" Type="VI" URL="/&lt;vilib&gt;/rvi/errors/niLvFpgaWhatHappensToTopLevelVI.ctl"/>
			<Item Name="nirio_resource_hc.ctl" Type="VI" URL="/&lt;vilib&gt;/userdefined/High Color/nirio_resource_hc.ctl"/>
			<Item Name="nirviErrorClusterFromErrorCode.vi" Type="VI" URL="/&lt;vilib&gt;/RVI Host/nirviSupport.llb/nirviErrorClusterFromErrorCode.vi"/>
			<Item Name="nirviWhatTheDeviceIsDoing.ctl" Type="VI" URL="/&lt;vilib&gt;/rvi/ClientSDK/nirviWhatTheDeviceIsDoing.ctl"/>
			<Item Name="System" Type="VI" URL="System">
				<Property Name="NI.PreserveRelativePath" Type="Bool">true</Property>
			</Item>
		</Item>
		<Item Name="Build Specifications" Type="Build"/>
	</Item>
</Project>
