# Supplementary material for: Droplet-Based Microfluidic High Throughput Screening of Corynebacterium glutamicum for Efficient Heterologous Protein Production and Secretion
Source: Front Bioeng Biotechnol. 2021 May 7;9:668513. doi: 10.3389/fbioe.2021.668513 (PMC8137953; doi:10.3389/fbioe.2021.668513)
Supplement: Supplementary file 3 [file Data_Sheet_1.ZIP › NewSort/defaultValuesArim.txt]

---------------------------------------------------------------------
---- These are the default default values --------------------------
---- This file can be recreated under the troubleshooting tab -----
----- syntax is: -----------------------------------------------------
-----    variablename+colon+space+value -------------------
---------------------------------------------------------------------
---------------------------------------------------------------------
---- SORTING PARAMETERS ---------
ElectrodeFrequency: 19999
ElectrodeVoltage: 0,401
ElectrodeDuration: 1501
ElectrodeDelay: 249
SortingMode: 0

MaxPointInPeak0: 5
MaxPointInPeak1: 5
ThresMin Scaler: 1
---------------------------------------------------------------------
---- PLOT SETTINGS ---------
---------------------------------------------------------------------
WindowWidth: 3456
50kPointsShow: 0,2,3,5,7
HeatmapBins: 500,250,100,50,10,1
MaxWidth: 450
MinWidth: 1
XvalBinning: 250
YvalBinning: 250
AutoScale_50k_y: 1
AutoScale_1k_y: 1
AutoScale_heatmap_y: 1
AutoScale_heatmap_x: 1
AutoScale_heatmap0_y: 1
AutoScale_heatmap0_x: 1
AutoScale_heatmap1_y: 1
AutoScale_heatmap1_x: 1
AutoScale_heatmap2_y: 1
AutoScale_heatmap2_x: 1
---------------------------------------------------------------------
---- GATING SETTINGS ---------
---------------------------------------------------------------------
NoiseOffset_0: 0,1
NoiseOffset_1: 0,3
UseDefaultGates: 1
Line0WidthMax: 20
Line0WidthMin: 15
Line1WidthMax: 76
Line1WidthMin: 36
Line0IntensityMax: 0,3
Line0IntensityMin: 0,2
Line1IntensityMax: 1,2
Line1IntensityMin: 0,5
---------------------------------------------------------------------
---- GATING SETTINGS ---------
---------------------------------------------------------------------
SlopeGateUse?: 0
SlopeLimit: 100
GateMultipleSlopesUSE?: 0
MaxSlopeLeftOffset: 20
MaxSlopeRightOffset: 100
MinSlopeRightOffset: 200
MinSlopeLeftOffset: 10
---------------------------------------------------------------------
---- COLOR SETTINGS ---------
---------------------------------------------------------------------
Col_chan0: 0,255,0
Col_chan0_min: 200,255,200
Col_chan0_max: 0,155,0
Col_chan1: 255,0,0
Col_chan1_min: 255,200,200
Col_chan1_max: 155,0,0
Col_chan2: 255,230,0
Col_time: 255,0,255
Col_heatmap_min: 168,168,255
Col_heatmap_max: 0,0,255
Col_heatmap_lvl1: 255,255,255
Col_heatmap_lvl2: 0,0,255
Col_heatmap_lvl3: 0,255,255 
Col_heatmap_lvl4: 0 ,255,0
Col_heatmap_lvl5: 255,255,0
Col_heatmap_lvl6: 255,0,0
---------------------------------------------------------------------
TempDataLocation: tempDATA 
%%  C:\Users\Labview\Desktop\tempDATA
---------------------------------------------------------------------
---- SETTINGS ---------
---------------------------------------------------------------------
Sort_on_0: 1
Sort_on_1: 0
Max_or_avg_0: 1
Max_or_avg_1: 1
Use_MaxPointInPeak_0: 0
Use_MaxPointInPeak_1: 0
---------------------------------------------------------------------
---- Default note to put in savefiles ---------
----------------------------------------------------
NotesBegin:
Drops  xxx containing Beer

PMT Gain_0:  0.123
PMT Gain_1:  0.123
Filter Gain_0: 1x
Filter Gain_1: 1x
Lp freq_0: 100 kHz
Lp freq_1: 100 kHz

Flow Rates:
Oil: 10 uL/min
Bias: 12 uL/min
Sample: 1 uL/min
NotesEnd:
----------------------------------------------------
