# Supplementary material for: Droplet-Based Microfluidic High Throughput Screening of Corynebacterium glutamicum for Efficient Heterologous Protein Production and Secretion
Source: Front Bioeng Biotechnol. 2021 May 7;9:668513. doi: 10.3389/fbioe.2021.668513 (PMC8137953; doi:10.3389/fbioe.2021.668513)
Supplement: Supplementary file 3 [file Data_Sheet_1.ZIP › NewSort/defaultValuestgje.txt]

---------------------------------------------------------------------
---- These are the default default values --------------------------
---- This file can be recreated under the troubleshooting tab -----
----- syntax is:                                                                               ------
-----    variablename+semicolon+space+value -------------------
---------------------------------------------------------------------
WindowWidth: 3456
