# Supplementary material for: Droplet-Based Microfluidic High Throughput Screening of Corynebacterium glutamicum for Efficient Heterologous Protein Production and Secretion
Source: Front Bioeng Biotechnol. 2021 May 7;9:668513. doi: 10.3389/fbioe.2021.668513 (PMC8137953; doi:10.3389/fbioe.2021.668513)
Supplement: Supplementary file 3 [file Data_Sheet_1.ZIP › NewSort/Dout_001.lvlps]

[ProjectWindow_Data]
ProjectExplorer.ClassicPosition[String] = "324,633,724,1364"
