# Supplementary material for: Droplet-Based Microfluidic High Throughput Screening of Corynebacterium glutamicum for Efficient Heterologous Protein Production and Secretion
Source: Front Bioeng Biotechnol. 2021 May 7;9:668513. doi: 10.3389/fbioe.2021.668513 (PMC8137953; doi:10.3389/fbioe.2021.668513)
Supplement: Supplementary file 3 [file Data_Sheet_1.ZIP › NewSort/FPGA Bitfiles/ALaunchMe_FPGATarget2_AIgetData(FPGA)_DZRwUWdIF9g.lvbitx]

<?xml version="1.0" encoding="utf-8" standalone="yes"?>

<Bitfile>
	    <BitfileVersion>4.0</BitfileVersion>
	    <Documentation>
		      <BuildSpecVersion/>
		      <BuildSpecDescription/>
	</Documentation>
	    <SignatureRegister>89098EEEBCFED264B3A19A5A3AA96918</SignatureRegister>
	    <SignatureGuids>B26339208A9A45177C38FA7AD47B6707</SignatureGuids>
	    <SignatureNames>F8C42C259334EE59A8AD147107CEEC1D</SignatureNames>
	    <TimeStamp/>
	    <CompilationStatus/>
	    <BitstreamVersion>2</BitstreamVersion>
	    <VI>
		      <Name>AI_getData(FPGA).vi</Name>
		      <RegisterList>
			      <Register>
				        <Name>sssT</Name>
				        <Hidden>false</Hidden>
				        <Indicator>false</Indicator>
				        <Datatype>
					        <U32>
						          <Name>sssT</Name>
					</U32>
				</Datatype>
				        <FlattenedType>1300800000000001000B400700047373735400000100000000000000000000</FlattenedType>
				        <Grouping/>
				        <Offset>268</Offset>
				        <SizeInBits>32</SizeInBits>
				        <Class>18</Class>
				        <Internal>false</Internal>
				        <TypedefPath/>
				        <TypedefRelativePath/>
				        <ID>1</ID>
				        <Bidirectional>true</Bidirectional>
				        <Synchronous>false</Synchronous>
				        <MechanicalAction>Switch When Pressed</MechanicalAction>
				        <AccessMayTimeout>false</AccessMayTimeout>
				        <RegisterNode>false</RegisterNode>
				        <SubControlList/>
			</Register>
			      <Register>
				        <Name>SortingCounter</Name>
				        <Hidden>false</Hidden>
				        <Indicator>true</Indicator>
				        <Datatype>
					        <I32>
						          <Name>SortingCounter</Name>
					</I32>
				</Datatype>
				        <FlattenedType>130080000000000100154003000E536F7274696E67436F756E74657200000100000000000000000000</FlattenedType>
				        <Grouping/>
				        <Offset>272</Offset>
				        <SizeInBits>32</SizeInBits>
				        <Class>18</Class>
				        <Internal>false</Internal>
				        <TypedefPath/>
				        <TypedefRelativePath/>
				        <ID>95</ID>
				        <Bidirectional>true</Bidirectional>
				        <Synchronous>false</Synchronous>
				        <MechanicalAction>Switch When Pressed</MechanicalAction>
				        <AccessMayTimeout>false</AccessMayTimeout>
				        <RegisterNode>false</RegisterNode>
				        <SubControlList/>
			</Register>
			      <Register>
				        <Name>SlopeAlphaMin</Name>
				        <Hidden>false</Hidden>
				        <Indicator>false</Indicator>
				        <Datatype>
					        <SGL>
						          <Name>SlopeAlphaMin</Name>
					</SGL>
				</Datatype>
				        <FlattenedType>130080000000000100134009000D536C6F7065416C7068614D696E000100000000000000000000</FlattenedType>
				        <Grouping/>
				        <Offset>276</Offset>
				        <SizeInBits>32</SizeInBits>
				        <Class>18</Class>
				        <Internal>false</Internal>
				        <TypedefPath/>
				        <TypedefRelativePath/>
				        <ID>94</ID>
				        <Bidirectional>true</Bidirectional>
				        <Synchronous>false</Synchronous>
				        <MechanicalAction>Switch When Pressed</MechanicalAction>
				        <AccessMayTimeout>false</AccessMayTimeout>
				        <RegisterNode>false</RegisterNode>
				        <SubControlList/>
			</Register>
			      <Register>
				        <Name>SlopeBetaMin</Name>
				        <Hidden>false</Hidden>
				        <Indicator>false</Indicator>
				        <Datatype>
					        <I16>
						          <Name>SlopeBetaMin</Name>
					</I16>
				</Datatype>
				        <FlattenedType>130080000000000100134002000C536C6F7065426574614D696E0000010000000000000000</FlattenedType>
				        <Grouping/>
				        <Offset>282</Offset>
				        <SizeInBits>16</SizeInBits>
				        <Class>18</Class>
				        <Internal>false</Internal>
				        <TypedefPath/>
				        <TypedefRelativePath/>
				        <ID>93</ID>
				        <Bidirectional>true</Bidirectional>
				        <Synchronous>false</Synchronous>
				        <MechanicalAction>Switch When Pressed</MechanicalAction>
				        <AccessMayTimeout>false</AccessMayTimeout>
				        <RegisterNode>false</RegisterNode>
				        <SubControlList/>
			</Register>
			      <Register>
				        <Name>SlopeAlphaMax</Name>
				        <Hidden>false</Hidden>
				        <Indicator>false</Indicator>
				        <Datatype>
					        <SGL>
						          <Name>SlopeAlphaMax</Name>
					</SGL>
				</Datatype>
				        <FlattenedType>130080000000000100134009000D536C6F7065416C7068614D6178000100000000000000000000</FlattenedType>
				        <Grouping/>
				        <Offset>284</Offset>
				        <SizeInBits>32</SizeInBits>
				        <Class>18</Class>
				        <Internal>false</Internal>
				        <TypedefPath/>
				        <TypedefRelativePath/>
				        <ID>92</ID>
				        <Bidirectional>true</Bidirectional>
				        <Synchronous>false</Synchronous>
				        <MechanicalAction>Switch When Pressed</MechanicalAction>
				        <AccessMayTimeout>false</AccessMayTimeout>
				        <RegisterNode>false</RegisterNode>
				        <SubControlList/>
			</Register>
			      <Register>
				        <Name>SlopeBetaMax</Name>
				        <Hidden>false</Hidden>
				        <Indicator>false</Indicator>
				        <Datatype>
					        <I16>
						          <Name>SlopeBetaMax</Name>
					</I16>
				</Datatype>
				        <FlattenedType>130080000000000100134002000C536C6F7065426574614D61780000010000000000000000</FlattenedType>
				        <Grouping/>
				        <Offset>290</Offset>
				        <SizeInBits>16</SizeInBits>
				        <Class>18</Class>
				        <Internal>false</Internal>
				        <TypedefPath/>
				        <TypedefRelativePath/>
				        <ID>91</ID>
				        <Bidirectional>true</Bidirectional>
				        <Synchronous>false</Synchronous>
				        <MechanicalAction>Switch When Pressed</MechanicalAction>
				        <AccessMayTimeout>false</AccessMayTimeout>
				        <RegisterNode>false</RegisterNode>
				        <SubControlList/>
			</Register>
			      <Register>
				        <Name>GateMultipleSlopesUSE?</Name>
				        <Hidden>false</Hidden>
				        <Indicator>false</Indicator>
				        <Datatype>
					        <Boolean>
						          <Name>GateMultipleSlopesUSE?</Name>
					</Boolean>
				</Datatype>
				        <FlattenedType>1300800000000001001C402116476174654D756C7469706C65536C6F7065735553453F00000100000000000000</FlattenedType>
				        <Grouping/>
				        <Offset>294</Offset>
				        <SizeInBits>1</SizeInBits>
				        <Class>8</Class>
				        <Internal>false</Internal>
				        <TypedefPath/>
				        <TypedefRelativePath/>
				        <ID>90</ID>
				        <Bidirectional>true</Bidirectional>
				        <Synchronous>false</Synchronous>
				        <MechanicalAction>Switch When Pressed</MechanicalAction>
				        <AccessMayTimeout>false</AccessMayTimeout>
				        <RegisterNode>false</RegisterNode>
				        <SubControlList/>
			</Register>
			      <Register>
				        <Name>triggerCounter</Name>
				        <Hidden>false</Hidden>
				        <Indicator>true</Indicator>
				        <Datatype>
					        <I16>
						          <Name>triggerCounter</Name>
					</I16>
				</Datatype>
				        <FlattenedType>130080000000000100154002000E74726967676572436F756E7465720000010000000000000000</FlattenedType>
				        <Grouping/>
				        <Offset>298</Offset>
				        <SizeInBits>16</SizeInBits>
				        <Class>18</Class>
				        <Internal>false</Internal>
				        <TypedefPath/>
				        <TypedefRelativePath/>
				        <ID>89</ID>
				        <Bidirectional>true</Bidirectional>
				        <Synchronous>false</Synchronous>
				        <MechanicalAction>Switch When Pressed</MechanicalAction>
				        <AccessMayTimeout>false</AccessMayTimeout>
				        <RegisterNode>false</RegisterNode>
				        <SubControlList/>
			</Register>
			      <Register>
				        <Name>CamTriggerOnSort16x</Name>
				        <Hidden>false</Hidden>
				        <Indicator>false</Indicator>
				        <Datatype>
					        <Boolean>
						          <Name>CamTriggerOnSort16x</Name>
					</Boolean>
				</Datatype>
				        <FlattenedType>1300800000000001001840211343616D547269676765724F6E536F7274313678000100000000000000</FlattenedType>
				        <Grouping/>
				        <Offset>302</Offset>
				        <SizeInBits>1</SizeInBits>
				        <Class>8</Class>
				        <Internal>false</Internal>
				        <TypedefPath/>
				        <TypedefRelativePath/>
				        <ID>88</ID>
				        <Bidirectional>true</Bidirectional>
				        <Synchronous>false</Synchronous>
				        <MechanicalAction>Switch When Pressed</MechanicalAction>
				        <AccessMayTimeout>false</AccessMayTimeout>
				        <RegisterNode>false</RegisterNode>
				        <SubControlList/>
			</Register>
			      <Register>
				        <Name>SortOnlyOnce</Name>
				        <Hidden>false</Hidden>
				        <Indicator>false</Indicator>
				        <Datatype>
					        <Boolean>
						          <Name>SortOnlyOnce</Name>
					</Boolean>
				</Datatype>
				        <FlattenedType>1300800000000001001240210C536F72744F6E6C794F6E636500000100000100000000</FlattenedType>
				        <Grouping/>
				        <Offset>306</Offset>
				        <SizeInBits>1</SizeInBits>
				        <Class>8</Class>
				        <Internal>false</Internal>
				        <TypedefPath/>
				        <TypedefRelativePath/>
				        <ID>87</ID>
				        <Bidirectional>true</Bidirectional>
				        <Synchronous>false</Synchronous>
				        <MechanicalAction>Switch When Pressed</MechanicalAction>
				        <AccessMayTimeout>false</AccessMayTimeout>
				        <RegisterNode>false</RegisterNode>
				        <SubControlList/>
			</Register>
			      <Register>
				        <Name>Threshold scale</Name>
				        <Hidden>false</Hidden>
				        <Indicator>false</Indicator>
				        <Datatype>
					        <SGL>
						          <Name>Threshold scale</Name>
					</SGL>
				</Datatype>
				        <FlattenedType>130080000000000100154009000F5468726573686F6C64207363616C65000100003F8CCCCD00000000</FlattenedType>
				        <Grouping/>
				        <Offset>308</Offset>
				        <SizeInBits>32</SizeInBits>
				        <Class>18</Class>
				        <Internal>false</Internal>
				        <TypedefPath/>
				        <TypedefRelativePath/>
				        <ID>86</ID>
				        <Bidirectional>true</Bidirectional>
				        <Synchronous>false</Synchronous>
				        <MechanicalAction>Switch When Pressed</MechanicalAction>
				        <AccessMayTimeout>false</AccessMayTimeout>
				        <RegisterNode>false</RegisterNode>
				        <SubControlList/>
			</Register>
			      <Register>
				        <Name>CamTriggerOnSortONCE</Name>
				        <Hidden>false</Hidden>
				        <Indicator>false</Indicator>
				        <Datatype>
					        <Boolean>
						          <Name>CamTriggerOnSortONCE</Name>
					</Boolean>
				</Datatype>
				        <FlattenedType>1300800000000001001A40211443616D547269676765724F6E536F72744F4E434500000100000000000000</FlattenedType>
				        <Grouping/>
				        <Offset>314</Offset>
				        <SizeInBits>1</SizeInBits>
				        <Class>8</Class>
				        <Internal>false</Internal>
				        <TypedefPath/>
				        <TypedefRelativePath/>
				        <ID>85</ID>
				        <Bidirectional>true</Bidirectional>
				        <Synchronous>false</Synchronous>
				        <MechanicalAction>Switch When Pressed</MechanicalAction>
				        <AccessMayTimeout>false</AccessMayTimeout>
				        <RegisterNode>false</RegisterNode>
				        <SubControlList/>
			</Register>
			      <Register>
				        <Name>Slopelimit</Name>
				        <Hidden>false</Hidden>
				        <Indicator>false</Indicator>
				        <Datatype>
					        <I16>
						          <Name>Slopelimit</Name>
					</I16>
				</Datatype>
				        <FlattenedType>130080000000000100114002000A536C6F70656C696D69740000010000000000000000</FlattenedType>
				        <Grouping/>
				        <Offset>318</Offset>
				        <SizeInBits>16</SizeInBits>
				        <Class>18</Class>
				        <Internal>false</Internal>
				        <TypedefPath/>
				        <TypedefRelativePath/>
				        <ID>84</ID>
				        <Bidirectional>true</Bidirectional>
				        <Synchronous>false</Synchronous>
				        <MechanicalAction>Switch When Pressed</MechanicalAction>
				        <AccessMayTimeout>false</AccessMayTimeout>
				        <RegisterNode>false</RegisterNode>
				        <SubControlList/>
			</Register>
			      <Register>
				        <Name>SlopeBeta</Name>
				        <Hidden>false</Hidden>
				        <Indicator>false</Indicator>
				        <Datatype>
					        <I16>
						          <Name>SlopeBeta</Name>
					</I16>
				</Datatype>
				        <FlattenedType>1300800000000001000F40020009536C6F70654265746100010000000000000000</FlattenedType>
				        <Grouping/>
				        <Offset>322</Offset>
				        <SizeInBits>16</SizeInBits>
				        <Class>18</Class>
				        <Internal>false</Internal>
				        <TypedefPath/>
				        <TypedefRelativePath/>
				        <ID>83</ID>
				        <Bidirectional>true</Bidirectional>
				        <Synchronous>false</Synchronous>
				        <MechanicalAction>Switch When Pressed</MechanicalAction>
				        <AccessMayTimeout>false</AccessMayTimeout>
				        <RegisterNode>false</RegisterNode>
				        <SubControlList/>
			</Register>
			      <Register>
				        <Name>SlopeAlpha</Name>
				        <Hidden>false</Hidden>
				        <Indicator>false</Indicator>
				        <Datatype>
					        <SGL>
						          <Name>SlopeAlpha</Name>
					</SGL>
				</Datatype>
				        <FlattenedType>130080000000000100114009000A536C6F7065416C70686100000100000000000000000000</FlattenedType>
				        <Grouping/>
				        <Offset>324</Offset>
				        <SizeInBits>32</SizeInBits>
				        <Class>18</Class>
				        <Internal>false</Internal>
				        <TypedefPath/>
				        <TypedefRelativePath/>
				        <ID>82</ID>
				        <Bidirectional>true</Bidirectional>
				        <Synchronous>false</Synchronous>
				        <MechanicalAction>Switch When Pressed</MechanicalAction>
				        <AccessMayTimeout>false</AccessMayTimeout>
				        <RegisterNode>false</RegisterNode>
				        <SubControlList/>
			</Register>
			      <Register>
				        <Name>SlopeGateUse?</Name>
				        <Hidden>false</Hidden>
				        <Indicator>false</Indicator>
				        <Datatype>
					        <Boolean>
						          <Name>SlopeGateUse?</Name>
					</Boolean>
				</Datatype>
				        <FlattenedType>1300800000000001001240210D536C6F7065476174655573653F000100000000000000</FlattenedType>
				        <Grouping/>
				        <Offset>330</Offset>
				        <SizeInBits>1</SizeInBits>
				        <Class>8</Class>
				        <Internal>false</Internal>
				        <TypedefPath/>
				        <TypedefRelativePath/>
				        <ID>81</ID>
				        <Bidirectional>true</Bidirectional>
				        <Synchronous>false</Synchronous>
				        <MechanicalAction>Switch When Pressed</MechanicalAction>
				        <AccessMayTimeout>false</AccessMayTimeout>
				        <RegisterNode>false</RegisterNode>
				        <SubControlList/>
			</Register>
			      <Register>
				        <Name>SORT ALERT</Name>
				        <Hidden>false</Hidden>
				        <Indicator>true</Indicator>
				        <Datatype>
					        <Boolean>
						          <Name>SORT ALERT</Name>
					</Boolean>
				</Datatype>
				        <FlattenedType>1300800000000001001040210A534F525420414C45525400000100000000000000</FlattenedType>
				        <Grouping/>
				        <Offset>334</Offset>
				        <SizeInBits>1</SizeInBits>
				        <Class>8</Class>
				        <Internal>false</Internal>
				        <TypedefPath/>
				        <TypedefRelativePath/>
				        <ID>80</ID>
				        <Bidirectional>true</Bidirectional>
				        <Synchronous>false</Synchronous>
				        <MechanicalAction>Switch When Pressed</MechanicalAction>
				        <AccessMayTimeout>false</AccessMayTimeout>
				        <RegisterNode>false</RegisterNode>
				        <SubControlList/>
			</Register>
			      <Register>
				        <Name>Robot - Active?</Name>
				        <Hidden>false</Hidden>
				        <Indicator>false</Indicator>
				        <Datatype>
					        <Boolean>
						          <Name>Robot - Active?</Name>
					</Boolean>
				</Datatype>
				        <FlattenedType>1300800000000001001440210F526F626F74202D204163746976653F000100000000000000</FlattenedType>
				        <Grouping/>
				        <Offset>338</Offset>
				        <SizeInBits>1</SizeInBits>
				        <Class>8</Class>
				        <Internal>false</Internal>
				        <TypedefPath/>
				        <TypedefRelativePath/>
				        <ID>79</ID>
				        <Bidirectional>true</Bidirectional>
				        <Synchronous>false</Synchronous>
				        <MechanicalAction>Switch When Pressed</MechanicalAction>
				        <AccessMayTimeout>false</AccessMayTimeout>
				        <RegisterNode>false</RegisterNode>
				        <SubControlList/>
			</Register>
			      <Register>
				        <Name>RobotDelayTime [ms]</Name>
				        <Hidden>false</Hidden>
				        <Indicator>false</Indicator>
				        <Datatype>
					        <I16>
						          <Name>RobotDelayTime [ms]</Name>
					</I16>
				</Datatype>
				        <FlattenedType>1300800000000001001940020013526F626F7444656C617954696D65205B6D735D00010000271000000000</FlattenedType>
				        <Grouping/>
				        <Offset>342</Offset>
				        <SizeInBits>16</SizeInBits>
				        <Class>18</Class>
				        <Internal>false</Internal>
				        <TypedefPath/>
				        <TypedefRelativePath/>
				        <ID>78</ID>
				        <Bidirectional>true</Bidirectional>
				        <Synchronous>false</Synchronous>
				        <MechanicalAction>Switch When Pressed</MechanicalAction>
				        <AccessMayTimeout>false</AccessMayTimeout>
				        <RegisterNode>false</RegisterNode>
				        <SubControlList/>
			</Register>
			      <Register>
				        <Name>LASTSortTime(mSec)</Name>
				        <Hidden>false</Hidden>
				        <Indicator>true</Indicator>
				        <Datatype>
					        <U32>
						          <Name>LASTSortTime(mSec)</Name>
					</U32>
				</Datatype>
				        <FlattenedType>13008000000000010019400700124C415354536F727454696D65286D5365632900000100000000000000000000</FlattenedType>
				        <Grouping/>
				        <Offset>344</Offset>
				        <SizeInBits>32</SizeInBits>
				        <Class>18</Class>
				        <Internal>false</Internal>
				        <TypedefPath/>
				        <TypedefRelativePath/>
				        <ID>77</ID>
				        <Bidirectional>true</Bidirectional>
				        <Synchronous>false</Synchronous>
				        <MechanicalAction>Switch When Pressed</MechanicalAction>
				        <AccessMayTimeout>false</AccessMayTimeout>
				        <RegisterNode>false</RegisterNode>
				        <SubControlList/>
			</Register>
			      <Register>
				        <Name>MaxPointsInPeak1</Name>
				        <Hidden>false</Hidden>
				        <Indicator>false</Indicator>
				        <Datatype>
					        <I16>
						          <Name>MaxPointsInPeak1</Name>
					</I16>
				</Datatype>
				        <FlattenedType>13008000000000010017400200104D6178506F696E7473496E5065616B310000010000000000000000</FlattenedType>
				        <Grouping/>
				        <Offset>350</Offset>
				        <SizeInBits>16</SizeInBits>
				        <Class>18</Class>
				        <Internal>false</Internal>
				        <TypedefPath/>
				        <TypedefRelativePath/>
				        <ID>76</ID>
				        <Bidirectional>true</Bidirectional>
				        <Synchronous>false</Synchronous>
				        <MechanicalAction>Switch When Pressed</MechanicalAction>
				        <AccessMayTimeout>false</AccessMayTimeout>
				        <RegisterNode>false</RegisterNode>
				        <SubControlList/>
			</Register>
			      <Register>
				        <Name>PointinPeak1</Name>
				        <Hidden>false</Hidden>
				        <Indicator>false</Indicator>
				        <Datatype>
					        <Boolean>
						          <Name>PointinPeak1</Name>
					</Boolean>
				</Datatype>
				        <FlattenedType>1300800000000001001240210C506F696E74696E5065616B3100000100000000000000</FlattenedType>
				        <Grouping/>
				        <Offset>354</Offset>
				        <SizeInBits>1</SizeInBits>
				        <Class>8</Class>
				        <Internal>false</Internal>
				        <TypedefPath/>
				        <TypedefRelativePath/>
				        <ID>75</ID>
				        <Bidirectional>true</Bidirectional>
				        <Synchronous>false</Synchronous>
				        <MechanicalAction>Switch When Pressed</MechanicalAction>
				        <AccessMayTimeout>false</AccessMayTimeout>
				        <RegisterNode>false</RegisterNode>
				        <SubControlList/>
			</Register>
			      <Register>
				        <Name>PointinPeak0</Name>
				        <Hidden>false</Hidden>
				        <Indicator>false</Indicator>
				        <Datatype>
					        <Boolean>
						          <Name>PointinPeak0</Name>
					</Boolean>
				</Datatype>
				        <FlattenedType>1300800000000001001240210C506F696E74696E5065616B3000000100000000000000</FlattenedType>
				        <Grouping/>
				        <Offset>358</Offset>
				        <SizeInBits>1</SizeInBits>
				        <Class>8</Class>
				        <Internal>false</Internal>
				        <TypedefPath/>
				        <TypedefRelativePath/>
				        <ID>74</ID>
				        <Bidirectional>true</Bidirectional>
				        <Synchronous>false</Synchronous>
				        <MechanicalAction>Switch When Pressed</MechanicalAction>
				        <AccessMayTimeout>false</AccessMayTimeout>
				        <RegisterNode>false</RegisterNode>
				        <SubControlList/>
			</Register>
			      <Register>
				        <Name>PointInPeakCounter1</Name>
				        <Hidden>false</Hidden>
				        <Indicator>true</Indicator>
				        <Datatype>
					        <I16>
						          <Name>PointInPeakCounter1</Name>
					</I16>
				</Datatype>
				        <FlattenedType>1300800000000001001940020013506F696E74496E5065616B436F756E7465723100010000000000000000</FlattenedType>
				        <Grouping/>
				        <Offset>362</Offset>
				        <SizeInBits>16</SizeInBits>
				        <Class>18</Class>
				        <Internal>false</Internal>
				        <TypedefPath/>
				        <TypedefRelativePath/>
				        <ID>73</ID>
				        <Bidirectional>true</Bidirectional>
				        <Synchronous>false</Synchronous>
				        <MechanicalAction>Switch When Pressed</MechanicalAction>
				        <AccessMayTimeout>false</AccessMayTimeout>
				        <RegisterNode>false</RegisterNode>
				        <SubControlList/>
			</Register>
			      <Register>
				        <Name>MaxOrAvg 1</Name>
				        <Hidden>false</Hidden>
				        <Indicator>false</Indicator>
				        <Datatype>
					        <Boolean>
						          <Name>MaxOrAvg 1</Name>
					</Boolean>
				</Datatype>
				        <FlattenedType>1300800000000001001040210A4D61784F72417667203100000100000000000000</FlattenedType>
				        <Grouping/>
				        <Offset>366</Offset>
				        <SizeInBits>1</SizeInBits>
				        <Class>8</Class>
				        <Internal>false</Internal>
				        <TypedefPath/>
				        <TypedefRelativePath/>
				        <ID>72</ID>
				        <Bidirectional>true</Bidirectional>
				        <Synchronous>false</Synchronous>
				        <MechanicalAction>Switch When Pressed</MechanicalAction>
				        <AccessMayTimeout>false</AccessMayTimeout>
				        <RegisterNode>false</RegisterNode>
				        <SubControlList/>
			</Register>
			      <Register>
				        <Name>MaxOrAvg 0</Name>
				        <Hidden>false</Hidden>
				        <Indicator>false</Indicator>
				        <Datatype>
					        <Boolean>
						          <Name>MaxOrAvg 0</Name>
					</Boolean>
				</Datatype>
				        <FlattenedType>1300800000000001001040210A4D61784F72417667203000000100000000000000</FlattenedType>
				        <Grouping/>
				        <Offset>370</Offset>
				        <SizeInBits>1</SizeInBits>
				        <Class>8</Class>
				        <Internal>false</Internal>
				        <TypedefPath/>
				        <TypedefRelativePath/>
				        <ID>71</ID>
				        <Bidirectional>true</Bidirectional>
				        <Synchronous>false</Synchronous>
				        <MechanicalAction>Switch When Pressed</MechanicalAction>
				        <AccessMayTimeout>false</AccessMayTimeout>
				        <RegisterNode>false</RegisterNode>
				        <SubControlList/>
			</Register>
			      <Register>
				        <Name>SortOnChan1</Name>
				        <Hidden>false</Hidden>
				        <Indicator>false</Indicator>
				        <Datatype>
					        <Boolean>
						          <Name>SortOnChan1</Name>
					</Boolean>
				</Datatype>
				        <FlattenedType>1300800000000001001040210B536F72744F6E4368616E31000100000000000000</FlattenedType>
				        <Grouping/>
				        <Offset>374</Offset>
				        <SizeInBits>1</SizeInBits>
				        <Class>8</Class>
				        <Internal>false</Internal>
				        <TypedefPath/>
				        <TypedefRelativePath/>
				        <ID>70</ID>
				        <Bidirectional>true</Bidirectional>
				        <Synchronous>false</Synchronous>
				        <MechanicalAction>Switch When Pressed</MechanicalAction>
				        <AccessMayTimeout>false</AccessMayTimeout>
				        <RegisterNode>false</RegisterNode>
				        <SubControlList/>
			</Register>
			      <Register>
				        <Name>SortOnChan0</Name>
				        <Hidden>false</Hidden>
				        <Indicator>false</Indicator>
				        <Datatype>
					        <Boolean>
						          <Name>SortOnChan0</Name>
					</Boolean>
				</Datatype>
				        <FlattenedType>1300800000000001001040210B536F72744F6E4368616E30000100000000000000</FlattenedType>
				        <Grouping/>
				        <Offset>378</Offset>
				        <SizeInBits>1</SizeInBits>
				        <Class>8</Class>
				        <Internal>false</Internal>
				        <TypedefPath/>
				        <TypedefRelativePath/>
				        <ID>69</ID>
				        <Bidirectional>true</Bidirectional>
				        <Synchronous>false</Synchronous>
				        <MechanicalAction>Switch When Pressed</MechanicalAction>
				        <AccessMayTimeout>false</AccessMayTimeout>
				        <RegisterNode>false</RegisterNode>
				        <SubControlList/>
			</Register>
			      <Register>
				        <Name>LASER_UV_ON</Name>
				        <Hidden>false</Hidden>
				        <Indicator>false</Indicator>
				        <Datatype>
					        <Boolean>
						          <Name>LASER_UV_ON</Name>
					</Boolean>
				</Datatype>
				        <FlattenedType>1300800000000001001040210B4C415345525F55565F4F4E000100000000000000</FlattenedType>
				        <Grouping/>
				        <Offset>382</Offset>
				        <SizeInBits>1</SizeInBits>
				        <Class>8</Class>
				        <Internal>false</Internal>
				        <TypedefPath/>
				        <TypedefRelativePath/>
				        <ID>68</ID>
				        <Bidirectional>true</Bidirectional>
				        <Synchronous>false</Synchronous>
				        <MechanicalAction>Switch When Pressed</MechanicalAction>
				        <AccessMayTimeout>false</AccessMayTimeout>
				        <RegisterNode>false</RegisterNode>
				        <SubControlList/>
			</Register>
			      <Register>
				        <Name>LASER_TTL_stop</Name>
				        <Hidden>false</Hidden>
				        <Indicator>false</Indicator>
				        <Datatype>
					        <Boolean>
						          <Name>LASER_TTL_stop</Name>
					</Boolean>
				</Datatype>
				        <FlattenedType>1300800000000001001440210E4C415345525F54544C5F73746F7000000100000000000000</FlattenedType>
				        <Grouping/>
				        <Offset>386</Offset>
				        <SizeInBits>1</SizeInBits>
				        <Class>8</Class>
				        <Internal>false</Internal>
				        <TypedefPath/>
				        <TypedefRelativePath/>
				        <ID>67</ID>
				        <Bidirectional>true</Bidirectional>
				        <Synchronous>false</Synchronous>
				        <MechanicalAction>Latch When Released</MechanicalAction>
				        <AccessMayTimeout>false</AccessMayTimeout>
				        <RegisterNode>false</RegisterNode>
				        <SubControlList/>
			</Register>
			      <Register>
				        <Name>LASER_TTL</Name>
				        <Hidden>false</Hidden>
				        <Indicator>false</Indicator>
				        <Datatype>
					        <Boolean>
						          <Name>LASER_TTL</Name>
					</Boolean>
				</Datatype>
				        <FlattenedType>1300800000000001000E4021094C415345525F54544C000100000000000000</FlattenedType>
				        <Grouping/>
				        <Offset>390</Offset>
				        <SizeInBits>1</SizeInBits>
				        <Class>8</Class>
				        <Internal>false</Internal>
				        <TypedefPath/>
				        <TypedefRelativePath/>
				        <ID>66</ID>
				        <Bidirectional>true</Bidirectional>
				        <Synchronous>false</Synchronous>
				        <MechanicalAction>Switch When Pressed</MechanicalAction>
				        <AccessMayTimeout>false</AccessMayTimeout>
				        <RegisterNode>false</RegisterNode>
				        <SubControlList/>
			</Register>
			      <Register>
				        <Name>Low count [ticks]</Name>
				        <Hidden>false</Hidden>
				        <Indicator>false</Indicator>
				        <Datatype>
					        <I32>
						          <Name>Low count [ticks]</Name>
					</I32>
				</Datatype>
				        <FlattenedType>13008000000000010017400300114C6F7720636F756E74205B7469636B735D000100000000000000000000</FlattenedType>
				        <Grouping/>
				        <Offset>392</Offset>
				        <SizeInBits>32</SizeInBits>
				        <Class>18</Class>
				        <Internal>false</Internal>
				        <TypedefPath/>
				        <TypedefRelativePath/>
				        <ID>65</ID>
				        <Bidirectional>true</Bidirectional>
				        <Synchronous>false</Synchronous>
				        <MechanicalAction>Switch When Pressed</MechanicalAction>
				        <AccessMayTimeout>false</AccessMayTimeout>
				        <RegisterNode>false</RegisterNode>
				        <SubControlList/>
			</Register>
			      <Register>
				        <Name>High count [ticks]</Name>
				        <Hidden>false</Hidden>
				        <Indicator>false</Indicator>
				        <Datatype>
					        <I32>
						          <Name>High count [ticks]</Name>
					</I32>
				</Datatype>
				        <FlattenedType>13008000000000010019400300124869676820636F756E74205B7469636B735D00000100000000000000000000</FlattenedType>
				        <Grouping/>
				        <Offset>396</Offset>
				        <SizeInBits>32</SizeInBits>
				        <Class>18</Class>
				        <Internal>false</Internal>
				        <TypedefPath/>
				        <TypedefRelativePath/>
				        <ID>64</ID>
				        <Bidirectional>true</Bidirectional>
				        <Synchronous>false</Synchronous>
				        <MechanicalAction>Switch When Pressed</MechanicalAction>
				        <AccessMayTimeout>false</AccessMayTimeout>
				        <RegisterNode>false</RegisterNode>
				        <SubControlList/>
			</Register>
			      <Register>
				        <Name>Period count [ticks]</Name>
				        <Hidden>false</Hidden>
				        <Indicator>true</Indicator>
				        <Datatype>
					        <I32>
						          <Name>Period count [ticks]</Name>
					</I32>
				</Datatype>
				        <FlattenedType>1300800000000001001B40030014506572696F6420636F756E74205B7469636B735D00000100000000000000000000</FlattenedType>
				        <Grouping/>
				        <Offset>400</Offset>
				        <SizeInBits>32</SizeInBits>
				        <Class>18</Class>
				        <Internal>false</Internal>
				        <TypedefPath/>
				        <TypedefRelativePath/>
				        <ID>63</ID>
				        <Bidirectional>true</Bidirectional>
				        <Synchronous>false</Synchronous>
				        <MechanicalAction>Switch When Pressed</MechanicalAction>
				        <AccessMayTimeout>false</AccessMayTimeout>
				        <RegisterNode>false</RegisterNode>
				        <SubControlList/>
			</Register>
			      <Register>
				        <Name>tick count</Name>
				        <Hidden>false</Hidden>
				        <Indicator>true</Indicator>
				        <Datatype>
					        <I32>
						          <Name>tick count</Name>
					</I32>
				</Datatype>
				        <FlattenedType>130080000000000100114003000A7469636B20636F756E7400000100000000000000000000</FlattenedType>
				        <Grouping/>
				        <Offset>404</Offset>
				        <SizeInBits>32</SizeInBits>
				        <Class>18</Class>
				        <Internal>false</Internal>
				        <TypedefPath/>
				        <TypedefRelativePath/>
				        <ID>62</ID>
				        <Bidirectional>true</Bidirectional>
				        <Synchronous>false</Synchronous>
				        <MechanicalAction>Switch When Pressed</MechanicalAction>
				        <AccessMayTimeout>false</AccessMayTimeout>
				        <RegisterNode>false</RegisterNode>
				        <SubControlList/>
			</Register>
			      <Register>
				        <Name>Delay Chan 0 [datapoints]</Name>
				        <Hidden>false</Hidden>
				        <Indicator>false</Indicator>
				        <Datatype>
					        <EnumU16>
						          <Name>Delay Chan 0 [datapoints]</Name>
						          <StringList>
							          <String>0</String>
							          <String>1</String>
							          <String>2</String>
							          <String>3</String>
							          <String>4</String>
							          <String>5</String>
							          <String>6</String>
							          <String>7</String>
							          <String>8</String>
							          <String>9</String>
							          <String>10</String>
							          <String>15</String>
							          <String>20</String>
							          <String>30</String>
						</StringList>
					</EnumU16>
				</Datatype>
				        <FlattenedType>130080000000000100414016000E0130013101320133013401350136013701380139023130023135023230023330001944656C6179204368616E2030205B64617461706F696E74735D00010000000000000000</FlattenedType>
				        <Grouping/>
				        <Offset>410</Offset>
				        <SizeInBits>16</SizeInBits>
				        <Class>35</Class>
				        <Internal>false</Internal>
				        <TypedefPath/>
				        <TypedefRelativePath/>
				        <ID>61</ID>
				        <Bidirectional>true</Bidirectional>
				        <Synchronous>false</Synchronous>
				        <MechanicalAction>Switch When Pressed</MechanicalAction>
				        <AccessMayTimeout>false</AccessMayTimeout>
				        <RegisterNode>false</RegisterNode>
				        <SubControlList/>
			</Register>
			      <Register>
				        <Name>Compensation x2^n [n]</Name>
				        <Hidden>false</Hidden>
				        <Indicator>false</Indicator>
				        <Datatype>
					        <I16>
						          <Name>Compensation x2^n [n]</Name>
					</I16>
				</Datatype>
				        <FlattenedType>1300800000000001001B40020015436F6D70656E736174696F6E2078325E6E205B6E5D00010000000000000000</FlattenedType>
				        <Grouping/>
				        <Offset>414</Offset>
				        <SizeInBits>16</SizeInBits>
				        <Class>18</Class>
				        <Internal>false</Internal>
				        <TypedefPath/>
				        <TypedefRelativePath/>
				        <ID>60</ID>
				        <Bidirectional>true</Bidirectional>
				        <Synchronous>false</Synchronous>
				        <MechanicalAction>Switch When Pressed</MechanicalAction>
				        <AccessMayTimeout>false</AccessMayTimeout>
				        <RegisterNode>false</RegisterNode>
				        <SubControlList/>
			</Register>
			      <Register>
				        <Name>Compensation [%]</Name>
				        <Hidden>false</Hidden>
				        <Indicator>false</Indicator>
				        <Datatype>
					        <I16>
						          <Name>Compensation [%]</Name>
					</I16>
				</Datatype>
				        <FlattenedType>1300800000000001001740020010436F6D70656E736174696F6E205B255D0000010000000000000000</FlattenedType>
				        <Grouping/>
				        <Offset>418</Offset>
				        <SizeInBits>16</SizeInBits>
				        <Class>18</Class>
				        <Internal>false</Internal>
				        <TypedefPath/>
				        <TypedefRelativePath/>
				        <ID>59</ID>
				        <Bidirectional>true</Bidirectional>
				        <Synchronous>false</Synchronous>
				        <MechanicalAction>Switch When Pressed</MechanicalAction>
				        <AccessMayTimeout>false</AccessMayTimeout>
				        <RegisterNode>false</RegisterNode>
				        <SubControlList/>
			</Register>
			      <Register>
				        <Name>CamAutoTriggerValue</Name>
				        <Hidden>false</Hidden>
				        <Indicator>false</Indicator>
				        <Datatype>
					        <I16>
						          <Name>CamAutoTriggerValue</Name>
					</I16>
				</Datatype>
				        <FlattenedType>130080000000000100194002001343616D4175746F5472696767657256616C756500010000000000000000</FlattenedType>
				        <Grouping/>
				        <Offset>422</Offset>
				        <SizeInBits>16</SizeInBits>
				        <Class>18</Class>
				        <Internal>false</Internal>
				        <TypedefPath/>
				        <TypedefRelativePath/>
				        <ID>58</ID>
				        <Bidirectional>true</Bidirectional>
				        <Synchronous>false</Synchronous>
				        <MechanicalAction>Switch When Pressed</MechanicalAction>
				        <AccessMayTimeout>false</AccessMayTimeout>
				        <RegisterNode>false</RegisterNode>
				        <SubControlList/>
			</Register>
			      <Register>
				        <Name>CamAutoTrigger?</Name>
				        <Hidden>false</Hidden>
				        <Indicator>false</Indicator>
				        <Datatype>
					        <Boolean>
						          <Name>CamAutoTrigger?</Name>
					</Boolean>
				</Datatype>
				        <FlattenedType>1300800000000001001440210F43616D4175746F547269676765723F000100000000000000</FlattenedType>
				        <Grouping/>
				        <Offset>426</Offset>
				        <SizeInBits>1</SizeInBits>
				        <Class>8</Class>
				        <Internal>false</Internal>
				        <TypedefPath/>
				        <TypedefRelativePath/>
				        <ID>57</ID>
				        <Bidirectional>true</Bidirectional>
				        <Synchronous>false</Synchronous>
				        <MechanicalAction>Switch When Pressed</MechanicalAction>
				        <AccessMayTimeout>false</AccessMayTimeout>
				        <RegisterNode>false</RegisterNode>
				        <SubControlList/>
			</Register>
			      <Register>
				        <Name>CamTrigPulseLength (us)</Name>
				        <Hidden>false</Hidden>
				        <Indicator>false</Indicator>
				        <Datatype>
					        <U32>
						          <Name>CamTrigPulseLength (us)</Name>
					</U32>
				</Datatype>
				        <FlattenedType>1300800000000001001D4007001743616D5472696750756C73654C656E6774682028757329000100000000003200000000</FlattenedType>
				        <Grouping/>
				        <Offset>428</Offset>
				        <SizeInBits>32</SizeInBits>
				        <Class>18</Class>
				        <Internal>false</Internal>
				        <TypedefPath/>
				        <TypedefRelativePath/>
				        <ID>56</ID>
				        <Bidirectional>true</Bidirectional>
				        <Synchronous>false</Synchronous>
				        <MechanicalAction>Switch When Pressed</MechanicalAction>
				        <AccessMayTimeout>false</AccessMayTimeout>
				        <RegisterNode>false</RegisterNode>
				        <SubControlList/>
			</Register>
			      <Register>
				        <Name>Trigger_OFFSET</Name>
				        <Hidden>false</Hidden>
				        <Indicator>true</Indicator>
				        <Datatype>
					        <I16>
						          <Name>Trigger_OFFSET</Name>
					</I16>
				</Datatype>
				        <FlattenedType>130080000000000100154002000E547269676765725F4F4646534554000001000003E800000000</FlattenedType>
				        <Grouping/>
				        <Offset>434</Offset>
				        <SizeInBits>16</SizeInBits>
				        <Class>18</Class>
				        <Internal>false</Internal>
				        <TypedefPath/>
				        <TypedefRelativePath/>
				        <ID>55</ID>
				        <Bidirectional>true</Bidirectional>
				        <Synchronous>false</Synchronous>
				        <MechanicalAction>Switch When Pressed</MechanicalAction>
				        <AccessMayTimeout>false</AccessMayTimeout>
				        <RegisterNode>false</RegisterNode>
				        <SubControlList/>
			</Register>
			      <Register>
				        <Name>CamTrigger</Name>
				        <Hidden>false</Hidden>
				        <Indicator>false</Indicator>
				        <Datatype>
					        <Boolean>
						          <Name>CamTrigger</Name>
					</Boolean>
				</Datatype>
				        <FlattenedType>1300800000000001001040210A43616D5472696767657200000100000000000000</FlattenedType>
				        <Grouping/>
				        <Offset>438</Offset>
				        <SizeInBits>1</SizeInBits>
				        <Class>8</Class>
				        <Internal>false</Internal>
				        <TypedefPath/>
				        <TypedefRelativePath/>
				        <ID>54</ID>
				        <Bidirectional>true</Bidirectional>
				        <Synchronous>false</Synchronous>
				        <MechanicalAction>Switch When Pressed</MechanicalAction>
				        <AccessMayTimeout>false</AccessMayTimeout>
				        <RegisterNode>false</RegisterNode>
				        <SubControlList/>
			</Register>
			      <Register>
				        <Name>CamTrig_stop</Name>
				        <Hidden>false</Hidden>
				        <Indicator>false</Indicator>
				        <Datatype>
					        <Boolean>
						          <Name>CamTrig_stop</Name>
					</Boolean>
				</Datatype>
				        <FlattenedType>1300800000000001001240210C43616D547269675F73746F7000000100000000000000</FlattenedType>
				        <Grouping/>
				        <Offset>442</Offset>
				        <SizeInBits>1</SizeInBits>
				        <Class>8</Class>
				        <Internal>false</Internal>
				        <TypedefPath/>
				        <TypedefRelativePath/>
				        <ID>53</ID>
				        <Bidirectional>true</Bidirectional>
				        <Synchronous>false</Synchronous>
				        <MechanicalAction>Latch When Released</MechanicalAction>
				        <AccessMayTimeout>false</AccessMayTimeout>
				        <RegisterNode>false</RegisterNode>
				        <SubControlList/>
			</Register>
			      <Register>
				        <Name>MaxPointsInPeak0</Name>
				        <Hidden>false</Hidden>
				        <Indicator>false</Indicator>
				        <Datatype>
					        <I16>
						          <Name>MaxPointsInPeak0</Name>
					</I16>
				</Datatype>
				        <FlattenedType>13008000000000010017400200104D6178506F696E7473496E5065616B300000010000000000000000</FlattenedType>
				        <Grouping/>
				        <Offset>446</Offset>
				        <SizeInBits>16</SizeInBits>
				        <Class>18</Class>
				        <Internal>false</Internal>
				        <TypedefPath/>
				        <TypedefRelativePath/>
				        <ID>52</ID>
				        <Bidirectional>true</Bidirectional>
				        <Synchronous>false</Synchronous>
				        <MechanicalAction>Switch When Pressed</MechanicalAction>
				        <AccessMayTimeout>false</AccessMayTimeout>
				        <RegisterNode>false</RegisterNode>
				        <SubControlList/>
			</Register>
			      <Register>
				        <Name>PointInPeakCounter0</Name>
				        <Hidden>false</Hidden>
				        <Indicator>true</Indicator>
				        <Datatype>
					        <I16>
						          <Name>PointInPeakCounter0</Name>
					</I16>
				</Datatype>
				        <FlattenedType>1300800000000001001940020013506F696E74496E5065616B436F756E7465723000010000000000000000</FlattenedType>
				        <Grouping/>
				        <Offset>450</Offset>
				        <SizeInBits>16</SizeInBits>
				        <Class>18</Class>
				        <Internal>false</Internal>
				        <TypedefPath/>
				        <TypedefRelativePath/>
				        <ID>51</ID>
				        <Bidirectional>true</Bidirectional>
				        <Synchronous>false</Synchronous>
				        <MechanicalAction>Switch When Pressed</MechanicalAction>
				        <AccessMayTimeout>false</AccessMayTimeout>
				        <RegisterNode>false</RegisterNode>
				        <SubControlList/>
			</Register>
			      <Register>
				        <Name>SkippedZaps</Name>
				        <Hidden>false</Hidden>
				        <Indicator>true</Indicator>
				        <Datatype>
					        <I16>
						          <Name>SkippedZaps</Name>
					</I16>
				</Datatype>
				        <FlattenedType>130080000000000100114002000B536B69707065645A61707300010000000000000000</FlattenedType>
				        <Grouping/>
				        <Offset>454</Offset>
				        <SizeInBits>16</SizeInBits>
				        <Class>18</Class>
				        <Internal>false</Internal>
				        <TypedefPath/>
				        <TypedefRelativePath/>
				        <ID>50</ID>
				        <Bidirectional>true</Bidirectional>
				        <Synchronous>false</Synchronous>
				        <MechanicalAction>Switch When Pressed</MechanicalAction>
				        <AccessMayTimeout>false</AccessMayTimeout>
				        <RegisterNode>false</RegisterNode>
				        <SubControlList/>
			</Register>
			      <Register>
				        <Name>ZapsToSkip</Name>
				        <Hidden>false</Hidden>
				        <Indicator>false</Indicator>
				        <Datatype>
					        <I16>
						          <Name>ZapsToSkip</Name>
					</I16>
				</Datatype>
				        <FlattenedType>130080000000000100114002000A5A617073546F536B69700000010000000500000000</FlattenedType>
				        <Grouping/>
				        <Offset>458</Offset>
				        <SizeInBits>16</SizeInBits>
				        <Class>18</Class>
				        <Internal>false</Internal>
				        <TypedefPath/>
				        <TypedefRelativePath/>
				        <ID>49</ID>
				        <Bidirectional>true</Bidirectional>
				        <Synchronous>false</Synchronous>
				        <MechanicalAction>Switch When Pressed</MechanicalAction>
				        <AccessMayTimeout>false</AccessMayTimeout>
				        <RegisterNode>false</RegisterNode>
				        <SubControlList/>
			</Register>
			      <Register>
				        <Name>LoopTime</Name>
				        <Hidden>false</Hidden>
				        <Indicator>true</Indicator>
				        <Datatype>
					        <U32>
						          <Name>LoopTime</Name>
					</U32>
				</Datatype>
				        <FlattenedType>1300800000000001000F400700084C6F6F7054696D6500000100000000000000000000</FlattenedType>
				        <Grouping/>
				        <Offset>460</Offset>
				        <SizeInBits>32</SizeInBits>
				        <Class>18</Class>
				        <Internal>false</Internal>
				        <TypedefPath/>
				        <TypedefRelativePath/>
				        <ID>48</ID>
				        <Bidirectional>true</Bidirectional>
				        <Synchronous>false</Synchronous>
				        <MechanicalAction>Switch When Pressed</MechanicalAction>
				        <AccessMayTimeout>false</AccessMayTimeout>
				        <RegisterNode>false</RegisterNode>
				        <SubControlList/>
			</Register>
			      <Register>
				        <Name>PicoPeakLocalMax</Name>
				        <Hidden>false</Hidden>
				        <Indicator>false</Indicator>
				        <Datatype>
					        <I16>
						          <Name>PicoPeakLocalMax</Name>
					</I16>
				</Datatype>
				        <FlattenedType>13008000000000010017400200105069636F5065616B4C6F63616C4D61780000010000000000000000</FlattenedType>
				        <Grouping/>
				        <Offset>466</Offset>
				        <SizeInBits>16</SizeInBits>
				        <Class>18</Class>
				        <Internal>false</Internal>
				        <TypedefPath/>
				        <TypedefRelativePath/>
				        <ID>47</ID>
				        <Bidirectional>true</Bidirectional>
				        <Synchronous>false</Synchronous>
				        <MechanicalAction>Switch When Pressed</MechanicalAction>
				        <AccessMayTimeout>false</AccessMayTimeout>
				        <RegisterNode>false</RegisterNode>
				        <SubControlList/>
			</Register>
			      <Register>
				        <Name>SnifferTime [us]</Name>
				        <Hidden>false</Hidden>
				        <Indicator>false</Indicator>
				        <Datatype>
					        <I16>
						          <Name>SnifferTime [us]</Name>
					</I16>
				</Datatype>
				        <FlattenedType>1300800000000001001740020010536E696666657254696D65205B75735D000001000009C400000000</FlattenedType>
				        <Grouping/>
				        <Offset>470</Offset>
				        <SizeInBits>16</SizeInBits>
				        <Class>18</Class>
				        <Internal>false</Internal>
				        <TypedefPath/>
				        <TypedefRelativePath/>
				        <ID>46</ID>
				        <Bidirectional>true</Bidirectional>
				        <Synchronous>false</Synchronous>
				        <MechanicalAction>Switch When Pressed</MechanicalAction>
				        <AccessMayTimeout>false</AccessMayTimeout>
				        <RegisterNode>false</RegisterNode>
				        <SubControlList/>
			</Register>
			      <Register>
				        <Name>CellFound</Name>
				        <Hidden>false</Hidden>
				        <Indicator>false</Indicator>
				        <Datatype>
					        <Boolean>
						          <Name>CellFound</Name>
					</Boolean>
				</Datatype>
				        <FlattenedType>1300800000000001000E40210943656C6C466F756E64000100000000000000</FlattenedType>
				        <Grouping/>
				        <Offset>474</Offset>
				        <SizeInBits>1</SizeInBits>
				        <Class>8</Class>
				        <Internal>false</Internal>
				        <TypedefPath/>
				        <TypedefRelativePath/>
				        <ID>45</ID>
				        <Bidirectional>true</Bidirectional>
				        <Synchronous>false</Synchronous>
				        <MechanicalAction>Switch When Pressed</MechanicalAction>
				        <AccessMayTimeout>false</AccessMayTimeout>
				        <RegisterNode>false</RegisterNode>
				        <SubControlList/>
			</Register>
			      <Register>
				        <Name>BaseLine</Name>
				        <Hidden>false</Hidden>
				        <Indicator>false</Indicator>
				        <Datatype>
					        <I16>
						          <Name>BaseLine</Name>
					</I16>
				</Datatype>
				        <FlattenedType>1300800000000001000F40020008426173654C696E650000010000000000000000</FlattenedType>
				        <Grouping/>
				        <Offset>478</Offset>
				        <SizeInBits>16</SizeInBits>
				        <Class>18</Class>
				        <Internal>false</Internal>
				        <TypedefPath/>
				        <TypedefRelativePath/>
				        <ID>44</ID>
				        <Bidirectional>true</Bidirectional>
				        <Synchronous>false</Synchronous>
				        <MechanicalAction>Switch When Pressed</MechanicalAction>
				        <AccessMayTimeout>false</AccessMayTimeout>
				        <RegisterNode>false</RegisterNode>
				        <SubControlList/>
			</Register>
			      <Register>
				        <Name>Input Mode</Name>
				        <Hidden>false</Hidden>
				        <Indicator>false</Indicator>
				        <Datatype>
					        <EnumU16>
						          <Name>Input Mode</Name>
						          <Typedef>
							          <Name>FPGA_InputMode.ctl</Name>
							          <AbsolutePath>O:\NTCH\Public\FAST\Arim\LabView\NewSort\TypeDef\FPGA_InputMode.ctl</AbsolutePath>
						</Typedef>
						          <StringList>
							          <String>Normal</String>
							          <String>Fake Line 2 - troubleshooting</String>
							          <String>CrosstalkInRed</String>
							          <String>Picoinject</String>
							          <String>-++</String>
							          <String>++-</String>
							          <String>+--</String>
							          <String>-+-</String>
							          <String>--+</String>
							          <String>---</String>
						</StringList>
					</EnumU16>
				</Datatype>
				        <FlattenedType>1300800000000001008A00F1000000000000000112465047415F496E7075744D6F64652E63746C006F4016000A064E6F726D616C1D46616B65204C696E652032202D2074726F75626C6573686F6F74696E670E43726F737374616C6B496E5265640A5069636F696E6A656374032D2B2B032B2B2D032B2D2D032D2B2D032D2D2B032D2D2D00000A496E707574204D6F64650000010000000000000000</FlattenedType>
				        <Grouping/>
				        <Offset>482</Offset>
				        <SizeInBits>16</SizeInBits>
				        <Class>35</Class>
				        <Internal>false</Internal>
				        <TypedefPath>O:\NTCH\Public\FAST\Arim\LabView\NewSort\TypeDef\FPGA_InputMode.ctl</TypedefPath>
				        <TypedefRelativePath>..\TypeDef\FPGA_InputMode.ctl</TypedefRelativePath>
				        <ID>43</ID>
				        <Bidirectional>true</Bidirectional>
				        <Synchronous>false</Synchronous>
				        <MechanicalAction>Switch When Pressed</MechanicalAction>
				        <AccessMayTimeout>false</AccessMayTimeout>
				        <RegisterNode>false</RegisterNode>
				        <SubControlList/>
			</Register>
			      <Register>
				        <Name>TimeMax</Name>
				        <Hidden>false</Hidden>
				        <Indicator>false</Indicator>
				        <Datatype>
					        <I16>
						          <Name>TimeMax</Name>
					</I16>
				</Datatype>
				        <FlattenedType>1300800000000001000D4002000754696D654D617800010000000000000000</FlattenedType>
				        <Grouping/>
				        <Offset>486</Offset>
				        <SizeInBits>16</SizeInBits>
				        <Class>18</Class>
				        <Internal>false</Internal>
				        <TypedefPath/>
				        <TypedefRelativePath/>
				        <ID>42</ID>
				        <Bidirectional>true</Bidirectional>
				        <Synchronous>false</Synchronous>
				        <MechanicalAction>Switch When Pressed</MechanicalAction>
				        <AccessMayTimeout>false</AccessMayTimeout>
				        <RegisterNode>false</RegisterNode>
				        <SubControlList/>
			</Register>
			      <Register>
				        <Name>TimeMin</Name>
				        <Hidden>false</Hidden>
				        <Indicator>false</Indicator>
				        <Datatype>
					        <I16>
						          <Name>TimeMin</Name>
					</I16>
				</Datatype>
				        <FlattenedType>1300800000000001000D4002000754696D654D696E00010000000000000000</FlattenedType>
				        <Grouping/>
				        <Offset>490</Offset>
				        <SizeInBits>16</SizeInBits>
				        <Class>18</Class>
				        <Internal>false</Internal>
				        <TypedefPath/>
				        <TypedefRelativePath/>
				        <ID>41</ID>
				        <Bidirectional>true</Bidirectional>
				        <Synchronous>false</Synchronous>
				        <MechanicalAction>Switch When Pressed</MechanicalAction>
				        <AccessMayTimeout>false</AccessMayTimeout>
				        <RegisterNode>false</RegisterNode>
				        <SubControlList/>
			</Register>
			      <Register>
				        <Name>OldTime</Name>
				        <Hidden>false</Hidden>
				        <Indicator>false</Indicator>
				        <Datatype>
					        <U32>
						          <Name>OldTime</Name>
					</U32>
				</Datatype>
				        <FlattenedType>1300800000000001000D400700074F6C6454696D65000100000000000000000000</FlattenedType>
				        <Grouping/>
				        <Offset>492</Offset>
				        <SizeInBits>32</SizeInBits>
				        <Class>18</Class>
				        <Internal>false</Internal>
				        <TypedefPath/>
				        <TypedefRelativePath/>
				        <ID>40</ID>
				        <Bidirectional>true</Bidirectional>
				        <Synchronous>false</Synchronous>
				        <MechanicalAction>Switch When Pressed</MechanicalAction>
				        <AccessMayTimeout>false</AccessMayTimeout>
				        <RegisterNode>false</RegisterNode>
				        <SubControlList/>
			</Register>
			      <Register>
				        <Name>LastPeakTime</Name>
				        <Hidden>false</Hidden>
				        <Indicator>false</Indicator>
				        <Datatype>
					        <U32>
						          <Name>LastPeakTime</Name>
					</U32>
				</Datatype>
				        <FlattenedType>130080000000000100134007000C4C6173745065616B54696D6500000100000000000000000000</FlattenedType>
				        <Grouping/>
				        <Offset>496</Offset>
				        <SizeInBits>32</SizeInBits>
				        <Class>18</Class>
				        <Internal>false</Internal>
				        <TypedefPath/>
				        <TypedefRelativePath/>
				        <ID>39</ID>
				        <Bidirectional>true</Bidirectional>
				        <Synchronous>false</Synchronous>
				        <MechanicalAction>Switch When Pressed</MechanicalAction>
				        <AccessMayTimeout>false</AccessMayTimeout>
				        <RegisterNode>false</RegisterNode>
				        <SubControlList/>
			</Register>
			      <Register>
				        <Name>PMT Gain 2</Name>
				        <Hidden>false</Hidden>
				        <Indicator>false</Indicator>
				        <Datatype>
					        <I16>
						          <Name>PMT Gain 2</Name>
					</I16>
				</Datatype>
				        <FlattenedType>130080000000000100114002000A504D54204761696E20320000010000000000000000</FlattenedType>
				        <Grouping/>
				        <Offset>502</Offset>
				        <SizeInBits>16</SizeInBits>
				        <Class>18</Class>
				        <Internal>false</Internal>
				        <TypedefPath/>
				        <TypedefRelativePath/>
				        <ID>38</ID>
				        <Bidirectional>true</Bidirectional>
				        <Synchronous>false</Synchronous>
				        <MechanicalAction>Switch When Pressed</MechanicalAction>
				        <AccessMayTimeout>false</AccessMayTimeout>
				        <RegisterNode>false</RegisterNode>
				        <SubControlList/>
			</Register>
			      <Register>
				        <Name>PMTs STOP</Name>
				        <Hidden>false</Hidden>
				        <Indicator>false</Indicator>
				        <Datatype>
					        <Boolean>
						          <Name>PMTs STOP</Name>
					</Boolean>
				</Datatype>
				        <FlattenedType>1300800000000001000E402109504D54732053544F50000100000000000000</FlattenedType>
				        <Grouping/>
				        <Offset>506</Offset>
				        <SizeInBits>1</SizeInBits>
				        <Class>8</Class>
				        <Internal>false</Internal>
				        <TypedefPath/>
				        <TypedefRelativePath/>
				        <ID>37</ID>
				        <Bidirectional>true</Bidirectional>
				        <Synchronous>false</Synchronous>
				        <MechanicalAction>Latch When Released</MechanicalAction>
				        <AccessMayTimeout>false</AccessMayTimeout>
				        <RegisterNode>false</RegisterNode>
				        <SubControlList/>
			</Register>
			      <Register>
				        <Name>PMTs ON</Name>
				        <Hidden>false</Hidden>
				        <Indicator>false</Indicator>
				        <Datatype>
					        <Boolean>
						          <Name>PMTs ON</Name>
					</Boolean>
				</Datatype>
				        <FlattenedType>1300800000000001000C402107504D5473204F4E000100000100000000</FlattenedType>
				        <Grouping/>
				        <Offset>510</Offset>
				        <SizeInBits>1</SizeInBits>
				        <Class>8</Class>
				        <Internal>false</Internal>
				        <TypedefPath/>
				        <TypedefRelativePath/>
				        <ID>36</ID>
				        <Bidirectional>true</Bidirectional>
				        <Synchronous>false</Synchronous>
				        <MechanicalAction>Switch When Pressed</MechanicalAction>
				        <AccessMayTimeout>false</AccessMayTimeout>
				        <RegisterNode>false</RegisterNode>
				        <SubControlList/>
			</Register>
			      <Register>
				        <Name>PMT Gain</Name>
				        <Hidden>false</Hidden>
				        <Indicator>false</Indicator>
				        <Datatype>
					        <I16>
						          <Name>PMT Gain</Name>
					</I16>
				</Datatype>
				        <FlattenedType>1300800000000001000F40020008504D54204761696E0000010000000000000000</FlattenedType>
				        <Grouping/>
				        <Offset>514</Offset>
				        <SizeInBits>16</SizeInBits>
				        <Class>18</Class>
				        <Internal>false</Internal>
				        <TypedefPath/>
				        <TypedefRelativePath/>
				        <ID>35</ID>
				        <Bidirectional>true</Bidirectional>
				        <Synchronous>false</Synchronous>
				        <MechanicalAction>Switch When Pressed</MechanicalAction>
				        <AccessMayTimeout>false</AccessMayTimeout>
				        <RegisterNode>false</RegisterNode>
				        <SubControlList/>
			</Register>
			      <Register>
				        <Name>stepsToSkip</Name>
				        <Hidden>false</Hidden>
				        <Indicator>true</Indicator>
				        <Datatype>
					        <I16>
						          <Name>stepsToSkip</Name>
					</I16>
				</Datatype>
				        <FlattenedType>130080000000000100114002000B7374657073546F536B697000010000000000000000</FlattenedType>
				        <Grouping/>
				        <Offset>518</Offset>
				        <SizeInBits>16</SizeInBits>
				        <Class>18</Class>
				        <Internal>false</Internal>
				        <TypedefPath/>
				        <TypedefRelativePath/>
				        <ID>34</ID>
				        <Bidirectional>true</Bidirectional>
				        <Synchronous>false</Synchronous>
				        <MechanicalAction>Switch When Pressed</MechanicalAction>
				        <AccessMayTimeout>false</AccessMayTimeout>
				        <RegisterNode>false</RegisterNode>
				        <SubControlList/>
			</Register>
			      <Register>
				        <Name>Sniffing</Name>
				        <Hidden>false</Hidden>
				        <Indicator>false</Indicator>
				        <Datatype>
					        <Boolean>
						          <Name>Sniffing</Name>
					</Boolean>
				</Datatype>
				        <FlattenedType>1300800000000001000E402108536E696666696E6700000100000000000000</FlattenedType>
				        <Grouping/>
				        <Offset>522</Offset>
				        <SizeInBits>1</SizeInBits>
				        <Class>8</Class>
				        <Internal>false</Internal>
				        <TypedefPath/>
				        <TypedefRelativePath/>
				        <ID>33</ID>
				        <Bidirectional>true</Bidirectional>
				        <Synchronous>false</Synchronous>
				        <MechanicalAction>Switch When Pressed</MechanicalAction>
				        <AccessMayTimeout>false</AccessMayTimeout>
				        <RegisterNode>false</RegisterNode>
				        <SubControlList/>
			</Register>
			      <Register>
				        <Name>Thresshold min 1</Name>
				        <Hidden>false</Hidden>
				        <Indicator>false</Indicator>
				        <Datatype>
					        <I16>
						          <Name>Thresshold min 1</Name>
					</I16>
				</Datatype>
				        <FlattenedType>1300800000000001001740020010546872657373686F6C64206D696E20310000010000000000000000</FlattenedType>
				        <Grouping/>
				        <Offset>526</Offset>
				        <SizeInBits>16</SizeInBits>
				        <Class>18</Class>
				        <Internal>false</Internal>
				        <TypedefPath/>
				        <TypedefRelativePath/>
				        <ID>32</ID>
				        <Bidirectional>true</Bidirectional>
				        <Synchronous>false</Synchronous>
				        <MechanicalAction>Switch When Pressed</MechanicalAction>
				        <AccessMayTimeout>false</AccessMayTimeout>
				        <RegisterNode>false</RegisterNode>
				        <SubControlList/>
			</Register>
			      <Register>
				        <Name>LocalMax 1</Name>
				        <Hidden>false</Hidden>
				        <Indicator>true</Indicator>
				        <Datatype>
					        <I32>
						          <Name>LocalMax 1</Name>
					</I32>
				</Datatype>
				        <FlattenedType>130080000000000100114003000A4C6F63616C4D6178203100000100000000000000000000</FlattenedType>
				        <Grouping/>
				        <Offset>528</Offset>
				        <SizeInBits>32</SizeInBits>
				        <Class>18</Class>
				        <Internal>false</Internal>
				        <TypedefPath/>
				        <TypedefRelativePath/>
				        <ID>31</ID>
				        <Bidirectional>true</Bidirectional>
				        <Synchronous>false</Synchronous>
				        <MechanicalAction>Switch When Pressed</MechanicalAction>
				        <AccessMayTimeout>false</AccessMayTimeout>
				        <RegisterNode>false</RegisterNode>
				        <SubControlList/>
			</Register>
			      <Register>
				        <Name>LocalMax 0</Name>
				        <Hidden>false</Hidden>
				        <Indicator>true</Indicator>
				        <Datatype>
					        <I32>
						          <Name>LocalMax 0</Name>
					</I32>
				</Datatype>
				        <FlattenedType>130080000000000100114003000A4C6F63616C4D6178203000000100000000000000000000</FlattenedType>
				        <Grouping/>
				        <Offset>532</Offset>
				        <SizeInBits>32</SizeInBits>
				        <Class>18</Class>
				        <Internal>false</Internal>
				        <TypedefPath/>
				        <TypedefRelativePath/>
				        <ID>30</ID>
				        <Bidirectional>true</Bidirectional>
				        <Synchronous>false</Synchronous>
				        <MechanicalAction>Switch When Pressed</MechanicalAction>
				        <AccessMayTimeout>false</AccessMayTimeout>
				        <RegisterNode>false</RegisterNode>
				        <SubControlList/>
			</Register>
			      <Register>
				        <Name>Noiselevel 0</Name>
				        <Hidden>false</Hidden>
				        <Indicator>false</Indicator>
				        <Datatype>
					        <I32>
						          <Name>Noiselevel 0</Name>
					</I32>
				</Datatype>
				        <FlattenedType>130080000000000100134003000C4E6F6973656C6576656C203000000100000000000000000000</FlattenedType>
				        <Grouping/>
				        <Offset>536</Offset>
				        <SizeInBits>32</SizeInBits>
				        <Class>18</Class>
				        <Internal>false</Internal>
				        <TypedefPath/>
				        <TypedefRelativePath/>
				        <ID>29</ID>
				        <Bidirectional>true</Bidirectional>
				        <Synchronous>false</Synchronous>
				        <MechanicalAction>Switch When Pressed</MechanicalAction>
				        <AccessMayTimeout>false</AccessMayTimeout>
				        <RegisterNode>false</RegisterNode>
				        <SubControlList/>
			</Register>
			      <Register>
				        <Name>Noiselevel number 1</Name>
				        <Hidden>false</Hidden>
				        <Indicator>false</Indicator>
				        <Datatype>
					        <I16>
						          <Name>Noiselevel number 1</Name>
					</I16>
				</Datatype>
				        <FlattenedType>13008000000000010019400200134E6F6973656C6576656C206E756D626572203100010000000000000000</FlattenedType>
				        <Grouping/>
				        <Offset>542</Offset>
				        <SizeInBits>16</SizeInBits>
				        <Class>18</Class>
				        <Internal>false</Internal>
				        <TypedefPath/>
				        <TypedefRelativePath/>
				        <ID>28</ID>
				        <Bidirectional>true</Bidirectional>
				        <Synchronous>false</Synchronous>
				        <MechanicalAction>Switch When Pressed</MechanicalAction>
				        <AccessMayTimeout>false</AccessMayTimeout>
				        <RegisterNode>false</RegisterNode>
				        <SubControlList/>
			</Register>
			      <Register>
				        <Name>Thresshold max 1</Name>
				        <Hidden>false</Hidden>
				        <Indicator>false</Indicator>
				        <Datatype>
					        <I16>
						          <Name>Thresshold max 1</Name>
					</I16>
				</Datatype>
				        <FlattenedType>1300800000000001001740020010546872657373686F6C64206D617820310000010000000000000000</FlattenedType>
				        <Grouping/>
				        <Offset>546</Offset>
				        <SizeInBits>16</SizeInBits>
				        <Class>18</Class>
				        <Internal>false</Internal>
				        <TypedefPath/>
				        <TypedefRelativePath/>
				        <ID>27</ID>
				        <Bidirectional>true</Bidirectional>
				        <Synchronous>false</Synchronous>
				        <MechanicalAction>Switch When Pressed</MechanicalAction>
				        <AccessMayTimeout>false</AccessMayTimeout>
				        <RegisterNode>false</RegisterNode>
				        <SubControlList/>
			</Register>
			      <Register>
				        <Name>Thresshold max 0</Name>
				        <Hidden>false</Hidden>
				        <Indicator>false</Indicator>
				        <Datatype>
					        <I32>
						          <Name>Thresshold max 0</Name>
					</I32>
				</Datatype>
				        <FlattenedType>1300800000000001001740030010546872657373686F6C64206D6178203000000100000000000000000000</FlattenedType>
				        <Grouping/>
				        <Offset>548</Offset>
				        <SizeInBits>32</SizeInBits>
				        <Class>18</Class>
				        <Internal>false</Internal>
				        <TypedefPath/>
				        <TypedefRelativePath/>
				        <ID>26</ID>
				        <Bidirectional>true</Bidirectional>
				        <Synchronous>false</Synchronous>
				        <MechanicalAction>Switch When Pressed</MechanicalAction>
				        <AccessMayTimeout>false</AccessMayTimeout>
				        <RegisterNode>false</RegisterNode>
				        <SubControlList/>
			</Register>
			      <Register>
				        <Name>Sorting mode</Name>
				        <Hidden>false</Hidden>
				        <Indicator>false</Indicator>
				        <Datatype>
					        <EnumU16>
						          <Name>Sorting mode</Name>
						          <Typedef>
							          <Name>SortModeTD.ctl</Name>
							          <AbsolutePath>O:\NTCH\Public\FAST\Arim\LabView\NewSort\SortModeTD.ctl</AbsolutePath>
						</Typedef>
						          <StringList>
							          <String>Normal</String>
							          <String>Picoinjection</String>
							          <String>HighRedLowGreen</String>
							          <String>CellSpotter</String>
							          <String>Merger</String>
						</StringList>
					</EnumU16>
				</Datatype>
				        <FlattenedType>1300800000000001006800F100000000000000010E536F72744D6F646554442E63746C005140160005064E6F726D616C0D5069636F696E6A656374696F6E0F486967685265644C6F77477265656E0B43656C6C53706F74746572064D6572676572000C536F7274696E67206D6F64650000010000000000000000</FlattenedType>
				        <Grouping/>
				        <Offset>554</Offset>
				        <SizeInBits>16</SizeInBits>
				        <Class>35</Class>
				        <Internal>false</Internal>
				        <TypedefPath>O:\NTCH\Public\FAST\Arim\LabView\NewSort\SortModeTD.ctl</TypedefPath>
				        <TypedefRelativePath>..\SortModeTD.ctl</TypedefRelativePath>
				        <ID>25</ID>
				        <Bidirectional>true</Bidirectional>
				        <Synchronous>false</Synchronous>
				        <MechanicalAction>Switch When Pressed</MechanicalAction>
				        <AccessMayTimeout>false</AccessMayTimeout>
				        <RegisterNode>false</RegisterNode>
				        <SubControlList/>
			</Register>
			      <Register>
				        <Name>WidthCounter 1</Name>
				        <Hidden>false</Hidden>
				        <Indicator>false</Indicator>
				        <Datatype>
					        <I16>
						          <Name>WidthCounter 1</Name>
					</I16>
				</Datatype>
				        <FlattenedType>130080000000000100154002000E5769647468436F756E74657220310000010000000000000000</FlattenedType>
				        <Grouping/>
				        <Offset>558</Offset>
				        <SizeInBits>16</SizeInBits>
				        <Class>18</Class>
				        <Internal>false</Internal>
				        <TypedefPath/>
				        <TypedefRelativePath/>
				        <ID>24</ID>
				        <Bidirectional>true</Bidirectional>
				        <Synchronous>false</Synchronous>
				        <MechanicalAction>Switch When Pressed</MechanicalAction>
				        <AccessMayTimeout>false</AccessMayTimeout>
				        <RegisterNode>false</RegisterNode>
				        <SubControlList/>
			</Register>
			      <Register>
				        <Name>MinWidth 1</Name>
				        <Hidden>false</Hidden>
				        <Indicator>false</Indicator>
				        <Datatype>
					        <I16>
						          <Name>MinWidth 1</Name>
					</I16>
				</Datatype>
				        <FlattenedType>130080000000000100114002000A4D696E576964746820310000010000000000000000</FlattenedType>
				        <Grouping/>
				        <Offset>562</Offset>
				        <SizeInBits>16</SizeInBits>
				        <Class>18</Class>
				        <Internal>false</Internal>
				        <TypedefPath/>
				        <TypedefRelativePath/>
				        <ID>23</ID>
				        <Bidirectional>true</Bidirectional>
				        <Synchronous>false</Synchronous>
				        <MechanicalAction>Switch When Pressed</MechanicalAction>
				        <AccessMayTimeout>false</AccessMayTimeout>
				        <RegisterNode>false</RegisterNode>
				        <SubControlList/>
			</Register>
			      <Register>
				        <Name>MaxWidth 1</Name>
				        <Hidden>false</Hidden>
				        <Indicator>false</Indicator>
				        <Datatype>
					        <I16>
						          <Name>MaxWidth 1</Name>
					</I16>
				</Datatype>
				        <FlattenedType>130080000000000100114002000A4D6178576964746820310000010000000000000000</FlattenedType>
				        <Grouping/>
				        <Offset>566</Offset>
				        <SizeInBits>16</SizeInBits>
				        <Class>18</Class>
				        <Internal>false</Internal>
				        <TypedefPath/>
				        <TypedefRelativePath/>
				        <ID>22</ID>
				        <Bidirectional>true</Bidirectional>
				        <Synchronous>false</Synchronous>
				        <MechanicalAction>Switch When Pressed</MechanicalAction>
				        <AccessMayTimeout>false</AccessMayTimeout>
				        <RegisterNode>false</RegisterNode>
				        <SubControlList/>
			</Register>
			      <Register>
				        <Name>MaxWidth 0</Name>
				        <Hidden>false</Hidden>
				        <Indicator>false</Indicator>
				        <Datatype>
					        <I16>
						          <Name>MaxWidth 0</Name>
					</I16>
				</Datatype>
				        <FlattenedType>130080000000000100114002000A4D6178576964746820300000010000000000000000</FlattenedType>
				        <Grouping/>
				        <Offset>570</Offset>
				        <SizeInBits>16</SizeInBits>
				        <Class>18</Class>
				        <Internal>false</Internal>
				        <TypedefPath/>
				        <TypedefRelativePath/>
				        <ID>21</ID>
				        <Bidirectional>true</Bidirectional>
				        <Synchronous>false</Synchronous>
				        <MechanicalAction>Switch When Pressed</MechanicalAction>
				        <AccessMayTimeout>false</AccessMayTimeout>
				        <RegisterNode>false</RegisterNode>
				        <SubControlList/>
			</Register>
			      <Register>
				        <Name>MinWidth 0</Name>
				        <Hidden>false</Hidden>
				        <Indicator>false</Indicator>
				        <Datatype>
					        <I16>
						          <Name>MinWidth 0</Name>
					</I16>
				</Datatype>
				        <FlattenedType>130080000000000100114002000A4D696E576964746820300000010000000000000000</FlattenedType>
				        <Grouping/>
				        <Offset>574</Offset>
				        <SizeInBits>16</SizeInBits>
				        <Class>18</Class>
				        <Internal>false</Internal>
				        <TypedefPath/>
				        <TypedefRelativePath/>
				        <ID>20</ID>
				        <Bidirectional>true</Bidirectional>
				        <Synchronous>false</Synchronous>
				        <MechanicalAction>Switch When Pressed</MechanicalAction>
				        <AccessMayTimeout>false</AccessMayTimeout>
				        <RegisterNode>false</RegisterNode>
				        <SubControlList/>
			</Register>
			      <Register>
				        <Name>WidthCounter 0</Name>
				        <Hidden>false</Hidden>
				        <Indicator>false</Indicator>
				        <Datatype>
					        <I16>
						          <Name>WidthCounter 0</Name>
					</I16>
				</Datatype>
				        <FlattenedType>130080000000000100154002000E5769647468436F756E74657220300000010000000000000000</FlattenedType>
				        <Grouping/>
				        <Offset>578</Offset>
				        <SizeInBits>16</SizeInBits>
				        <Class>18</Class>
				        <Internal>false</Internal>
				        <TypedefPath/>
				        <TypedefRelativePath/>
				        <ID>19</ID>
				        <Bidirectional>true</Bidirectional>
				        <Synchronous>false</Synchronous>
				        <MechanicalAction>Switch When Pressed</MechanicalAction>
				        <AccessMayTimeout>false</AccessMayTimeout>
				        <RegisterNode>false</RegisterNode>
				        <SubControlList/>
			</Register>
			      <Register>
				        <Name>amplitude</Name>
				        <Hidden>false</Hidden>
				        <Indicator>false</Indicator>
				        <Datatype>
					        <I16>
						          <Name>amplitude</Name>
					</I16>
				</Datatype>
				        <FlattenedType>1300800000000001000F40020009616D706C6974756465000100007FFF00000000</FlattenedType>
				        <Grouping/>
				        <Offset>582</Offset>
				        <SizeInBits>16</SizeInBits>
				        <Class>18</Class>
				        <Internal>false</Internal>
				        <TypedefPath/>
				        <TypedefRelativePath/>
				        <ID>18</ID>
				        <Bidirectional>true</Bidirectional>
				        <Synchronous>false</Synchronous>
				        <MechanicalAction>Switch When Pressed</MechanicalAction>
				        <AccessMayTimeout>false</AccessMayTimeout>
				        <RegisterNode>false</RegisterNode>
				        <SubControlList/>
			</Register>
			      <Register>
				        <Name>SortDurration(uSec)</Name>
				        <Hidden>false</Hidden>
				        <Indicator>false</Indicator>
				        <Datatype>
					        <U32>
						          <Name>SortDurration(uSec)</Name>
					</U32>
				</Datatype>
				        <FlattenedType>1300800000000001001940070013536F7274447572726174696F6E287553656329000100000000000000000000</FlattenedType>
				        <Grouping/>
				        <Offset>584</Offset>
				        <SizeInBits>32</SizeInBits>
				        <Class>18</Class>
				        <Internal>false</Internal>
				        <TypedefPath/>
				        <TypedefRelativePath/>
				        <ID>17</ID>
				        <Bidirectional>true</Bidirectional>
				        <Synchronous>false</Synchronous>
				        <MechanicalAction>Switch When Pressed</MechanicalAction>
				        <AccessMayTimeout>false</AccessMayTimeout>
				        <RegisterNode>false</RegisterNode>
				        <SubControlList/>
			</Register>
			      <Register>
				        <Name>SortDelay(uSec)</Name>
				        <Hidden>false</Hidden>
				        <Indicator>false</Indicator>
				        <Datatype>
					        <U32>
						          <Name>SortDelay(uSec)</Name>
					</U32>
				</Datatype>
				        <FlattenedType>130080000000000100154007000F536F727444656C6179287553656329000100000000000000000000</FlattenedType>
				        <Grouping/>
				        <Offset>588</Offset>
				        <SizeInBits>32</SizeInBits>
				        <Class>18</Class>
				        <Internal>false</Internal>
				        <TypedefPath/>
				        <TypedefRelativePath/>
				        <ID>16</ID>
				        <Bidirectional>true</Bidirectional>
				        <Synchronous>false</Synchronous>
				        <MechanicalAction>Switch When Pressed</MechanicalAction>
				        <AccessMayTimeout>false</AccessMayTimeout>
				        <RegisterNode>false</RegisterNode>
				        <SubControlList/>
			</Register>
			      <Register>
				        <Name>Thresshold min 0</Name>
				        <Hidden>false</Hidden>
				        <Indicator>false</Indicator>
				        <Datatype>
					        <I32>
						          <Name>Thresshold min 0</Name>
					</I32>
				</Datatype>
				        <FlattenedType>1300800000000001001740030010546872657373686F6C64206D696E203000000100000000000000000000</FlattenedType>
				        <Grouping/>
				        <Offset>592</Offset>
				        <SizeInBits>32</SizeInBits>
				        <Class>18</Class>
				        <Internal>false</Internal>
				        <TypedefPath/>
				        <TypedefRelativePath/>
				        <ID>15</ID>
				        <Bidirectional>true</Bidirectional>
				        <Synchronous>false</Synchronous>
				        <MechanicalAction>Switch When Pressed</MechanicalAction>
				        <AccessMayTimeout>false</AccessMayTimeout>
				        <RegisterNode>false</RegisterNode>
				        <SubControlList/>
			</Register>
			      <Register>
				        <Name>LA_intensity [Bit]</Name>
				        <Hidden>false</Hidden>
				        <Indicator>false</Indicator>
				        <Datatype>
					        <I16>
						          <Name>LA_intensity [Bit]</Name>
					</I16>
				</Datatype>
				        <FlattenedType>13008000000000010019400200124C415F696E74656E73697479205B4269745D0000010000000000000000</FlattenedType>
				        <Grouping/>
				        <Offset>598</Offset>
				        <SizeInBits>16</SizeInBits>
				        <Class>18</Class>
				        <Internal>false</Internal>
				        <TypedefPath/>
				        <TypedefRelativePath/>
				        <ID>14</ID>
				        <Bidirectional>true</Bidirectional>
				        <Synchronous>false</Synchronous>
				        <MechanicalAction>Switch When Pressed</MechanicalAction>
				        <AccessMayTimeout>false</AccessMayTimeout>
				        <RegisterNode>false</RegisterNode>
				        <SubControlList/>
			</Register>
			      <Register>
				        <Name>LA_stop</Name>
				        <Hidden>false</Hidden>
				        <Indicator>false</Indicator>
				        <Datatype>
					        <Boolean>
						          <Name>LA_stop</Name>
					</Boolean>
				</Datatype>
				        <FlattenedType>1300800000000001000C4021074C415F73746F70000100000000000000</FlattenedType>
				        <Grouping/>
				        <Offset>602</Offset>
				        <SizeInBits>1</SizeInBits>
				        <Class>8</Class>
				        <Internal>false</Internal>
				        <TypedefPath/>
				        <TypedefRelativePath/>
				        <ID>13</ID>
				        <Bidirectional>true</Bidirectional>
				        <Synchronous>false</Synchronous>
				        <MechanicalAction>Latch When Released</MechanicalAction>
				        <AccessMayTimeout>false</AccessMayTimeout>
				        <RegisterNode>false</RegisterNode>
				        <SubControlList/>
			</Register>
			      <Register>
				        <Name>LA_ON</Name>
				        <Hidden>false</Hidden>
				        <Indicator>false</Indicator>
				        <Datatype>
					        <Boolean>
						          <Name>LA_ON</Name>
					</Boolean>
				</Datatype>
				        <FlattenedType>1300800000000001000A4021054C415F4F4E000100000100000000</FlattenedType>
				        <Grouping/>
				        <Offset>606</Offset>
				        <SizeInBits>1</SizeInBits>
				        <Class>8</Class>
				        <Internal>false</Internal>
				        <TypedefPath/>
				        <TypedefRelativePath/>
				        <ID>12</ID>
				        <Bidirectional>true</Bidirectional>
				        <Synchronous>false</Synchronous>
				        <MechanicalAction>Switch When Pressed</MechanicalAction>
				        <AccessMayTimeout>false</AccessMayTimeout>
				        <RegisterNode>false</RegisterNode>
				        <SubControlList/>
			</Register>
			      <Register>
				        <Name>FG_ON</Name>
				        <Hidden>false</Hidden>
				        <Indicator>false</Indicator>
				        <Datatype>
					        <Boolean>
						          <Name>FG_ON</Name>
					</Boolean>
				</Datatype>
				        <FlattenedType>1300800000000001000A40210546475F4F4E000100000100000000</FlattenedType>
				        <Grouping/>
				        <Offset>610</Offset>
				        <SizeInBits>1</SizeInBits>
				        <Class>8</Class>
				        <Internal>false</Internal>
				        <TypedefPath/>
				        <TypedefRelativePath/>
				        <ID>11</ID>
				        <Bidirectional>true</Bidirectional>
				        <Synchronous>false</Synchronous>
				        <MechanicalAction>Switch When Pressed</MechanicalAction>
				        <AccessMayTimeout>false</AccessMayTimeout>
				        <RegisterNode>false</RegisterNode>
				        <SubControlList/>
			</Register>
			      <Register>
				        <Name>FG_stop</Name>
				        <Hidden>false</Hidden>
				        <Indicator>false</Indicator>
				        <Datatype>
					        <Boolean>
						          <Name>FG_stop</Name>
					</Boolean>
				</Datatype>
				        <FlattenedType>1300800000000001000C40210746475F73746F70000100000000000000</FlattenedType>
				        <Grouping/>
				        <Offset>614</Offset>
				        <SizeInBits>1</SizeInBits>
				        <Class>8</Class>
				        <Internal>false</Internal>
				        <TypedefPath/>
				        <TypedefRelativePath/>
				        <ID>10</ID>
				        <Bidirectional>true</Bidirectional>
				        <Synchronous>false</Synchronous>
				        <MechanicalAction>Latch When Released</MechanicalAction>
				        <AccessMayTimeout>false</AccessMayTimeout>
				        <RegisterNode>false</RegisterNode>
				        <SubControlList/>
			</Register>
			      <Register>
				        <Name>FG_frequency (periods/tick)</Name>
				        <Hidden>false</Hidden>
				        <Indicator>false</Indicator>
				        <Datatype>
					        <FXP>
						          <Name>FG_frequency (periods/tick)</Name>
						          <Signed>false</Signed>
						          <WordLength>32</WordLength>
						          <IntegerWordLength>0</IntegerWordLength>
						          <Minimum>0.000000</Minimum>
						          <Maximum>1.000000</Maximum>
						          <Delta>0.000000</Delta>
						          <IncludeOverflowStatus>false</IncludeOverflowStatus>
					</FXP>
				</Datatype>
				        <FlattenedType>13008000000000010058405F031100200000000000000001000000010000000000000000000000200000000000000000FFFFFFFF00000001FFFFFFE100000000000000011B46475F6672657175656E63792028706572696F64732F7469636B290001000000000000003126E900000000</FlattenedType>
				        <Grouping/>
				        <Offset>616</Offset>
				        <SizeInBits>32</SizeInBits>
				        <Class>18</Class>
				        <Internal>false</Internal>
				        <TypedefPath/>
				        <TypedefRelativePath/>
				        <ID>9</ID>
				        <Bidirectional>true</Bidirectional>
				        <Synchronous>false</Synchronous>
				        <MechanicalAction>Switch When Pressed</MechanicalAction>
				        <AccessMayTimeout>false</AccessMayTimeout>
				        <RegisterNode>false</RegisterNode>
				        <SubControlList/>
			</Register>
			      <Register>
				        <Name>FG_amplitude</Name>
				        <Hidden>false</Hidden>
				        <Indicator>false</Indicator>
				        <Datatype>
					        <I16>
						          <Name>FG_amplitude</Name>
					</I16>
				</Datatype>
				        <FlattenedType>130080000000000100134002000C46475F616D706C697475646500000100007FFF00000000</FlattenedType>
				        <Grouping/>
				        <Offset>622</Offset>
				        <SizeInBits>16</SizeInBits>
				        <Class>18</Class>
				        <Internal>false</Internal>
				        <TypedefPath/>
				        <TypedefRelativePath/>
				        <ID>8</ID>
				        <Bidirectional>true</Bidirectional>
				        <Synchronous>false</Synchronous>
				        <MechanicalAction>Switch When Pressed</MechanicalAction>
				        <AccessMayTimeout>false</AccessMayTimeout>
				        <RegisterNode>false</RegisterNode>
				        <SubControlList/>
			</Register>
			      <Register>
				        <Name>DAQ start</Name>
				        <Hidden>false</Hidden>
				        <Indicator>false</Indicator>
				        <Datatype>
					        <Boolean>
						          <Name>DAQ start</Name>
					</Boolean>
				</Datatype>
				        <FlattenedType>1300800000000001000E402109444151207374617274000100000000000000</FlattenedType>
				        <Grouping/>
				        <Offset>626</Offset>
				        <SizeInBits>1</SizeInBits>
				        <Class>8</Class>
				        <Internal>false</Internal>
				        <TypedefPath/>
				        <TypedefRelativePath/>
				        <ID>7</ID>
				        <Bidirectional>true</Bidirectional>
				        <Synchronous>false</Synchronous>
				        <MechanicalAction>Switch When Pressed</MechanicalAction>
				        <AccessMayTimeout>false</AccessMayTimeout>
				        <RegisterNode>false</RegisterNode>
				        <SubControlList/>
			</Register>
			      <Register>
				        <Name>DIGI_ON</Name>
				        <Hidden>false</Hidden>
				        <Indicator>false</Indicator>
				        <Datatype>
					        <Boolean>
						          <Name>DIGI_ON</Name>
					</Boolean>
				</Datatype>
				        <FlattenedType>1300800000000001000C402107444947495F4F4E000100000100000000</FlattenedType>
				        <Grouping/>
				        <Offset>630</Offset>
				        <SizeInBits>1</SizeInBits>
				        <Class>8</Class>
				        <Internal>false</Internal>
				        <TypedefPath/>
				        <TypedefRelativePath/>
				        <ID>6</ID>
				        <Bidirectional>true</Bidirectional>
				        <Synchronous>false</Synchronous>
				        <MechanicalAction>Switch When Pressed</MechanicalAction>
				        <AccessMayTimeout>false</AccessMayTimeout>
				        <RegisterNode>false</RegisterNode>
				        <SubControlList/>
			</Register>
			      <Register>
				        <Name>DIGI_SORT</Name>
				        <Hidden>false</Hidden>
				        <Indicator>false</Indicator>
				        <Datatype>
					        <Boolean>
						          <Name>DIGI_SORT</Name>
					</Boolean>
				</Datatype>
				        <FlattenedType>1300800000000001000E402109444947495F534F5254000100000000000000</FlattenedType>
				        <Grouping/>
				        <Offset>634</Offset>
				        <SizeInBits>1</SizeInBits>
				        <Class>8</Class>
				        <Internal>false</Internal>
				        <TypedefPath/>
				        <TypedefRelativePath/>
				        <ID>5</ID>
				        <Bidirectional>true</Bidirectional>
				        <Synchronous>false</Synchronous>
				        <MechanicalAction>Switch When Pressed</MechanicalAction>
				        <AccessMayTimeout>false</AccessMayTimeout>
				        <RegisterNode>false</RegisterNode>
				        <SubControlList/>
			</Register>
			      <Register>
				        <Name>DIGI_Stop</Name>
				        <Hidden>false</Hidden>
				        <Indicator>false</Indicator>
				        <Datatype>
					        <Boolean>
						          <Name>DIGI_Stop</Name>
					</Boolean>
				</Datatype>
				        <FlattenedType>1300800000000001000E402109444947495F53746F70000100000000000000</FlattenedType>
				        <Grouping/>
				        <Offset>638</Offset>
				        <SizeInBits>1</SizeInBits>
				        <Class>8</Class>
				        <Internal>false</Internal>
				        <TypedefPath/>
				        <TypedefRelativePath/>
				        <ID>4</ID>
				        <Bidirectional>true</Bidirectional>
				        <Synchronous>false</Synchronous>
				        <MechanicalAction>Latch When Released</MechanicalAction>
				        <AccessMayTimeout>false</AccessMayTimeout>
				        <RegisterNode>false</RegisterNode>
				        <SubControlList/>
			</Register>
			      <Register>
				        <Name>FPGA TIMEOUT</Name>
				        <Hidden>false</Hidden>
				        <Indicator>true</Indicator>
				        <Datatype>
					        <Boolean>
						          <Name>FPGA TIMEOUT</Name>
					</Boolean>
				</Datatype>
				        <FlattenedType>1300800000000001001240210C465047412054494D454F555400000100000000000000</FlattenedType>
				        <Grouping/>
				        <Offset>642</Offset>
				        <SizeInBits>1</SizeInBits>
				        <Class>8</Class>
				        <Internal>false</Internal>
				        <TypedefPath/>
				        <TypedefRelativePath/>
				        <ID>3</ID>
				        <Bidirectional>true</Bidirectional>
				        <Synchronous>false</Synchronous>
				        <MechanicalAction>Switch When Pressed</MechanicalAction>
				        <AccessMayTimeout>false</AccessMayTimeout>
				        <RegisterNode>false</RegisterNode>
				        <SubControlList/>
			</Register>
			      <Register>
				        <Name>FPGA Error Out</Name>
				        <Hidden>false</Hidden>
				        <Indicator>true</Indicator>
				        <Datatype>
					        <Cluster>
						          <Name>FPGA Error Out</Name>
						          <TypeList>
							          <Boolean>
								            <Name>status</Name>
							</Boolean>
							          <I32>
								            <Name>code</Name>
							</I32>
							          <String>
								            <Name>source</Name>
							</String>
						</TypeList>
					</Cluster>
				</Datatype>
				        <FlattenedType>1300800000000004000C40210673746174757300000B40030004636F64650000104030FFFFFFFF06736F7572636500001C405000030000000100020E46504741204572726F72204F7574000001000300000000000000000000000000</FlattenedType>
				        <Grouping/>
				        <Offset>644</Offset>
				        <SizeInBits>33</SizeInBits>
				        <Class>30</Class>
				        <Internal>false</Internal>
				        <TypedefPath/>
				        <TypedefRelativePath/>
				        <ID>2</ID>
				        <Bidirectional>true</Bidirectional>
				        <Synchronous>false</Synchronous>
				        <MechanicalAction>Switch When Pressed</MechanicalAction>
				        <AccessMayTimeout>false</AccessMayTimeout>
				        <RegisterNode>false</RegisterNode>
				        <SubControlList>
					        <SubControl>
						          <Name>status</Name>
						          <FlattenedType>1300800000000001000C40210673746174757300000100000000000000</FlattenedType>
						          <ClusterInformation>
							          <NameHierarchy>
								            <Name>FPGA Error Out</Name>
								            <Name>status</Name>
							</NameHierarchy>
							          <ItemOrder>
								            <Item>2</Item>
								            <Item>0</Item>
							</ItemOrder>
						</ClusterInformation>
						          <TypedefPath/>
						          <TypedefRelativePath/>
					</SubControl>
					        <SubControl>
						          <Name>code</Name>
						          <FlattenedType>1300800000000001000B40030004636F646500000100000000000000000000</FlattenedType>
						          <ClusterInformation>
							          <NameHierarchy>
								            <Name>FPGA Error Out</Name>
								            <Name>code</Name>
							</NameHierarchy>
							          <ItemOrder>
								            <Item>2</Item>
								            <Item>1</Item>
							</ItemOrder>
						</ClusterInformation>
						          <TypedefPath/>
						          <TypedefRelativePath/>
					</SubControl>
					        <SubControl>
						          <Name>source</Name>
						          <FlattenedType>130080000000000100104030FFFFFFFF06736F7572636500000100000000000000000000</FlattenedType>
						          <ClusterInformation>
							          <NameHierarchy>
								            <Name>FPGA Error Out</Name>
								            <Name>source</Name>
							</NameHierarchy>
							          <ItemOrder>
								            <Item>2</Item>
								            <Item>2</Item>
							</ItemOrder>
						</ClusterInformation>
						          <TypedefPath/>
						          <TypedefRelativePath/>
					</SubControl>
				</SubControlList>
			</Register>
			      <Register>
				        <Name>DAQ stop</Name>
				        <Hidden>false</Hidden>
				        <Indicator>false</Indicator>
				        <Datatype>
					        <Boolean>
						          <Name>DAQ stop</Name>
					</Boolean>
				</Datatype>
				        <FlattenedType>1300800000000001000E4021084441512073746F7000000100000000000000</FlattenedType>
				        <Grouping/>
				        <Offset>650</Offset>
				        <SizeInBits>1</SizeInBits>
				        <Class>8</Class>
				        <Internal>false</Internal>
				        <TypedefPath/>
				        <TypedefRelativePath/>
				        <ID>0</ID>
				        <Bidirectional>true</Bidirectional>
				        <Synchronous>false</Synchronous>
				        <MechanicalAction>Switch When Pressed</MechanicalAction>
				        <AccessMayTimeout>false</AccessMayTimeout>
				        <RegisterNode>false</RegisterNode>
				        <SubControlList/>
			</Register>
			      <Register>
				        <Name>ViSignature</Name>
				        <Hidden>true</Hidden>
				        <Indicator>true</Indicator>
				        <Datatype>
					        <Array>
						          <Name/>
						          <Size>4</Size>
						          <Type>
							          <U32>
								            <Name/>
							</U32>
						</Type>
					</Array>
				</Datatype>
				        <FlattenedType/>
				        <Grouping/>
				        <Offset>264</Offset>
				        <SizeInBits>128</SizeInBits>
				        <Class>0</Class>
				        <Internal>true</Internal>
				        <TypedefPath/>
				        <TypedefRelativePath/>
				        <ID>0</ID>
				        <Bidirectional>false</Bidirectional>
				        <Synchronous>false</Synchronous>
				        <MechanicalAction>Switch When Pressed</MechanicalAction>
				        <AccessMayTimeout>false</AccessMayTimeout>
				        <RegisterNode>false</RegisterNode>
				        <SubControlList/>
			</Register>
			      <Register>
				        <Name>DiagramReset</Name>
				        <Hidden>false</Hidden>
				        <Indicator>false</Indicator>
				        <Datatype>
					        <U32>
						          <Name/>
					</U32>
				</Datatype>
				        <FlattenedType/>
				        <Grouping/>
				        <Offset>32764</Offset>
				        <SizeInBits>32</SizeInBits>
				        <Class>0</Class>
				        <Internal>true</Internal>
				        <TypedefPath/>
				        <TypedefRelativePath/>
				        <ID>0</ID>
				        <Bidirectional>true</Bidirectional>
				        <Synchronous>false</Synchronous>
				        <MechanicalAction>Switch When Pressed</MechanicalAction>
				        <AccessMayTimeout>false</AccessMayTimeout>
				        <RegisterNode>false</RegisterNode>
				        <SubControlList/>
			</Register>
			      <Register>
				        <Name>ViControl</Name>
				        <Hidden>false</Hidden>
				        <Indicator>false</Indicator>
				        <Datatype>
					        <U32>
						          <Name/>
					</U32>
				</Datatype>
				        <FlattenedType/>
				        <Grouping/>
				        <Offset>260</Offset>
				        <SizeInBits>32</SizeInBits>
				        <Class>0</Class>
				        <Internal>true</Internal>
				        <TypedefPath/>
				        <TypedefRelativePath/>
				        <ID>0</ID>
				        <Bidirectional>true</Bidirectional>
				        <Synchronous>false</Synchronous>
				        <MechanicalAction>Switch When Pressed</MechanicalAction>
				        <AccessMayTimeout>false</AccessMayTimeout>
				        <RegisterNode>false</RegisterNode>
				        <SubControlList/>
			</Register>
			      <Register>
				        <Name>InterruptEnable</Name>
				        <Hidden>false</Hidden>
				        <Indicator>false</Indicator>
				        <Datatype>
					        <U32>
						          <Name/>
					</U32>
				</Datatype>
				        <FlattenedType/>
				        <Grouping/>
				        <Offset>0</Offset>
				        <SizeInBits>32</SizeInBits>
				        <Class>0</Class>
				        <Internal>true</Internal>
				        <TypedefPath/>
				        <TypedefRelativePath/>
				        <ID>0</ID>
				        <Bidirectional>true</Bidirectional>
				        <Synchronous>false</Synchronous>
				        <MechanicalAction>Switch When Pressed</MechanicalAction>
				        <AccessMayTimeout>false</AccessMayTimeout>
				        <RegisterNode>false</RegisterNode>
				        <SubControlList/>
			</Register>
			      <Register>
				        <Name>InterruptMask</Name>
				        <Hidden>false</Hidden>
				        <Indicator>false</Indicator>
				        <Datatype>
					        <U32>
						          <Name/>
					</U32>
				</Datatype>
				        <FlattenedType/>
				        <Grouping/>
				        <Offset>8</Offset>
				        <SizeInBits>32</SizeInBits>
				        <Class>0</Class>
				        <Internal>true</Internal>
				        <TypedefPath/>
				        <TypedefRelativePath/>
				        <ID>0</ID>
				        <Bidirectional>true</Bidirectional>
				        <Synchronous>false</Synchronous>
				        <MechanicalAction>Switch When Pressed</MechanicalAction>
				        <AccessMayTimeout>false</AccessMayTimeout>
				        <RegisterNode>false</RegisterNode>
				        <SubControlList/>
			</Register>
			      <Register>
				        <Name>InterruptStatus</Name>
				        <Hidden>false</Hidden>
				        <Indicator>false</Indicator>
				        <Datatype>
					        <U32>
						          <Name/>
					</U32>
				</Datatype>
				        <FlattenedType/>
				        <Grouping/>
				        <Offset>12</Offset>
				        <SizeInBits>32</SizeInBits>
				        <Class>0</Class>
				        <Internal>true</Internal>
				        <TypedefPath/>
				        <TypedefRelativePath/>
				        <ID>0</ID>
				        <Bidirectional>true</Bidirectional>
				        <Synchronous>false</Synchronous>
				        <MechanicalAction>Switch When Pressed</MechanicalAction>
				        <AccessMayTimeout>false</AccessMayTimeout>
				        <RegisterNode>false</RegisterNode>
				        <SubControlList/>
			</Register>
		</RegisterList>
		      <Icon>
			      <ImageType>0</ImageType>
			      <ImageDepth>8</ImageDepth>
			      <Image>AAAA//8AAP//AAD//wAA//8AAP//AAD//wAA//8AAAAAAAD//wAA//8AAP//AAD//wAA//8AAP//AAD//wAAAAAAgICAgICAgICAgICAgICAgICAgICAgICAgICAgAAA//+AKysrKyvNKysrKysrKysrKysrKyuAKysrKyuA/////4ArKysrzc0rKysrKysrKysrKysrK4Ar////K4D//wAAgCsrK83NKysrKysrKysrKysrKysrgCv/KysrgAAAAACAKyvNzc3Nzc3Nzc3Nzc3Nzc3Nzc2AK///KyuAAAD//4ArKyvNzSsrKysrKysrKysrKysrK4Ar/ysrK4D/////gCsrKyvNzSMjIyMrKysrKysrKysrgCv/KysrgP//AACAKysrKyPNKysrIyMrKysrKysrKyuAKysrKyuAAAAAAIArKysjIysrKysrIyMrKysrKysrK4CAgICAgIAAAP//gCsrKyMrKysrKysrIysrKysrKysrKysrKysrgP////+AKysjIysrKysrKysjIysrKysrKysrKysrKyuA//8AAIArIyMrKysrKysrKysjIysrKysrKysrKysjK4AAAAAAgCsjKysrKysrKysrKysjKysrKysrKysrIyMrgAAA//+AKyv///8rK///KysrKyMjKysrK/////8jKyuA/////4ArKysr/yv/Kyv/KysrKyMrKysr/ysrI/8rK4D//wAAgCsrK/8rKyv//ysr/yv/I/8r/yv/KyMj/ysrgAAAAACAKysr/ysr/ysr/ysr/ysrI/8rK/////8rKyuAAAD//4ArKyv/Kyv/Kyv/Kyv/Kysr/yMj/yMrK/8rK4D/////gCsrK/8rKyv//ysr/yv/K/8r/yv/Kysr/ysrgP//AACAKysrKysrKysrKysrKysrKysrKysrKysrKyuAAAAAAIArKysrKysrKysrKyv/Kysr/ysrKysrKysrK4AAAP//gCsrKysrKysrKysrK/8rKyv/KysrKysrKysrgP////+AKysrKysrKysrKyv/K/8rK/8rKysrKysrKyuA//8AAIArKysrKysrKysrK////ysr/ysrKysrKysrK4AAAAAAgCsrKysrKysrKyv/Kysr/yv/KysrKysrKysrgAAA//+AKysrKysrKysrK/8rKyv/K/8rKysrKysrKyuA/////4ArKysrKysrKysrKysrKysrKysrKysrKysrK4D//wAAgICAgICAgICAgICAgICAgICAgICAgICAgICAgAAAAAAA//8AAP//AAD//wAA//8AAP//AAD//wAA//8AAAAAAAD//wAA//8AAP//AAD//wAA//8AAP//AAD//wAAAA==</Image>
			      <Mask>GZmZmBmZmZg////8//////////8////8P////P//////////P////D////z//////////z////w////8//////////8////8P////P//////////P////D////z//////////z////w////8//////////8////8GZmZmBmZmZg=</Mask>
			      <Colors>AP///wD//8wA//+ZAP//ZgD//zMA//8AAP/M/wD/zMwA/8yZAP/MZgD/zDMA/8wAAP+Z/wD/mcwA/5mZAP+ZZgD/mTMA/5kAAP9m/wD/ZswA/2aZAP9mZgD/ZjMA/2YAAP8z/wD/M8wA/zOZAP8zZgD/MzMA/zMAAP8A/wD/AMwA/wCZAP8AZgD/ADMA/wAAAMz//wDM/8wAzP+ZAMz/ZgDM/zMAzP8AAMzM/wDMzMwAzMyZAMzMZgDMzDMAzMwAAMyZ/wDMmcwAzJmZAMyZZgDMmTMAzJkAAMxm/wDMZswAzGaZAMxmZgDMZjMAzGYAAMwz/wDMM8wAzDOZAMwzZgDMMzMAzDMAAMwA/wDMAMwAzACZAMwAZgDMADMAzAAAAJn//wCZ/8wAmf+ZAJn/ZgCZ/zMAmf8AAJnM/wCZzMwAmcyZAJnMZgCZzDMAmcwAAJmZ/wCZmcwAmZmZAJmZZgCZmTMAmZkAAJlm/wCZZswAmWaZAJlmZgCZZjMAmWYAAJkz/wCZM8wAmTOZAJkzZgCZMzMAmTMAAJkA/wCZAMwAmQCZAJkAZgCZADMAmQAAAGb//wBm/8wAZv+ZAGb/ZgBm/zMAZv8AAGbM/wBmzMwAZsyZAGbMZgBmzDMAZswAAGaZ/wBmmcwAZpmZAGaZZgBmmTMAZpkAAGZm/wBmZswAZmaZAGZmZgBmZjMAZmYAAGYz/wBmM8wAZjOZAGYzZgBmMzMAZjMAAGYA/wBmAMwAZgCZAGYAZgBmADMAZgAAADP//wAz/8wAM/+ZADP/ZgAz/zMAM/8AADPM/wAzzMwAM8yZADPMZgAzzDMAM8wAADOZ/wAzmcwAM5mZADOZZgAzmTMAM5kAADNm/wAzZswAM2aZADNmZgAzZjMAM2YAADMz/wAzM8wAMzOZADMzZgAzMzMAMzMAADMA/wAzAMwAMwCZADMAZgAzADMAMwAAAAD//wAA/8wAAP+ZAAD/ZgAA/zMAAP8AAADM/wAAzMwAAMyZAADMZgAAzDMAAMwAAACZ/wAAmcwAAJmZAACZZgAAmTMAAJkAAABm/wAAZswAAGaZAABmZgAAZjMAAGYAAAAz/wAAM8wAADOZAAAzZgAAMzMAADMAAAAA/wAAAMwAAACZAAAAZgAAADMA7gAAAN0AAAC7AAAAqgAAAIgAAAB3AAAAVQAAAEQAAAAiAAAAEQAAAADuAAAA3QAAALsAAACqAAAAiAAAAHcAAABVAAAARAAAACIAAAARAAAAAO4AAADdAAAAuwAAAKoAAACIAAAAdwAAAFUAAABEAAAAIgAAABEA7u7uAN3d3QC7u7sAqqqqAIiIiAB3d3cAVVVVAERERAAiIiIAERERAAAAAA==</Colors>
			      <Rectangle>
				        <Left>0</Left>
				        <Top>0</Top>
				        <Right>32</Right>
				        <Bottom>32</Bottom>
			</Rectangle>
		</Icon>
	</VI>
	    <Project>
		      <TargetClass>PCIe-7842R</TargetClass>
		      <AutoRunWhenDownloaded>false</AutoRunWhenDownloaded>
		      <CompilationResultsTree>
          <CompilationResults>
           <NiFpga>
              <BaseAddressOnDevice>32768</BaseAddressOnDevice>
              <DmaChannelAllocationList>
               <Channel name="FIFO">
                  <BaseAddressTag>NiLvFpgaFIFO</BaseAddressTag>
                  <ControlSet>0</ControlSet>
                  <DataType>
                   <Delta>1,000000000000000000000000000000000000000000000000000000</Delta>
                   <IntegerWordLength>32</IntegerWordLength>
                   <Maximum>2147483647,000000000000000000000000000000000000000000000</Maximum>
                   <Minimum>-2147483648,000000000000000000000000000000000000000000000</Minimum>
                   <Signed>true</Signed>
                   <SubType>I32</SubType>
                   <WordLength>32</WordLength>
            </DataType>
                  <Direction>TargetToHost</Direction>
                  <Implementation>niFpgaTargetToHost</Implementation>
                  <Number>0</Number>
                  <NumberOfElements>32767</NumberOfElements>
                  <UserVisible>true</UserVisible>
         </Channel>
      </DmaChannelAllocationList>
              <RegisterBlockList>
               <RegisterBlock name="NiLvFpgaFIFO">
                  <Offset>0x7FC0</Offset>
         </RegisterBlock>
      </RegisterBlockList>
              <UsedBaseClockList>
               <BaseClock name="MiteClk">
         </BaseClock>
               <BaseClock name="40 MHz Onboard Clock">
         </BaseClock>
      </UsedBaseClockList>
              <version>1</version>
   </NiFpga>
</CompilationResults> </CompilationResultsTree>
		      <MultipleUserClocks>false</MultipleUserClocks>
		      <AllowImplicitEnableRemoval>false</AllowImplicitEnableRemoval>
	</Project>
	    <ClientData/>
	    <BitstreamMD5>6f1d385eb393a5fa8fde29fa21c5fec2</BitstreamMD5>
	    <Bitstream>AAkP8A/wD/AP8AAAAWEANHRvcGxldmVsX2dlbi5uY2Q7SFdfVElNRU9VVD1GQUxTRTtVc2VySUQ9
MHhGRkZGRkZGRgBiAAw1dmx4NTBmZjY3NgBjAAsyMDE2LzEwLzI3AGQACTEyOjMxOjM5AGUAF/Mw
//////////////////////////////////////////8AAAC7ESIARP//////////qplVZiAAAAAw
AgABAAAAADAAgAEAAAAAIAAAADAAgAEAAAAHIAAAACAAAAAwAiABAAAAADACYAEAAAAAMAEgAQAA
X+MwAcABAAAAADABgAECiWCTMACAAQAAAAkgAAAAMADAAQBAAAAwAKABAEAAADAAwAEAAAAAMAMA
AQAAAAAgAAAAIAAAACAAAAAgAAAAIAAAACAAAAAgAAAAIAAAADAAIAEAAAAAMACAAQAAAAEgAAAA
MABAAFAF+7wAEAAAAAADAAAAAAAAAAAAAAAAAAAAAAAAAAAAAAAAAAAAAAAAAAAAAAAAAAAAAAAA
AAAAAAAAAAAAAAAAAAAAAAgAAAAAAAAAAAAAAAAAAAAADhkAAAgAAAAAAAAgAAAAAAAAAAAAAAAg
AAAAAAgAAAAAAAAIEAAAAAAAAAAAAAAAAAAAAAAAAAAAAAAAAAAAAAAAAAAAAAAAAAAAAAAAAAAA
AAAAAAAAAAAAAAAACAAAAAAAAAAAAAAAAAAAgBAAAAAABAAgAAAAAAABACAIAAAAAAAAAAAAAAAA
AAAAAAAAAAAAAAAAAAAAAAAAAAAAAAAAAAAJpwAAAAAAAAAAAAAAAAAAAAAAAAAAAAAAAAAAAAAA
AAAAAABAAAAAAAAAAAAAAAAAAAAAAAAAAAAAAAAAAAAAAAAAAAAAAAAAAAAAAAAAAAAAAAAAAAAA
AAAAAAAAAAAAAAAABAAAAAAAAAAAAAAAAAAAAAAAAAAAAAAAAAAAAAAAAAAAAAAAAAAAAAAAAAAA
AAAAAAAAAAAAAAQAAAAAAAAAAAZlAAAAAAAAAAAAAAAAAAAAAAAAAAAAAAAAAAAAAAAAAAAAASAA
AAAAAAAAAAAAAAAAAAAAAAAAAAAAAAAAAAAAAAAAAAAAAAAAAAAAAAAAAAAAAAAAAAAAAAAAABAA
AAAAAAAAAAABAAAAAAAAAAAAAAAAQAAAAAAAAABAEAABAAAAAAAAAAAAAAAAAAAAAAAAAAQAAAAB
AAAAAAIAAAAAAAAACG8AAAQAAAAAAAAAAAAAAAAAAAAAAAAAAAAAAgQAAAAAAAAgAAAAAAAAAAAA
AAAAAAAAAQAAAAAAAAABAAAAAAAAAAAAAAAAAAAAAAAAAAAAAAAAAAAAAAAAAAAAAAAAAAAAAAIA
AAIAAAAAABAAAAAAAAAAAAAAAAAAAAAAAAIAAAAAAAAAAAAAAAAAAAAAAAAAAAAAAAIAAAACAAAA
AAAAAAAKWwAAAAAAAAAAAEAAAAAAAAAAAAAAAAAAAAAAAAAAAAAAAAAAAAAAAAAAAAAAAAAAAAAC
AAAAAAAAAAIAAAAAAAAAAAAAAAAAAAAAAAAAAAAAAAgAAAAAAAAAAAAAAAAAAAAAAAAAAAAAAACA
AAAAAAAEAAAAAAAAAAQAAAAAAAAAAAAAAAAAAAAAAAAAAAAAAAAAAAAAAAAAAAABAAAAAAAAAAPp
AAAAAAAAAAAAAAAAAAAAAAAAAAAAQAAAAAEAAAAAAAAAAQgAAAAAAAAAAAAAAAAAAAAAAAAAAAAA
AAAAAAAAAAAAAAAAAAAAAAAAAAAAAAAgAAAAEAAChAAAAAAAAAAQIAAAAAAAAAAAAAAAAAAAEAAA
AAAAAAAAAAAAAAAQAAAAAAQAABAAACAAAAAAAQAAAAAAAAAAAAAAAAUAAAAAAAAADdsgAAAAAAAA
CABgAAAAAAAAAAAAAAAAAAAAAAAAAAAAAAAIAAAAAAABAAAAAAAAAAAAAAAAAAAAAAAAAAAAAAAA
AAAAAAAAAAAAAAAAAAAAAAACBAAAABEAAAAAAAAAAAAAAAAAAAAAAAAAAAAAAAAAAAAAAAAAAAAA
AAAAEAAAAAAAAAAAgAAAAAAAAACAAAAAAAAAAAAAAAAEAAAAAAAEAAAKdAAEAAAAAAAEAAAAAAAA
AAAAAAAAAIAAAAAAAAAAAAAAAAAAAAAAAAAAAAAAAAAAAAAAAAAAAAAAAAAAAAAAAAAAAAAAAAAA
AAAAAAAAAAAAQAABAAAAAEAAAAAAEAAAAAAQAAAQAAAAAAAAAEAAAAAAAAAAAAAAAAAAAAAAAAAA
AAAAAAAgAAAAAAAAACQAAAAIAAAAAAAAAASAAAAQAAAAAAMfAAQAAAAQAAAAAAAAABAAAABAAAAA
IAIAAAAAAAAAAAAAAAAAAAAADAAAAAAAAAAAAAAAAAAAAAAAAAAAAAAAAAAAAAAAEAAAAAAAAAAA
AAABBAAQAAAAkAAAAAAAAAAAQAAAACAAAAAAAAAAAAAAAAAAAAAAAAAAAAAAAAAAAAAAAAgAAAAA
AEAACAAAAAAAACAAAAAAAAAAAAkAACAAAQAABbhAAAAAACAAAQAAAAAAIAAAAAAAAAAAAAAAAAAA
AAAAAAAAAAAAAAAAAAAAAAAAAAAAAAAAAAAAAAAAAAAAAAAAAAAAAAAgAAAAAAAAAAAAAAACAAAE
ABAAAAAAABAAACAAEAAAAAAAAAAAAAAAAAAAAAAAAAAAAAAAAAAAAAAAAAAAAAAABAAAAAAAAAAA
AAAAAAAAAAAAAAAAAAAAAAAAAAADMAAAAAAAAAAAAAAAAAAAAAAAAAAAAAABAAAAAAAAAAAAAAAA
AAAAAAAAAAAAAAAAAAAAAAAAAAAAAAAAAAAAAAAAAAAAAAAAAAAAAAAAAAAABAEAAAAAAIAAAAAA
AAAAAAAAAAAAAAAAAAAAAEAAAAAAAAAAAAAAAAAAAAAIAAAAAAAAAAAAAAAAAAAAAAAAAAAAAAAA
AAAAAAAgAAAAAAAAAA4zAAAAAAAAAAAAAAAAAAAAAABAAAAAAAAAAAAAAAAAAAAAAAAAAAAAAAAA
AAAAAAAAAAAAAAAAAAAAAAAAAAAAAAAAAAAAAAAAAAAAAAAAAAAAAAAAAAAAAAAAAAAAAAgIAAAA
ABAACAgAAAAAAAAAAAAAAAAAAAAAAAAAAAAAAAAAAAAAAAAAAAAAAAAAAAAAAAAAAAAAAAAAAAAA
AAAAAAAADeAACAAAEAAAAAAIAAAQAAAAAAAAAAAAEAgAAAAAAAAAAAAIAAAAAAAAAAAAAAAAAAAA
AAAAAAAAAAAAAAAAAAAAAAAAAAAAAAAAAAAAAAAAAAAAABAAAAAAAAAAAAAAAAAAAAAAAAAAAAAA
AAAAAAAQAAAAAIAAAAAAAAAAAAQAAAAAAAAAAAAAAAAQAAAAAAAAAAAAAAAAAAAAAAAAAAAAAAAH
8gAAAAAAAAAQAAAAAAAAAAAAAAAAAAAAAAAAAAAAAAAAABAAAAAAAAgAAAAAAAAAAAAAAAAAAAAA
AAAAAAAAAAAAAAAAAAAAAAAAAAAAAAAAAAAAAAAAAAAABAAADAAAAQAAAAAMAAABAAIAAAAAAAAA
AAAAAAAAAAAAAAAAAAAAAAAAAAAAAAAAAAAAAAAAAAAAAAAAAAAAAAAAAAAAAAAAAAXaAAAAAAAA
AQAAAAAAAAAAAAAAAAAAAAABAAAAAAAAAAAAAgAAAAAAAAAAAAAAAAAAAAAAAAAAAAAAAAAAAAAA
AAAAAAAAAAAAAAAAAAAAAAAAAAAAAAAAAAAAgAAQAAAAAAAAABAABAAAAAAAAAAAAAAAAAAAAAAA
AAAAAAAAAAAAAAAoAAAAAAAAAAAAAAAAAAAAAAAAAAAAAAAAAAAAAAAADgkBAAAAAAAAAAEAAAAA
AAAAAAAAAAAAAAAAAAAAAAAEAAAAAAAAAAAAAAAAAAAAAAAAAAAAAAAAAAAAAAAAAAAAAAAAAAAA
AAAAAAAAAAAAAAAAAAAAAAAAAAAAAAAACUAAAAAAAAAAQAAEAAAAAAAAAAAAAAAAAAAAAAAAAAAA
AAAAAAAAAAkAAAAAAAAAAAAAAAAAAAAAAAAAAAAAAAkAAAAQngAAAAAAAAAAAAAAAAAAAAAAAAAA
AAAAgAAAABgAAAAAAAAACQAAAAAAAAAAAAAAAAAAAAkAAAAAAAAACQAAAAAAAAAAAAAAAAAAAAAA
AAAAAAAAAAAAAAAAAAAAAAAAAAAAAAAAAAAAAAAAAAAAAAAAAAAAAAAAAAAAAAAAAAAAAAAACAAA
AAAAAAAAAAAAAAAAAAAAAAAAAAAAAAAAAAAAAAd3AAAAAAAAAAAAAAAAAAABAAAEgAAAAAAAAAAA
EAAABAABCAAQAAAAAAAAAAAAAAAAAAAAEAAAAAAAAAAQAAAAAAAAAAAAAAAAAAAAAAAAAAAAAAAA
QAAAAAAAAABAAAAAAAAAAEAAAAAAAAAAAAAAAAAAAAAAAAAAAAAAAAAAAAAAAAAAQAAAAAAAAAAA
AAAAAAAAAAAAAAAAAAAAQAAAAAAACL4AAAAAQAAAAAAAAAAAAAAAAAAAAAAAAAAAAAAAQAAAAAAA
AAAAAAAAAAAAAAAAAAAAAAAAAAAAAAAAAAAAAAAAAAAAAAAAAAAAAAAAAAAAAAAAAAAAAAAAAAAA
AAAAAEAAAAAAAAAAAAAAAAAAAAAAAAAAAAAAAAAAAAAAAAAAAAAAAAAAAAAAAAAAAAAAAAAAAAAA
AAAAAAAAAAAAAAAAAAAG2AAAAAAAAAAAAAAAAEAAAAAAAAAAAAAAAAAAAAAAAAAAAAAAAAAAAAAA
AAAAAAAAAAAAAAAAAAAAAAAAAAAAAAAAAAAAAAAAAAAAAAAAAAAAAAAAAAAAAAAAAAAAQAAAgAAA
AACAAAAAAAAAAEAAAAAAAAAAAAAAAAAAAAAAAAAAAAAAAMAAAAAAAAAAAAAAAAAAAAAAAAAAAAAA
AIAAAAAAAECpAAAAAMAAAAAAAAAAwAAAAAAAAACAAAAAAAAAAIAAAAAAAAAAwAAAAAAAAAAAAAAA
AAAAAAAAAAAAAAAAAAAAAAAAAAAAAAAAAAAAAAAAAAAAAAAAAAAAAAAAAAAAAAAAAAAAAAAAAAAA
AAAAAAAAAAAAAAAAAAAAAAAAAAAAAAAAAAAAAAAAAAAAAAAAAAAAAAAAAAAAAAAAAAAAAAAAAAAA
AAAAAAAAAAAAAAAAAAAAAAAAAAAAAAAAAAAAAAAAAAAAAAAAAAAAAAAAAAAAAAAAAAAAAAAAAAAA
AAAAAAAAAAAAAAAAAAAAAAAAAAAAAAAAAAAAAACAAAAAAAAAAAAAAAAAAAAAAAAAAAAAAAAAAAAA
AAAAAEAAAAAAAAAAAAAAAAAAAAAAAAAAAAAAAAAAAAAAAAAAAAAAAAAAAAAAAAAAAAABAQAAAAAA
AAAAAAAAAAAAAAAAAAAAAAAAAAAAAAAAAAAAAAAAAAAAAAAAAAAAAAAAAAAAAAAAAAAAAAAAAAAA
AAAAAAAAAAAAAAAAAAAAAAAAAAAAAAAAAAAAAAAAAAAAAAAAAAAAAAAAAAAAAEAAAAAAAAAAgAAA
AAAAAAAAAAAAAAAAAAAAAAAAAAAAAAAAAAAAAAAAAAAAAAAAAAAAAAAAAA1+AAAAACAAAAAAAAAA
AAAAAAAAAACAAAAAAAAAAAAAAAAAAAAAIAAAAAAAAAAAAAAAAAAAAAAAAAAAAAAAAAAAAAAAAAAA
AAAAAAAAAAAAAAAAAAAAAAAAAAAAAAAAAAAAAAAAAAAAAAAAAAAAAAAAAAAAAAAAAAAAAAAAAAAA
AAAAAAAAAAAAAAAAAAAAAAAAAAAAAAAAAAAAAAAAAAAAAAAABr8AAAAAAAAAAAAAAAAAAAAAAAAA
AMAAAAAAAAAAAAAAAAAAAABAAAAAAAAAAAAAAAAAAAAAAAAAAAAAAAAAAAAAAAAAAAAAAAAAAAAA
AAAAAAAAAAAAAAAAAAAAAKAAAAAAAAAAAAAAAAAAAAAAAAAAAAAAAIAAAAAAAAAAAAAAAAAAAACA
AAAAAAAAAAAAAAAAAAAAAAAAAAAAAAAAAAAAAAAKnQAAAAAAAAAAAAAAAIAAAAAAAAAAAAAAAAAA
AAAAAAAAAAAAAAAAAAAAAAAAAAAAAAAAAAAAAAAAAAAAAAAAAAAAAAAAAAAAAAAAAAAAAAAAAAAA
AAAAAAAAAAAAAAAAAAAAAAAAAAAAAAAAAAAAAAAAAAAAAAAAAAAAAAAAAAAAAAAAAAAAAAAAAAAA
AAAAAAAAAAAAAAAAAAAAAAAAAAAAAAAAAAAAAAAAAAAAAAAAAAAAAAAAAAAAAAAAAAAAAAAAAAAA
AAAAAAAAAAAAAAAAAAAAAAAAAAAAAAAAAAAAAAAAAAAAAAAAAAAAAAAAAAAAAAAAAAAAAAAAAAAA
AAAAAAAAAAAAAAAAAAAAAAAAAAAAAAAAAAAAAAAAAAAAAAAAAAAAAAAAAAAAAAAAAAAAAAAAAAAA
AAAAAAAAAAAAAAAAAAAAAAAAAAAAAAAAAAAAAAAAAAAAAAAAAAAAAAAAAAAAAAAAAAAAAAAAAAAA
AAAAAAAAAAAAAAAAAAAAAAAAAAAAAAAAAAAAAAAAAAAAAAAAAAAAAAAAAAAAAAAAAAAAAAAAAAAA
AAAAAAAAAAAAAAAAAAAAAAAAAAAAAAAAAAAAAAAAAAAAAAAAAAAAAAAAAAAAAAAAAAAAAAAAAAAA
AAAAAAAAAAAAAAAAAAAAAAAAAAAAAAAAAAAAAAAAAAAAAAAAAAAAAAAAAAAAAAAAAAAAAAAAAAAA
AAAAAAAAAAAAAAAAAAAAAAAAAAAAAAAAAAAAAAAAAAAAAAAAAAAAAAAAAAAAAAAAAAAAAAAAAAAA
AAAAAAAAAAAAAAAAAAAAAAAAAAAAAAAAAAAAAAAAAAAAAAAAAAAAAAAAAAAAAAAAAAAAAAAAAAAA
AAAAAAAAAAAAAAAAAAAAAAAAAAAAAAAAAAAAAAAAAAAAAAAAAAAAAAAAAAAAAAAAAAAAAAAAAAAA
AAAAAAAAAAAAAAAAAAAAAAAAAAAAAAAAAAAAAAAAAAAAAAAABIAAAAAAAAAEgAAAAAAAAAAAAAAA
AAAAAAAAAAAAAAAAAAAAAAAAAAAAAAAAAAAAAAAAAAAAAAAAAAAAAAAAAAAAAAAAAAAACA0AAAAA
AAAAAAAAAAAAAAAAAAAAAAEgAAAAAAAAAAAAAAAAAAAAAAAAAAAAAAAAAAAAAAAAAAAAAAAAAAAA
AAAAAAAAAAAAAAAAAAAAAAAAAAAAAAGAAAAAAAAAAYAAAAAAAAABgAAAAAAAAAGAAAAAAAAAAYAA
AAAAAAABgAAAAAAAAAGAAAAAAAAAAYAAAAAAgAABgAAAAAAAAAGAAAAAAAANtwAAAAGAAAAAAAAA
AYAAAAAAAAABgAAAAAAAAAGAAAAAAAAAAYAAAAAAAAABgAAAAAAAAAGAAAAAAAAAAYAAAAAAAAAB
gAAAAAAAAAGAAAAAAAAAAAAAAAAAAIAAAAAAAAAAAAAAAAAAAAAAAAAAAAAAAAAAAAAAAAAAAAAA
AAAAAAAAAAAAAAAAAAAAAAAAAAAAAAAAAAAAAAAAAAAAAAAAAAsPAAAAAAAAAAAAAAAAAAAAAAAA
AAAAAAAAAAAAAAAAAAAAAAAAAAAAAAAAAAAAAAAAAAAAAAAAAAAAAAAAAAAAAAAAAAAAAAAAAAAA
AAAAAAAAAAAAAAAAAMAUAAAAAAAAwAAAAAAAAAAAAAAAAAAAAAAAAAAAAAAAAAAAAAAAAAAAAAAA
AAAAAAAAAAAAAAAAAAAAAAAAAAAAAAAAAAAAAAAACAcAAAAAAAAAAAAAAAAAAAAAAAAAAAAAAAMA
AAAAAAAAAAAAAAAAAAAAAAAAAAAAAAAAAAAAAAAAAAAAAAAAAAAAAAAAAAAAAAAAAAAAAAAAAAAA
AAAAAAAA6AAAAAAAAAAoAAAAAAAAAAAAAAAAAAAAAAAAAAAAAAAAAAAAAAAAAAAAAAAAAAAAAAAA
AAAAAAAAAAAAAAAAAAAAAAAAAAAAAAAIBwAAAAAAAAAAAAAAAAAAAAAAAAAAAAAAFAAAAAAAAAAA
AAAAAAAAAAAAAAAAAAAAAAAAAAAAAAAAAAAAAAAAAAAAAAAAAAAAAAAAAAAAAAAAQAAIAAAQAAKA
QAggABAAAgAACCAAEAACQAAIAAAQAAJAAAgAABAAAgAAAAAAAAAAQAAIAAAQAAIAAAAAAAAAAAAA
AAAAEAACQAAIAAAQAAIAAAgHQAAIAAAQAAJAAAgAABAAAkAACAAEEAAAQAAIAAAQAAJAAAgAABAA
AgAAAAAAAAAAAAAAAAAAAAAAAAAAAAAAAAAAAAAAAAAAAAAAAAAAAAAISUQAAAKSAABJQAAAApIA
AElAAAACkgAASUAAAAKSAABJQAAAApIAIgFEAAAigEQASUAAAAKSAAAAAAAAAAAAIgFEAAACkgAA
SUAAAAKSAAAADIUASUAAAAKSAABJQAAAApIAAElAAAACkgAASUAAAAKSAABJQAAAApIAAAAAAAAA
AAAAAAAAAAAAAAAAAAAAAAAAAAAAAAAAAAAAAAAAAAAAAAACIgSgREABgAIiBaBEQAGAAiIFoERA
AYACIgWgREABgAIiBaBEQAEABEIEIEIgAIACIgWgREABAAAAAAAAAAAABEIEoERAAYACIgWgREAB
AAAAAIACIgWgREABgAIiBaBEQAGAAiIFoERAAYACIgWgREABgAIiBaBEQAEAAAAAAAAAAAAAAAAA
AAAAAAAAAAAAAAAAAAAAAAAAAAAAAAAAAAAAAAAAAAAAAAAAAAAAAAAAAAAAAAAAAAAAAAAAAAAA
AAAAAAAAAAAAAAAAAAAAAAAAAAAAAAAAAAAAAAAAAAAAAAAAAAAAAAAAAAAAAAAAAAAAAAAAAAAA
AAAAAAAAAAAAAAAAAAAAAAAAAAAAAAAAAAAAAAAAAAAAAAAAAAAAAAAAAAAAAAAAAAAAAAAAAAAA
AAAAAAAAAAAAAAAAAAAAAAAAAAAAAAAAAAAAAAAAAAAAAAAAAAAAAAAAAAAAAAAAAAAAAAAAAAAA
AAAAAAAAAAAAAAAAAAAAAAAAAAAAAAAAAAAAAAAAAAAAAAAAAAAAAAAAAAAAAAAAAAAAAAAAAAAA
AAAAAAAAAAAAAAAAAAAAAAAAAAAAAAAAAAAAAAAAAAAAAAAAAAAAAAAAAAAAAAAAAAAAAAAAAAAA
AAAAAAAAAAAAAAAAAAAAAAAAAAAAAAAAAAAAAAAAAAAAAAAAAAAAAAAAAAAAAAAAAAAAAAAAAAAA
AAAAAAAAAAAAAAAAAAAAAAAAAAAAAAAAAAAAAAAAAAAAAAAAAAAAAAAAAAAAAAAAAAAAAAAAAAAA
AAAAAAAAAAAAAAAAAAAAAAAAAAAAAAAAAAAAAAAAAAAAAAAAAAAAAAAAAAAAAAAAAAAAAAAAAAAA
AAAAAAAAAAAAAAAAAAAAAAAAAAAAAAAAAAAAAAAAAAAAAAAAAAAAAAAAAAAAAAAAAAAAAAAAAAAA
AAAAAAAAAAAAAAAAAAAAAAAAAAAAAAAAAAAAAAAAAAAAAAAAAAAAAAAAAAAAAAAAAAAAAAAAAAAA
AAAAAAAAAAAAAAAAAAAAAAAAAAAAAAAAAAAAAAAAAAAAAAAAAAAAAAAAAAAAAAAAAAAAAAAAAAAA
AAAAAAAAAAAAAAAAAAAAAAAAAAAAAAAAAAAAAAAAAAAAAAAAAAAAAAAAAAAAAAAAAAAAAAAAAAAA
AAAAAAAAAAAAAAAAAAAAAAAAAAAAAAAAAAAAAAAAAAAAAAAAAAAAAAAAAAAAAAAAAAAAAAAAAAAA
AAAAAAAAAAAAAAAAAAAAAAAAAAAAAAAAAAAAAAAAAAAAAAAAAAAAAAAAAAAAAAAAAAAAAAAAAAAA
AAAAAAAAAAAAAAAAAAAAAAAAAAAAAAAAAAAAAAAAAAAAAAAAAAAAAAAAAAAAAAAAAAAAAAAAAAAA
AAAAAAAAAAAAAAAAAAAAAAAAAAAAAAAAAAAAAAAAAAAAAAAAAAAAAAAAAAAAAAAAAAAAAAAAAAAA
AAAAAAAAAAAAAAAAAAAAAAAAAAAAAAAAAAAAAAAAAAAAAAAAAAAAAAAAAAAAAAAAAAAAAAAAAAAA
AAAAAAAAAAAAAAAAAAAAAAAAAAAAAAAAAAAAAAAAAAAAAAAAAAAAAAAAAAAAAAAAAAAAAAAAAAAA
AAAAAAAAAAAAAAAAAAAAAAAAAAAAAAAAAAAAAAAAAAAAAAAAAAAAAAAAAAAAAAAAAAAAAAAAAAAA
AAAAAAAAAAAAAAAAAAAAAAAAAAAAAAAAAAAAAAAAAAAAAAAAAAAAAAAAAAAAAAAAAAAAAAAAAAAA
AAAAAAAAAAAAAAAAAAAAAAAAAAAAAAAAAAAAAAAAAAAAAAAAAAAAAAAAAAAAAAAAAAAAAAAAAAAA
AAAAAAAAAAAAAAAAAAAAAAAAAAAAAAAAAAAAAAAAAAAAAAAAAAAAAAAAAAAAAAAAAAAAAAAAAAAA
AAAAAAAAAAAAAAAAAAAAAAAAAAAAAAAAAAAAAAAAAAAAAAAAAAAAAAAAAAAAAAAAAAAAAAAAAAAA
AAAAAAAAAAAAAAAAAAAAAAAAAAAAAAAAAAAAAAAAAAAAAAAAAAAAAAAAAAAAAAAAAAAAAAAAAAAA
AAAAAAAAAAAAAAAAAAAAAAAAAAAAAAAAAAAAAAAAAAAAAAAAAAAAAAAAAAAAAAAAAAAAAAAAAAAA
AAAAAAAAAAAAAAAAAAAAAAAAAAAAAAAAAAAAAAAAAAAAAAAAAAAAAAAAAAAAAAAAAAAAAAAAAAAA
AAAAAAAAAAAAAAAAAAAAAAAAAAAAAAAAAAAAAAAAAAAAAAAAAAAAAAAAAAAAAAAAAAAAAAAAAAAA
AAAAAAAAAAAAAAAAAAAAAAAAAAAAAAAAAAAAAAAAAAAAAAAAAAAAAAAAAAAAAAAAAAAAAAAAAAAA
AAAAAAAAAAAAAAAAAAAAAAAAAAAAAAAAAAAAAAAAAAAAAAAAAAAAAAAAAAAAAAAAAAAAAAAAAAAA
AAAAAAAAAAAAAAAAAAAAAAAAAAAAAAAAAAAAAAAAAAAAAAAAAAAAAAAAAAAAAAAAAAAAAAAAAAAA
AAAAAAAAAAAAAAAAAAAAAAAAAAAAAAAAAAAAAAAAAAAAAAAAAAAAAAAAAAAAAAAAAAAAAAAAAAAA
AAAAAAAAAAAAAAAAAAAAAAAAAAAAAAAAAAAAAAAAAAAAAAAAAAAAAAAAAAAAAAAAAAAAAAAAAAAA
AAAAAAAAAAAAAAAAAAAAAAAAAAAAAAAAAAAAAAAAAAAAAAAAAAAAAAAAAAAAAAAAAAAAAAAAAAAA
AAAAAAAAAAAAAAAAAAAAAAAAAAAAAAAAAAAAAAAAAAAAAAAAAAAAAAAAAAAAAAAAAAAAAAAAAAAA
AAAAAAAAAAAAAAAAAAAAAAAAAAAAAAAAAAAAAAAAAAAAAAAAAAAAAAAAAAAAAAAAAAAAAAAAAAAA
AAAAAAAAAAAAAAAAAAAAAAAAAAAAAAAAAAAAAAAAAAAAAAAAAAAAAAAAAAAAAAAAAAAAAAAAAAAA
AAAAAAAAAAAAAAAAAAAAAAAAAAAAAAAAAAAAAAAAAAAAAAAAAAAAAAAAAAAAAAAAAAAAAAAAAAAA
AAAAAAAAAAAAAAAAAAAAAAAAAAAAAAAAAAAAAAAAAAAAAAAAAAAAAAAAAAAAAAAAAAAAAAAAAAAA
AAAAAAAAAAAAAAAAAAAAAAAAAAAAAAAAAAAAAAAAAAAAAAAAAAAAAAAAAAAAAAAAAAAAAAAAAAAA
AAAAAAAAAAAAAAAAAAAAAAAAAAAAAAAAAAAAAAAAAAAAAAAAAAAAAAAAAAAAAAAAAAAAAAAAAAAA
AAAAAAAAAAAAAAAAAAAAAAAAAAAAAAAAAAAAAAAAAAAAAAAAAAAAAAAAAAAAAAAAAAAAAAAAAAAA
AAAAAAAAAAAAAAAAAAAAAAAAAAAAAAAAAAAAAAAAAAAAAAAAAAAAAAAAAAAAAAAAAAAAAAAAAAAA
AAAAAAAAAAAAAAAAAAAAAAAAAAAAAAAAAAAAAAAAAAAAAAAAAAAAAAAAAAAAAAAAAAAAAAAAAAAA
AAAAAAAAAAAAAAAAAAAAAAAAAAAAAAAAAAAAAAAAAAAAAAAAAAAAAAAAAAAAAAAAAAAAAAAAAAAA
AAAAAAAAAAAAAAAAAAAAAAAAAAAAAAAAAAAAAAAAAAAAAAAAAAAAAAAAAAAAAAAAAAAAAAAAAAAA
AAAAAAAAAAAAAAAAAAAAAAAAAAAAAAAAAAAAAAAAAAAAAAAAAAAAAAAAAAAAYAIAAABAAAAAAAAA
AAAAAAAAAAAAAAAAAAAAAAAAAAAAAAAAAAAACAAAAAAACAAAAAAAAAAAAAAAAAAAAAAAAAAAA+4A
AAAAAAAAAQAAAAAAAAAAAAAIAAAAAAAAAAAAAACAAAAAAAAAAAAAAAAAAABAAAAAAAAAAEAAAAAA
CgAAQAACAAAIAAAAAAAAAAAAAAAAACAAAAAAAAAAAAAAAAAAAAAAAGCAAAAAAAAAAAAACAAAAAAA
AAAAAAAAAAAAAAAAAAAAAAAAQAACQAEACAAAAAAAAAAAAAAAAAAAAAAABAAAAAAOVxAAIAAAAQAA
AAAAAAAAAAAQAACAAAAAABABYAAAAQAAAAAAAAAAAAAAAAAAAAAAAgAAAAAAAAACAAAAAAAAAAAA
AQAAAAAAAAAAAAAAAAAAAAAAAAABAAAAAAAAAAAAAAAEgAAAIAAAAAAAAAAIAAQAAAAAAAAABAEA
EAAAAAAAAAAAAAAAAAQBAAgAAACAAAAAAAAAACAEAAAAEAAAAAAAAAAOAQCAAAAAAAAAAAAAAAAA
AAAAEAAACQAAAACgAAAAAAAAAAAABAEAAAAAAAAAIAAAAAAQAAAgAAAAAAQAACAAAAAAAAAAAAAA
AAAAAAAAAIBAAAAAAAAAAAAAAgAAAAAAAACAAAAAAAAAAAgAAIAAAAAAACAAgAAABAAIAAAAQAAA
AAIAAIAABIAAADAAoAAAAAAAIACAAAAAAAhIAABAAQAACIIAAAIAAAAAAAAAAAAAAAAAAgAUAAAA
AAAAAAAAAAAAAAAAAAAAAAAAAAAAAAAKAAECABIAAAAAAQAGKEAAABABAABgAACAAAAAggAAAAAQ
AAAAAAAABAAAAAAAAAAAAAAAAACAAAAAAAAAAAAAQAAAAAAACABAAAAgAAAAAACAAAAAAAAAAAAA
AAAACAAAAAAAAAAIAEAAAAAAAIAAAYACAAAEGREAAAAAAAACAAAAAAAAAAAQAACAAAEAACAEAAAA
AIAAAAAAAAIBAAAAAAAAAAEAAAAAAAAAAAAAAAkAAAAAAAAAAAAAAEAAAAABAAAAAAAAAAAAAAAA
AAAAAAEAAAAAAAAAAAAAAAAAAAAIAAAAAAIAAAAAAAAAAgQAAAAAAAAAAAABAAAAAAAEBAgAAECA
AAAAAAAAAEACAAAQAAAAAAAAAAEqAAABAAAEAAAAAAAAAAAAAAQAAAAACAAAAAAAAAAEAAAAAAAA
AAAAAAAAAAAAEAAABAABAAAAAAAAAAiAAAAQAAAEgAAAAAAAAEAAAAAACCAgAAIAAAACAAAAAggA
AAASIAACEAAAAACAAAIIAAkAAIEAAwAADAAQgEABCBAAAAgAAAIIAEwCABAAAQgAAAIACAAAAAAE
AAAUQAIQAAAAAAAACXEAAAAAAAAAAiAAAhAAAAIAAAAAAAAIAAIIIAgAAAAAAggAABAgAAAAAAAA
AAAAAgIAAAAAAAAAAAACSAAQAAAIUIAAAAAAAACAAAAAAAAAAAAAAAAAQCwgAAAIIABAAAAAAAiA
AFQgAAAADQAAABAAAAgAAABACABAAAAAIEAAAAAACAIAAAAAFAAAAABAIAIAAgAAABAAAAAACAAA
EAAQAAAMGAAACgAAAAAAAIAIAABACQBgAAIAAKAAAABDEgAAAAgABAIIAAAAAAAADBAAAgAAACAA
AAAAAAAAABAkAgAAgAgAABQACCAAIEAAFAAAAAAAQAmAAgAMAABAKCACggyAAEABAAAABgACQFAA
ACBGgABQAQgAAQyAAAAUNAAADAoABAAAIAAUAABgEAAgAAkIAGQBCgAAASAAQAAAIAAAgAAAAACC
AQAAggAMAABgAgAAAAyAAAAAAAAAFICAQAAAAAAQAAABAACAAAAAQSAGgAAACAAAAAAAAAAAAAAh
AQAAAAAAIABIAAAAAIACAECAIAAAAAAMgACADCIBAhQAAAAACAAAFAAAgAAAAAAEAAGAAAAAABRC
gZCAIAAAFAAAAAIAgIAIAAAAgACAgCEAAQABCAAAAAABgEEIAgIBBAAAAEAAAwAACjcQAAAQAECA
AASAAIAAACAABAAAhABAAAAAAACAAEAgAQAEAABAQYAAAQAAEEDAgEEAAAAAAAAAAAAAAQABgIAB
ASAJgAAJAAAQAAEAAEmAQCAIAgIAAAgCAAASIQEIACIAABIgABAAAABQECAAAAAAAAEAAAAAAAAE
QAAABgAAAAQAAgAAAAAAABAAIAAECQAAAAEAAAAAAACAEgAAAAAKAAABTiAAAAUAQAAAAAIRIAAA
AABAAAAAAAAAAAAAAAAAAAAAAAEAAABAAEAAAQAEQUAAgAAAAAAAAAAAAABAAAAAAAAAAAAAACAA
ACCAAAAAIAAABAQgAARBIABEAAAgIEEgAAQEAAAAQCAABAAAgAAAKAAAFBAggEQIAAAMCACATCgg
BAAIgAABgCAAAACAAAyAAmEEDABADAAAQAEAgAAQAAEAAAiPBAAQAAAUAAIEAAAAAEEgAAQAACQA
DAAiQAASgAAIAAIABAgAAAAABIQICAAACAACgAAAAAAAAAAACgACAAAAAEAAEAAQAYACAAAogAAE
gEAAIAAgGAAAIAAgQAAAAAAAABAAABAACAoAEAAAIAAICAAAUAgEAJAIAQCAAAAAGggAAAACSAAK
CIAAEAABABAIAAIAgAEAigoEAAAACAAwCAAAC7QAGAJAAACYCCAAACAAAAAAIAACAAAAOAgAABAI
AAAYDAAAAEgIAZgIAACAAAiQmgkAAAAAAAAQCCEBgAABgBiMAQAAkBCAGIgAABAAAAAYCIAAAAAE
AgIAEAgAAAEQAQAEAAAAAAIAAAABAAAAUgAADEACIAABACAAAAAFAAAAIAAAACAAyAAAUAAAAABA
AAAgAAAAAAAAgAAAACAAQAAAAAALLAAAAAAAAAAAAAAAAAAIAAAAAAAAAFAAAAQAIAAAQAAABAAA
BAAAAAAAAACAAAAAAAAAgIAAAAAAAQAgAAQAABggAAQAAAGAAAAAAAEAQAAAEAAIAQgAEiAAAAgB
DMABAAAACAAAFAABAgABAAAgAAEAgAAAAAAAAQAAABAAAAABECIAAAAggIEAAAAAAAAAAQgAAAAA
AAABCFQCAAAAAAEAAAahAiALAAAAAAEAAAAAAAAAABAIgAEACAABCCAAAAAAAAEQAAAAAAoQAQiA
AAAAAAABAAAAAAAAAAEAKIAAAAAQAQpBAAACIAABAAAAAAAAAAEAFgAAGhEEAAoQAAAQAGAAAARg
AAAAAAAAAAQAAQggAAAAAAAAAAAAAAAAKAAAAAACAAAAAYEUAAgYAAAAAAAAAAAAAAAAAQAEAMAA
AAACAAAADU0BAAAAAAAAAAAAAAAAAAAAAAAQACAAAAAEQAAAAAIAAAQAAAAAAEAAAAAAAAAAIAAA
AAAAAAAAAAAAAAAAAAEAAIAAAAAAAAAMAASAAAAAAABJBAAAVCAQAEkEAAABAAApAAAAAAAARCAI
AAAAAABAAAAAAAAAAIQgAQAAAAAAxCAwAAAAAABACFIAAAABIIQgAAAAAAQAQAEAAQAAAICEAAAC
SiAgQAAUAADEAAAAAAAAAAAmAAQAAAgQxCAAABgAAADEIQAAAAAABMQjAQAAAAFgxAQAAAAAAACE
ICEACQAAQMQkAAAAAAAgxCABAAAAAIDEBAAgAAAFAAAAACAAAAAkAIICFQAAAAEBgACAAAAQgAAQ
AAAAAAAAAYAEAAAAAAABgIgAAAAwBAAEQAAAAAAAAYIAAAAAERQACAAAgAAAEAEAAAc7gAAoAAgA
AAEAAAAAAAAAAJAAAIAAAAABiIAAEAEAAAGIQAAAAAEgAYgUAAAAAAABEAAAAAAAAAGAZAAQAiAE
AYgQAIAAAQIBkAQAAAAAEAFCGEgAAEgAAkiAAAQAAABAAAAAAAAAAABAAAAQQGCAAIAAABUAAAQA
cHgAAgQAAAAYAFAAIEkIQAwiAEAQEBFABABgAAAEBAQUABAAADAAFAAACY8AFAAAEAAAMAAAAAAA
AAAAAAAAAiAkBAAAEAAUAACAACAAABQAAgAAFAAAQAkAQAAAAQBACQAAyAQAQIIQAAACABEAAGAI
BGAABAQAAAAEYAAACQLAAFAQAFJpIAiAwAABAAAAAAAAAAIAAAgACAAAQsoAhGAABAACAAAoAACA
BAEiCIIABEQUAGQAAYAEBAAgAgEAAAAAAAlACMAQCQgEAABMNgCAAAAAAAQMAAAAAAAAAAAAAAEA
AAAEBABAAAAACAwEAABEBAABgAJEQAAAEgCICAAAAAASAAAAAQAAwEBIyIAAAAQAAAAIAAAAQAAA
AAAACCJAEAAAgoGAIpAAIQAIiQIAABABAEAAAAIECAAAAQQgEAAIgAAAAAgAAAACBAAAACAAAEkA
gAAAAEAIAAgAMAAAAAACAEABkCBABAQC0AAAAEWfAAAAAAgAEAgAAAAAAAAAAAAAAAAAAAAAAACI
yAAAAAAAACAIAAgKAggAABAAwAEEAAAAAAAAAAAQASAAAQgAAAghAIQAAQpBAAAAAAiAAgAAAAQA
AAAAAAIABAEABAAEAAAAAAEAAAAIAAAACAQAQAAAAEAACAEAQkAAAAAAAAAAAFAgAACBECIAAgAA
AoAgAAAAAABUFAAACAAoCEAASAAAARYAAAAAAAACQgAAAAAAAAAAAAAAAEBAAAAAAAAAQAAACABQ
AAAAAEAIAgAQgAAoAAAAAAAAAAAAAAABoCAAYaCAIRCggAwCYAAAAAAAAAAAAAUTAAAICQBCFAAA
IQAAAxACAAAIAAAAEAAAAAOAAAgAEAgBBgAAKAAUAAAEAABAAAAkBAAQBBgQAAAAgAAQBAAgAAAI
BAAAaAYAABAARkgAAAADLABgAAgAAAAAAAAAAAAAAAAAAAAEACAgADkFUEAAAAAAEAUAAAAMSEIC
AAIQBAAoAAAEQAAEAAAAgowAEICEASAEVAJAAARAJAArqgAQAAAAAtAgKKAKgAEAAAADAhEAAAEA
gAgAAAAAAAACyAAEAgIkCAIgQIgSAAAQACAAAgACACQECBAAQgAQIgEAFBBaCQAAAAAAAAAgBAAA
EAkAAAAAAAn1ABAAABAAIEgAAAAAAAAAACAAAABAQAICkpQAAAAICgoXTAAAAAgoCKEAySAAQAjI
AAAAAAAAABCEAAcTAAgECIISAEAQACAGBQUgAAAAAAAARAIjCAkIEAAWgoBAQQgQAAAACAYAAAAC
CAAAAASIAAYCBUgAiAQAkgAAAAAAAAAXQgDwQAIUMgAAQABEBgARgAICCACJCChAAIUAEQCBkQAA
BGoAAAAIAAAgQAAAAAAAAAAAIAACAEBAAAABAgCIAAAAoEACAAgACgigCAFBABJQAEAAAAAAEgAA
gFByEIAQAIDAEACQAgBKAAAACCgQAEAAABAAMAEAIYcAAIAQAAAGEAIAAIAAAACACDABAAAQAACA
CAAAAAAAAAAAkAAACQAAABAQsArCEACgAQGgEgAACAAAAAAAAAGAAgAQAAICgBcDAAAO0wAAAAAQ
ABMDAAAAAAAAAAAAAAAAAAAAAIGgAACASMgATAACAgAAASEgJyQAEBACagAAAAAQAABwgYCEDAKA
AwGUAAAAEDABkAAABAAAAAkAAEEQAQDAAAUAAAAAAAAAAAAAAAAAAAAAAREAVQAAAAAAAA////4z
VQMDBQWqqlVVVVUPDwAA3d1VVQ8PHR01NQD/VVUREQAzX1+gAPX1MD8AAAihEREFBQAAAwMAAAAA
AAAAAABVVVUzVVUzMzNVVUR33d0PDwD/Pz9TUwD/VVVVVTMzAAAAAAAAAACKiiIqCAgA////IgIA
AMDAADMREQ8PMzOCAIAIAMAAUAAAAAAAAAAAAAAAAAAAAAAiIgAAAAAAAAAAD////zOqAwMFBaqq
AAAAAA8PAADd3aqqDw8uLjU1AP9VVRERADNfX4AA+vowPwAAAmQREQUFAAADAwAAAAAAAAAAVf8A
ADNVqjMzM1VVRHfd3Q8PAP8/P1NTAP+qqt3dMzMAAAAAAAAAAAUFERWIiKD///8RQQAAwMAAMyIi
Dw8zMwBBEAEAMAAKAAAAAAAAAAAAAAAAAAAAACIiAAAAAAAAAAAPAP//M6oDAwUFAAAAAAAADw9A
ABERVVUA/y4uNTUAAAAAEREAMwoKAAAKCjA/AAAEnxERBQUPDwMDAAAAAAAAAABV/wAAM1WqM1VV
Dw9EdxERAP9VVTAwU1NQX1pa3d0z/wAAAAAAAAAAUAARBYiIoP+7/xFBICDAwAAzIiIAAAAAggCA
CAAwAKCAAIAAAAAAiAAAAAAAAAAAEREAAAAAAACAAA8A//8zVQMDBQUAAFVVVVUPDYAAERFVVQD/
HR01NQAAAAAREQAzCgogAAUFMD8AAAYbEREFBQ8PAwMAAAAAAAAAAABVVVUzVVUzVVUPD0R3EREA
/1VVMDBTU1BfVVVVVTP/AAAAAAAAAACKiiIKCAgA/3f/qqogIMDAADMREQAAAAAABBAAABAgAAAE
IAAAECAAAAAAFAAAAQQJAAAAAQAABAAAAIgAAAAQAAgAiHQAABAJAAAEIAAEhABEBAAIQAAQCQAA
BCUAAIQUAABIUEAREAAAAbEdAACMdAARlAAAAAAAAAAAGQAATGwAAZQdAACMdAARlB0AAIx0ABGU
HQAAjHQAEZQUAACIUAAREB0AAEwBABWQFAAABAFAABQdAACMdAARlAAAwAAAGEAAAADAAAGYQAAA
QAAEAAAZFAhAAAAAAAAEAAAACAAAoAAAAAAIYAAABAgAABQiECCEACCAAAAAoBAIQAEUIACChBAA
AAhAAAEQAAAO2RgAABxgAAOUAAAAAAAAAAAaAAAcYAALlBgAABxgAAOUGAAAHGAAA5QYAAAcYAAD
lBAAAAhAAAEQGAABHAAAAYQQAAEUAACgFBgAABxgAAOUcYSqEYgAVQCqEXcACgVVAApfAAAAAAAA
AA8AACIiAAAADwDMAAAAAAAPAAAAqgCqAAAAAP8AAAAAEQAAAABERBG7REQD8zU1BVBQAFUACQUA
AAASAFUAAAMDAA8AAAAAAAAAAAAAAAAAAAAAAD8DM7OzDw8wP1NTs7MHBzMzqqr1Va8Pd3cAVQ//
AA8LCgBMDAwVFQAA//+AgDMzADMREQAAAABxhDOIAMwAzDOIM8wKoADMBa8AAKCCAAAADwAAERGA
AAAPAMxVVVVVAA8AAACqVf+AAIAA/4CAAAARAACAAEREEbtERAPzNTVVAKAAFUAJBQAACUAAVVVV
AwMADwAAAAAAAAAAAAAAAAAAAAAAPwMzExMFBTA/U1MTEwcHMzNV1VVVDw8REVX/D/8ADwcFAERM
TAAAAAD//4CAMzsAMxERAAAAAFAhIojuAFUAIogRAA+gVQAKXwAAAAAAAAAPAAAiIgAAAA8AzAAA
AAD/D/DwAKoAqgAAAAD/AAAAABEAAAAAd3cRu0REA/M1NVUAAABVAAkFAAAAxQBVAAADAwAPAAAA
AAAAAAAAAAAAAAAAAAA/AzOzsw8PAP8zM7Ozj48zM6qqVVUPD3d3AFUP//8PAAAATP//AADw8Kuv
AAAAAAAzERFVVQD/UCEiEcwzzDMiEQAzqgXMMwWvAAAAAAAAAA8AABERAAAADwDMVVVVVf8P8PAA
qlX/AAAAAP8AAAAAEQABAAB3dxG7REQD8zU1VQAAAFUACQUAAAJhAFVVVQMDAA8AAAAAAAAAAAAA
AAAAAAAAAD8DMxMTr68A/zMzExOPj7OzVdVVVQ8PERFV/w///w8AAABE//8AAPDwVV8AAAAAADMR
EVVVAP8AAAAAAAAAAAAAAAAAAAAAAAAAAAAAAAAAAAAAAAAAAAAAAgAACAAAAAAAAAAAAAAAABAA
AAAAAQAAAAAAAAAAAAAAAAAIAAAAAAAAAAAAAgAAAgsACAAAAAAAACAAAAAAQAAAIAAAAAAAAAAA
AAgAAAAAAAAAAAAAAAAAAAAAAAAAAAAAAAAAAAAAAAAAAAAAAAACAAAAAAAAAAAAAAAAAAAAAAAA
AAAAAAIAAAAAAAABAAAAAAAAAAAAAAAAAIAAAAAAAAAAAAAAAAAAAAAAAAAAAAAACAAAIAAAAAAA
AAAAAAAAAAAAAAAAAAAAAAAAAAAAAAACYAAAQAAAAAAAAAAAAAAAAAIAAAAAAAAAAgAAAAAAAAAA
AABAAAAAAAAAAAAAAAAAAAAAAAAAAAAAAAAAAAAAAAAAAAAAAAAAAAAAAAAAAAAAAAAAAAAAAgAA
AAAAAAAAAAAAAAAAAAAAAAAAAAAAAAAAAAQAAAAAAAAAAAAAIAAAAQAAAAAAAAAAAAAAACAABAAA
AAAAAAAEAAAAkAAggAAAAAL3AAAgAAAAAAAAAAAAACAAAAAAAAAAAAAAAAAAAAAAAAAAACAAAAAA
AAAAAAAAAAAAAAAAAAAAAAAAAAAAAAAAAAAAAAAAAAAAAAAAAAAAAAAAAAAAAAAAAAABCQAAAAAA
AAAQAAAAAAAAAAAAAAAAAAAAAAAAIAAAAAAAAAAAAAAAAABAAMAAAAAAAAAAAAAAIAAQBAAgAAAg
AAAIAAAAAQAAAWYAIAgAAAAAAAAAAAAAAAABAAAQAAAAAAEAAAQgAAAAAAAAAAAAAAAAAAAAAAAA
AAACAAAAAAAAAAIQAAAAAAABAABAAAAAAAAAAQAAAAAAEAAAAAAAAAAAAAIAAAAAAAAAAAAAAAAA
AAAAAIAAAAAAAAAAAAAAAAAAAAAAAEAAAAAAAAAAQAACAAAAAAAAAAAQAAAQAAAAABAAAAAAAIAA
AAAFKQAAAAAAAAAAAAAAAAAAAAAAAAAAAAAAAAAAABAAAAAAAAAAAAAAAAAAAAAAAAAAAAAAAAAA
AAAAAAAAAAAAAAAAAAAAAAAAAAACAAAAAAAAAAAAAAAAAAAAABIAAAQAAAAACAAAAAAAAAAAAAAA
AAAAAAAAAAAAAAAAAAAAAAAABAAAIAAAAAAAAAAAAEAAAgAACAAAAAACAAAAgABAAAAAAA7SAAAI
AAAAAABAAAAAAAAAAEAAEAAAAAAAAAAAAAAAAAAAAAAAAAAAAAAAAAAAAAAABAAAAAAAAAAEEAAA
AAAAAAAAIAAAAAAAAAAAAAAAAAgACAwAIAACAABASIAAAAAAAEpAQAQAAAAIQUMgAAACEgAAEAgA
AQIAAAAJYAAAAAACQBAAAAAAABBAAkAAAAASCkgCEABAAAABAEAQAAAAAAAADaEAIACQAAAAAgAA
AAAAAAIAAQAAEAAIAAIAQAAAAAAAAAAAAAAAAAAAARAAAAAAAAAAAwAAAAAAABICAAAAAAAAAAgC
QAAAAgAAEABQAAwCAkAADgAAAAQAQAEAAABAQABABBIAAAAwAEAAAAIACAEAQBAAEBABAEBAAkIA
AAAAAAgiAAAACAAAACAAEAAAAABAAAEAAAAgEBAACAAAQAAAAAABlQAACBAAAAAAAAAIEAAAAAAA
AAAAAAAAAAAQIAAQABAAAAAAAAAAAAIAAAAQAEAAAAAAABAAAAAAgCAAAAACAAAAEAECAAAAQAAQ
SAAAUgAAAEGAIEASDAAQAAAAABAQAAQsAIAACgAQEAwIgAAAAAAAAAAAAkYAABAAgQAQACAIAAiA
AAAGAQAUAQwAAAYkgAGTACwABACCAAAAAAACAAAAAAa0RgACQAAGUABAAAAgAGgAAC4oCIAAwBAA
AAAAAgQAABAAAIACAAAAICQAAAAABkAAAAAAAAAAAAAwAQAgAAggAGAACIAAiCAAYAAGIAAAQCkA
ACQAgAEAATAKAMAAEAADEAAUEBCMAIAAIglAAUGAgBACAAQACAAAEAEAkAAQAAEQAAAAARACAAIA
AIQAAFIAAAAAAAAAAEAGApCAAAAAAAAAC/8QQAGAAECAAAgAAAAACAACKEgAAAAAgIAGAABEwADR
CQoAABSAAEgAAoAAAIAACAAAgYAAAAAAAABAAAAAAAAAAATQBEAASAABQAAEAAEACAAEAAAAAAAA
AIREAAAAiAIAIACAACAIAECBUAIAUAAAAAEAIBAAAYBwAAAgAAAAAAAQAAAAFAIAIIARAAACBiAA
TQAAAAAACBABhAAAQQAAAAAMFIQAAgAAAAAAIAAAAACUAgICCAgAAAQIAQAAAAIIABAIBAAAIgAA
AAEAAAAAAIAAAAABAAAAAAAACAAAAAACAABAIACAQABAAEBAgAAAAEAAAEAAgAAMEAAAAAAgAFAA
AATAEgAACSAIAAAAAAAAAAIAEAAQAEAAAAAGYAAIACAQEGAAAAABAQABBABIAAQAAgQgACwARCBA
AgAwIAAAAAAAAAMmAQARKAAGAAJAABAoACAAAABAAIAAwAAgAVAAQEAAgAQAACAAgAAAAIKAABAA
AAAAAIAgEAAAAAAAAQCAABAgACAUcCAACCAAIBAIwABIABAAAUIQgAAYCQAIEAAIABgJAAoEkACA
GCgAAACABASYKBAAAAQCAAAAAAACIAgAGAkCAoAAAQAICAJABDQAAJxIAhwAAAAAGEoAAAAAAAAY
CAAAChAAAAAQAAA4CAAAAAAAABAIIEgAAAAAkAgCAFABQQAZCAIAAAEIABBIAAAAAFADGAgAAAAA
AAAAAAKAAAAAABAIABAABgBACggEAAYECAYaTkAAAAAAAwKAUAAAAAAggABQCGAQAAIAAAwBEgAA
AAAQUAAgAAAgAAAAAQUAAASAABAABAAAAgAACQAAAAAAQABQAIAEAAAAgAAAAAQAAAAAAAAH/AIA
AAQAQEgAAAAAAAAAAAAgIAAgAAAAAACAAAEAAEQEAAAAAAAAYAABIAAAAQBgAQAAAIAAAAAABEIA
AAAAAAAAAAQAAAAEQAAEAASAAAAgEAQAAAAQAAEIAARACAAAAQAECAEMEAABCQQEQAAQAAGKFATA
ABAAAAkABEAAAAABAAIAAQCAAAEQACOAABBYgQIEAAAAAAIBFFIIAAAAAAEAAAitCEIIAAAQQAEA
UAEwABBAAQBQAAAAEEABCAAAAAAKAQEAAAAAAQIAEQElAAAAwEABEFAIAAAAAEAQAAAAAAAaCQEY
AAAAAAABAAAAAAAAQgFAAgMAAAIAAEAGAAAUGAIASAIAABAIAAABEgAAAAAIAAACAAABQAARABgQ
AAAQAgAICAAAACAAAABIQAAABAEAgAAEAAAACAACAAAAAAkQAAAABEkACEAAAAQRAAAIRAgABAAA
AAgQAAAGAAAEEAAAAAJgAAAAAAAAAAQACAAAAAAAIAAAAAAAAAAAkAAABEAAAAAAAAAAAAAAAAAA
AAAAAgAAACBAQAAAASDEIgAAACAAocQgQCAAAAEgxCIIQAAAASTEKUBQAAABIMQrAgAAIAAAxCAA
AAAAAADIKwKEAAAAYMQgAACAAAAAxCAAAAAAAADEAAABNyACEAAAAmDEBAIAAAAAIIQAAgAAABAg
hCAgAAAAEADEAQAAAAACDIQgAwAAAABAxCIBAAkAAgAEIwEBAAAASYQkBIAAAAAAVCEAgAkAQBDE
tQAKAQAUAAGgAEWAAQAEAaMAJIAADAABkACIAAAEAAGAAA0AAAQADYAABYAAAAABggUCAAAAABGA
BBBAAQIEAaEBAAAAAAABiAQgAAAIAAEAAAyijQQQAAAIBAEIABAAAAAAAQEAAIAAAAABiAAAAAAA
BAEIAAAAAQAAIZUEEAAAACEBgAQiUAAQABGIBAQAAAAAQZQBAAAAAACBiAQAEAAAAAEEAAAQAAAA
ACQQEAAAAsAAABAAEAQAAAREQAAQAAAAAAAAABAAAAACJAAAIAAJiAAAEABEAAAAAAAAACAAAAAA
ABBAAEAAAEAAAGAAQEAAMAAAAOkAAAAAAAAAAAAAAAAAAAAAAAAABAAAAAgAAAEhBAECcBAAAAAA
AAAEAgIACCYwTEQAAAAAAAAAAABAIAAgAAAQADAQAAAAAAAgAAABAAAAAAAAAAAACIACAABAAQAE
AAAAQAAAAAAEQAAIBAAAAAAIAAAAAAAAAABAKAhEABoYAAAAAQQABCAAAAAAIAQCAAAIAAAIAAAB
AAAAAIAAAAQIAADITAAAAAAAAAAAAAAAAAAAAAAAAAAAAAAAACAQAkJAAAEBDAJAQBAAQOCgQQCA
AQAMBAAEAAAIAAAAAAAAAQAABAgAAAgAYAAABCAQBAAg0AIAABAAAAAAAAAAAAAIAAAAAAAAAAAA
AAAAABAQAADAAAAAAAAAAAAAABAQEAAAAAAAAAAAAAKAAAAUAAAAAAAAAAAAAAAAAAAAEAAAAAAA
AAgAAEGKAAAAAAAAAAAAAAAAAAAAAAAAAAgAAAAAAAJAQARIAAgIAABwBgAAEBFgAAAQAIBQAAAA
AAAAAAAABAAAAQAAAABICAIAgAAAAAAAAAAAAAAIgAAAAAAAAAgAAAAAAAAAAAAgAEAAQAAIAAAA
AABAAAAAAAAQAAAAAAAAAAAAAAAEACAAAAAAAAAAAAAEAAAAAAAAAAAAAAAAACAAAiAAQAAAB/gA
AAAAAAAAAAAAAAAAAAAAAAAAAAAAAAAAgAAAKQBAQAIBgCAAAAAAABAAhEBABgIAAAAABAAAAAAA
AAAAAAAAQAAAAABQCgIAACAAAAAAAAABCjJAAARgQACAEAAAAMMAgQIAAAAIqICBCgAAAAQAEAEA
AAAAACAAAMACAAAEIAABACAEAADAEAAAAAAAAAgAAAABAAACAAAAAECAgAgAAAAMvQAAAAAAAAAA
AAAAAAAAAAAAAAAAAAAAAAsECAACAAQQAACAABADgAAQBEAQAgQAAAAAAAAAAAAAAAAAQAAAwAAA
QAEGgAgAAgAAIABAAAAAACgEAQAABCUAEBAAAAJCAIAQAQAAACIgAAgIAAAAJMgSAAAAAAAAAQAo
CAAACEwABBAAAAAAIgAAAAAgAgAAEAAQAAISAAAAAAAQAAAAEkgAAAYDAAAAAAAAAAAAAAAAAAAA
AAAAAAAAAAAABSBCQgEAIBUIASAoAAUgMFAogCBBQIAAEAIAAAAAAAAAAAACAAAAAAA4CgAASAEB
QAAAACAAAAAAAhQJAABAIgAAAAAABAAAAAIRCAAACCggIhAIAMAAQAUCAAgAAAAAAAAAAAAAQAAU
AhIAEEAAABAAAEAQAAAAAAAAAAAAAKAAAAAABBAAQAAAAWQAAAAAAAAAAAAAAAAAAAAAAAAAAAAA
AAAIUAwMCARCAgACAAgUACAARAIAUEhTgAgAAABAAAAAABICQBBAAAAAgAAFAIBIAABAEBAAABAC
AAAABAQgAAAQAAAAAgAABACAAAQAiAAAAICAAAAAAABoTAAYABAAABAAAAAAAAMAEAAAACJAAgQA
AgAAAAACAABAAABAZAAAABAAAAAAAAAAAAAH5wAAAAAAAAAAAAAAAAAAAAAAAAAAAAAAEIAAAAAg
liCAAwAAAAoAAEACAKAAAAQDo0AAAAAAAAAARCAAYAIAAgAAAAAEAAAQAAAAEgEAAAAAVf8zVVVV
BQVHRxHdAAAAAFUzPz8AVQAAA88nJ1VVVVUAAAAAAADw8D8/M/8zMzMzEbvuAAAAAAAAAAAAAAAA
ABER/wAAAAAA//93dwAAAAAAAA+MAAAAAAAAAAAAAAAAAAAAAAAAAAAAAAAAdwAnACAgAAoAAAAA
AAAAAK+vX19f/1MzAAAAAAAAAAD//wAPAAAAAKqqCgjExAICVVXu7gBVAACq/zNVqqpfX0dHEd0A
AAAAVTM/P1X/AAADzxsbVVVVVQAAAAAAAPDwPz8z/zMzMzMRu90AAAAAAAAAAAAAAAAAd3f/AAAA
AABVVbu7AAAAAAAAB6wAAAAAAAAAAAAAAAAAAAAAAAAAAAAAAAAiACcAFRVVBQAAAAAAAAAADw//
/1//UzMAAAAAAAAAAFVVAA8AAAAAVVVVRIiIIgKqqt3dAFUAAKoAM1UPD19fR0cR3QAAAABVMwwM
Vf8AAAPPGxsPDwD/AAAAAAAAAAAMDADMDw9VVRG73QAAAAAAAAAAAAAAAAB3d/8AAAAAAAAAEREA
AAAAAAAAcQAAAAAAAAAAAAAAAAAAAAAAAAAAAAAAACIAJwAVFVUFAAAAAAAAAAAPDwAAUABTMwAA
AAAAAAAAVVUADwAAAADdVVVEiMyICCqq3d0AVaqqVQAzVQ8PBQVHRxHdAAAAAFUzDAwAVQAAA88n
Jw8PAP8AAAAAAAAAAAwMAMwPD1VVEbvuAAAAAAAAAAAAAAAAABER/wAAAAAAVVUiIgAAAAAAAAg7
AAAAAAAAAAAAAAAAAAAAAAAAAAAAAAAAdwAnACAgAAoAAAAAAAAAAAUFCgpQAFMzAAAAAAAAAAD/
/wAPAAAAAO6qCgjEzAgIVVXu7gBVVVUbAAAMZAAJlBIAAAhgAAkUEgAAHEBACRQbAAAMZAAJlBIA
ABxAAAkUGwAADGQACZQAAABMAAAAFBiAAFxoAAWUAAAATAAAABQciACccAAVlAAAAoAYgABcaAAF
lBAAAEhIAAEQEAAASEkAARAdAACMdAARlBQAAIhQABEQHQAAjHQAEZQAAACcAAAAFgAABIgAAAQW
AEQBBGwAgJQIxAEESECAkBgAgJxoAAOUEACAiGoAARQQAICMSAABFBgAgJxoAAOUEACAjEgAIRQY
AICcaAADlAAAABwAAAAMGgAADGIAiZQAAAAcAAAAFBgAAAxiAAGUAAAAABoAAAxiAAmUEgAACEAA
CRASAAAIQAAJEBgAABxgAAOUEAAACEAAARAYAAAcYAADlAAAAAwAAAAOAAAACAAAAJQAAEAUIRgC
nAgAwBRBGAKU/wBmZlpaWlrMzKqqZmZmZlWqZmY8PA/wVapmZjw8WloP8Dw8WlpVqszM/wA8PGZm
AACAgEQAAABfX1VVAABVVSJ3BQUAAPDwEREAVQAPBQUAAAAuAAAAAAAAAAAAAAAAAAAAAAAAAABQ
UAAAAP8A/zMzMzNVVTMzVVUA/7MzAP/VVVVVAABVPwAAAACg//wAAAAAAAAAAAAAAAAAAAAAAAAA
AAD/AGZmpaVaWszMqqqZmWZmVapmZjw8D/BVqmZmPDxaWg/wPDxaWlWqzMz/ADw8ZmYAAIAAAEQA
AAoKqqoAAAAAEbtfXwAA8PAREQBVAA8FBQAABGkAAAAAAAAAAAAAAAAAAAAAAAAAAKCgAAAA/wD/
MzMzM1VVMzOqqgD/MzMA/6qqqqoAAKo/AAAAAKD//AAAAAAAAAAAAAAAAAAAAAAAAAAAAAD/Zmal
pVpaMzNVVZmZZmZVqmZmPDwP8FWqZmY8PFpaD/A8PFpaVaozMwD/PDxmZgAAgAAARAAACgqq+gAA
AAARu19fAADw8BERAFUADwUFAAAKpQAAAAAAAAAAAAAAAAAAAAAAAAAAoKAAAAD/AP8TMyMzFVWz
MyqqgP8zM0D/KqoqqgAAqj8AAAAAoP/8AAAAAAAAAAAAAAAAAAAAAAAAAAAAAP9mZlpaWlozM1VV
ZmZmZlWqZmY8PA/wVapmZjw8WloP8Dw8WlpVqjMzAP88PGZmAAAAAEQAAABfX1X1AABVVSJ3BQUA
APDwEREAVQAPBQUAAAm+AAAAAAAAAAAAAAAAAAAAAAAAAABQUAAAAF8AXxMzEzN1VRMzVdUAfxMz
AH9VVV1VAABVPwAAAACo//wAAAAAAAAAAAAAAAAAAAAAAAAAAAAAAAAAABAAAAAAAAAAAAAAAAAD
AAAAEAAAAAAAAAAAAAAAAAAAAAAAAAAAAAAAggABAAAACAAAAAAAAAQAAAAAAAAAAAAAAAEAAAAA
AAAAAAAACAEAAAAAAAAAAAgIAAQAQAAAAAAAAAAAAAAgAAAAAAAAAIAAEAAAAAAAgAACAAAAAAKA
AAAAAAAAAIAAAAAAAAAAIAACAAAAAAAAAAAAAACAAgAAAAAAAAIAAAAAAAAAAAAAAAAAAAAKABAA
AAAAAAIAAAAAAAAAAgAEAAAAAAAAAAJAAAAAAAAAAAAAAAAAAAAAAAAAAAAAAAAAAAAAAAAAAAAP
TAABAAAAAAAAAAQAAAAAAAIAAAAAAAAAAAAAAQAAAAAAAAAAAAAAAAAACAAAAAAAAAAAAAAAAAAA
AAABAAAAAACAAAAAAAAAAgAAAAAAAAAAACAABAAAAAAAAACAAAAAAAAwAAAAIAAAADAAAAAAAAAA
IAAEAAAQAAAAAAAAAAAAACAQAAAAAAAAABAAAAAAAAAAAAAAAAAAAAAAAAAAAAAAAA44QAAAAAAI
AAAAAAAAAAAAAAAAAAAAAAAAAAAAAAAAAABAAAAAAAAAAEEABAAAIAAAIAAAAAAAAABAAAAAAAAA
AAEAAgAACAABAQAAAAAAAAAAAAAAAAABAAAQEAAAAAAAAhAAAAAAAQAAEAAAAAABAAAAAAAAABEA
AAhAAAAAAQACABAABAAAAAAAEAAAAAAAAAAAAAAAAAAAAAAAAAAAAAAAC3MAAAAAAAAAAAQgAAAA
gAABAAAQRAACAAAAAAAAAAAAAAAAAAAAAAAAABAQQAACAAEAAAAAAAAAAAAAAAAAAAAAAAAQABAA
AAEAAAQAEAAAAQBAAAAAAAAAAAAAgAAAAAABQAAAAEAAABBAAAAAAAAAAEAAAAAAAAAAAAAAAACA
AAAAAAAAAAAAAAAAEAAAAAAAAAAAAAAAAgAAAAAAAAAAAAANCgABAAAAAAAAAAAAEAAAAAAAAAAI
AAQAAAAAAQAAAAAAAAAAAAAAAAABAAAAAAQAAEAAAAAAAAAAAAABAAAAAAABAAAAAAAAAQEACAAA
AIAAAAAAAgAIAAAAEBAAAAAAAAAAAAAAAAAAAAAAAAAAAAAAAAACAAAAAAQIIAAAAAAABAAAAAAA
AAAAAAAAAAAAAAAAAAAAAAAAAAAAAAAAAAAAAA8MQAAAAAAIAAAABAAAAAAAAAAAEIAAAAAAQAAA
AAAAAABgAAgAAAAAAGAAEIAAQAAAIAAAAAAAAABgAAAAAAAAAGAACAAICAAAAAAAAAgAAABEUAAA
AAAAAAAgAoAIAApACFECgAgAAAAAEAAKQAACEAAAwACAAAIAQBAAAAACABIAEBAAAAAAEABAEkQQ
AAAQEgABQAAAABAAAhSIACAAgAAAB0dAkQBAAAAAAAgAAUAAAAAIFIACQBAgAABAiABIAAAAEAiA
AQAAAAAAAAAAAAACAAAAEAAAAAAAAAACSAAQAAAAIABAAABAAAAKQAAAAAAAAoAAAEAAACAkAoAA
MABCAAIAATEAQAIAgABACAAAAAgAAFQAAAAAIAA0YAoAAECCAAQACIAAAAAACgpREjAAAgAACAAK
AGIwCBIQCAIAYAAIAAAEqRABAAAAAAAAAgAQIAAAAAACAAgQIEAAAAogEAAAAAAQACAwAAIEAAAA
AASCAAAAAAAAAAAAAjAAAAAAgAAAACAAAAAAABAAAAGAEAAAAAABgACAAAQOSENUACgAACFpAEAr
AAAEEAABBCgAQAQkQAAQBIIgQARQCAQOwAAEhBCAFMmAABQCAAAAAIAAAAwAAAAEjAAgAAAEAAAA
gAIEICAAAA/cAAKAIABIAAAAAgQAAAAAAEQSAIAACIICAAEAIiAIAgIEAgAAAARCAAACAAAAAAEA
EUIAAIAkAAAAABSAAnAAAABgABAAIAAAAAAAACA0MAASAAIUwCAqACjJCVAAAAAAAgAARIBBiIAS
AgAEgAIIgsIKCQSAAAjBAgAABAAAyAQCAkCEAMHAAAAIABAAkkAAAAoAkFIEQAIQDCBAEAoAQgAA
CkgCQQEQAAQAAAAAAAIAToACAEAgBAAGAAAQQAAEQEQRAABABBSAQAECCgABgAAAAAASAIAAAAAA
AYEUAABAAAAJwAAIAAAAAAOAgYiAAEAAAQAAAoCAAEIAgQQhCAACKYBAQAAAAFAAAACSEEGAAkIA
ECAAAAAAQAiAkAIAAABBAAiQgAAAQAAAAAEAgCgQAgAAAAiSQQBICiEJAAIAAQAAAAABegkEAKAA
AAAAAAAAggAFAACBEQKABAECAgAAAKIAAAExAAEABAEAQgIiAQACAAAAACJBAAAAAAgAAAUAAAAI
AAAAgAQAAFAAAAAABAAAEAgAQEAgAAACICAAABGAAATEAgCIkAAAAgAEAIAAAAAAEAAgCCEgAAQi
QQIEUAAAwAAGAAQQAAgEIAAQUCgKAAAAAAIRAAAARCAACAAAAAIAABAAAASLQAAhIABMAAAAAAiA
AASAAgEAAACADIAASAQIgMAMAAAEAAgAAAAAAAAAAAAAAgEAAQAAAACGIACABBQAAmAAACAgQBAA
gAABIESIIICEAAECAAABjAQYCgQJQBAAQBgIAggAAYQEmAgGAAABhEQQKgIAAhGIABAoIEAgBAEG
GCgCQiARBIIYCAAQCACARBgIAAIgkCCQGAwAGRAgCIGYigAACYMACAAYAAAAAAIAEAAAAAAAAAAA
JAAAAAAAgAAECAAMCABAQAxAAAwIAAAACAAAAAAAECAAgAAIBAEQAAAAAACEAAAAAAAAAAIAAAgA
AABAAAEEAAQAACBAIAAAIARAAAAgIAAARAAgABAhAAQAACAQQEMgAAAAKAAIBoAAgAAMEAEgIAAA
AEARAhBggAAiQBAQEAAEIAKAEAAQAAQhBAAAAAAGbwAAAAAAAAAABAIAAABAACAAAAAIAAAAABIg
AAAAQCAABQEAAABAAACBgAAAAAAAAAgEAAAAAAAAAABgAGAAABAAAAAAAAAAAAQAAAAAQAAAAAiA
AAASAIEAAIgAABCAAQgIAAAAAAABAChAAQkCBAEACQwAABIAAQpQCAAA0QQBEAQAgAAI0gEAKIgA
AMAAAQgACAAAyoABAAhAAADAEgEAAAHOAAAIAACAUAAAAAAAAgBEgBQAAAAAAAAICAAAAAAAAAER
IEABAAAAAQQAAAAAAABIAAAAAAAAAAAAEggAAQAQAAMCCAAAABAAECIBgAAAEAAMABAAAAAAAIAI
AoAABAoAAQAQAAAQoABAABqAFIEQAEAAAAAAACIAAAAABAAEIgCAACAAAAAMAAQAAEACACAAgAAA
AAABGAACAYgAAAAAAAAAAIhAAAAAAEAAAAAQBMACIAAAAgBBAABAAQBAUAAAAgAAAAAACAQAAAAA
AAAAAAAAAQAEAAAAAAAAIAAAAAABSIABCRAAAABAAAAAAARAAggIACEBCAAAARDEIEAAAAAgAMQg
AwgAAEBYxAErBAAAQpWEAUsUAAABIIQhCEgAAAIAxCJLAAAgAFjEIAkAAAAQAMQpSQAAAAAAxCAE
AAAYAkjEAAAApABJBAAAAmGEACAAAAAgIIQoEAAAAIAAxCIABAAAAATEJgAEAAAAANQgAAAAAAAI
lCQBAAAAAIAkIEAAACAAEDQgkAAAATQABCuQAAQAIAoEiAgAAAAAAAGhACAAAJAAAYQEAAAAhAEB
KAAAgAAIBAEoAADBAQJAAYgAIAAACAkBoAAFAAAIAAGAACIAAEJAAaQAJQAAEAABgAAFAAgIAQEA
AAtQIUAhAAIoBBEQAAIAAAAAEYCAEgAAAAQRqWABAABAAAmIhAAAAAAGAZBAAAAAAAABkAgAAAAA
IBGEBCAAAAhABZAEIAAAgEABgAQEAAAIQgEgUBAAgASAoQQQMABgAABAABAQBAAAAKBAADAAEAAC
EAAAAAABAAJAgAACABACAAggBEAAAADBAIgAQAAAAIAgAgCAEAACQggAEJCUCAACAQAABdsJCAEB
AAEAAAAAAAIAAoEABgAAAABAAAAJAAACUEKRBCCgYgIAwpAAgIIAAAAAIYABAGIAAAAgACAQAAAA
CAAAAAAAAABAQGAAAAAAAEAAAAgICAAAAAAAAAgIAAQAQASAQEAgAgAAABAAQAgAIAABAAQBAAwg
AAEAIBAgBAHwAAgEAEAAAABAAoAAIAAAAAAEgACACAEA4ACAAQAIAMBAAABAPAABEgIAAgAAEiAA
ABIgwAAAAAAAAgQAAgAAEgAECMAAQAQBAUAIxAIAAaAAAABCEoAEAAAABEAAQCAABAABAAIgAAAE
AIACAAgAAAQAgAIIAAgIAAkQkAAAAAAAAAAAAAAoDggAgAAAAAAAAAAAAAAAAAAAAAAAAAAAAAAI
ABIAFAggAAAACMAAACAAAAACAEAEAEAAAAAAQAgIAAAEAMAAAExMAAAAAAgAAAAAAkIAACAAwBAB
QEAAgAAAAAAAAAAEAAAIAAAAAJAIAAgAAAgAQAAAAAAAAABAAgAAEAAAAAAIAAIQAAAAAAgABBQg
AAAEKCAAAAAAAAAAABACgAAAAABAgIAAAAQAAAAAAAAAAAAAAAACAAAgAAAAAAAAAAIAAAAAAQEA
AgAAAABBACAAAQCEIAAAAAkAAAAggAAIAAEAAAAACIQAAgAABAAAkAAIAABAAAAAAAAAAAAAQAQA
QBAAACAAqEICVAAABAICAiAgAEAICAIAIigAQAAIAAAAAAAAAAAAAAIAAAAAgBApAYAAAAGAqEQA
AOgAAFJEAAAAAwAIgAAAAIJAAAAgQIAAAAAAAAQCAAQAAQAAdLoAA0AARAITAUAECIACAYUHGgQA
QAA/OWACAMAAABAVAAAQEEAAAAQAAAAOHgQABAQABAEAAAAkBAAgEEQABMAAAAIAAERAAACAggTA
AGAQAAAQEshAQAEAABAAwAAAAAAAAgAIARAAAgAAAAAAGAACAACAEAAYAAIAAAAABAgIAAAAICIA
AAAAAAAAACAlIAACAAgAEIAUABAAAAAFAAACAiAAECAAAEAAATAACgABIAAGIEAQAAAwABASAAEA
IAAAEhIgAFAQEAUCAAEAAAHVEAAAAAAAokigKAAAUkEARgEGAAACAEACgAACABIBECAIAgAAgAEB
AQgQQggAAAICARIBAABAAAACAAAIAAAIAiAgAAAAAEoACCBAAAAASkgAAACwgAAAAAAAwAACEAAC
QBAwABBAAIAAEAQAAIAAECAQAqAEAAAgABAMABIABAcAAAgoBAQCCYDAAAAKAISQEEcASAQEAAUQ
QICAAAQAgAAACxEABAoiECIAABcEAAAAQIAAAAAAABAAABCAABAEICCACAgMEAAAgIgSiIBQAAAA
BJRABBAAkAAAEACQAAAAAwAABDQAAAAAAAAAMEUAAABAQAAgABASAAQEAAEAAAAAALgAEBGgAAAA
AACGAEAAAAAAgAIAAAAAIIAAwAAAEAAAEAACAEAEABAAAAAAAEQAABCYAACAUEhIEIAGAiAQAAAY
AAAFy1ASAIAQgAAAAACQAAAQCQQAAICAQAAAADC4EACAgAAAgZCDA6AAAAABAwAGgIAQAAAAEABA
ABEAAAAACAARAAAAAAAAAAAAAAMDAAAAAwAAHR1HRzMzMzPd3UR3AAAAAAw/R0dVVVVVw8OZmaWl
qlXMM6pVpaXMMzP/VTNVpVXDpaWZmf+lw8NVVQ8PVcOZmVVVDw8PmcPDzDPDww9VVQ8AAAAKqlXM
M1VVqlUAAP//AADw8AAAAAAAAAAAoKoqKl8AVQBfu3dfL39R8TU/NT8ndyd3w8PMzAAFMzM8PFWq
zMxmZmZmVaqqqmZmZmZVqqqqZmYdHUdHMzMzM+7uRHcAAAAADD+Li1VVVVXDw5mZWlqqVcwzqlWl
pcwzMwBVM6qlVcOlpZmZ/1rDw1VVDw9Vw5mZVVUPDw+Zw8PMM8PDD1VVDwAACBqqVcwzqqpVqgAA
AAAEAPTwAACqqgAAAABQVRUVXwBVAAq7uwUVtaf3NT81Pyd3J3fDw8zMAAozMzw8VarMzGZmZmaq
VaqqZmZmZqpVVVVmZh0dR0cA/w8PIiJEdwAAAAAMP4uLqqozM8PDmZlaWqpVzDOqVaWlzDMzAFXM
qqVVw6WlmZkAWsPDqqrw8FXDmZmqqvDwD5nDw8wzw8MPqlXwAAAIDqpVzDNVVVWqAAAAAAAARAAA
AKqqAAAAAAAFEBAKAKoAChERBRCwB1c1PzU/J3cnd8PDzMwACswzPDxVqjMzZmZmZqpVVVVmZmZm
qlWqqmZmHR1HRwD/Dw8REUR3AAAAAAw/R0dVVTMzw8OZmaWlqlXMM6pVpaXMMzP/VcxVpVXDpaWZ
mQClw8OqqvDwVcOZmaqq8PAPmcPDzDPDww+qVfAAAAAKqlXMM6qqqlUAAP//AAAAAAAAAAAAAAAA
AAogIAoAVQBfESJfJXUBoTU/NT8ndyd3w8PMzAAFzDM8PFWqMzNmZmZmVapVVWZmZmZVqlVVZmYZ
AABMbAABlAAAAJwBAAAQGQAATG0AAZQQACBISAABEBAAEEhJAAEQHQAQjHQAEZQUABCIJQABFBQA
EEgkABEUAAAQiCUAABQUABAAJAAAlAAAChgABBAAQAAAEBIEGAhAAAkQEgQADEAACRYbBAAMZAAJ
lBsEAAxkAAmUGwQADGQACZIJRAAIAAAAlghEASQiAIO0KEQRJHIAgoQ8ARCscgAThBoAABxgAIuU
AAAADAAAABQaQAAcYAALlBIAAQhAAAkQEgAACEAAiRAZAAA8ZAAHlBAAAAgkAAkEEAABCCQAAQQA
QAAIJACAFBAAAQAkAAaUAAAMQwAEQABIEAAYEADAiEgYARgQAMCcSBgBHBgAwJxoGAOcGADAnGgY
A5wYAMCcaBgDnAgAwJgBGAKcCIDABCEYCIgIgMAEYAAA8JiAIA9gAAHxAKpVD3d3Cl+IiKqqDw9V
Vbu7qlWqqgoKRHcICAAAAAAAACIiBfWgoBEREREPM6ozURFVAP8zuroqCgAAwMAVFT//EQGgAAAA
AP/N/6AABP8AAAnKAAAA9wAdVcwABQBfADMAMwB3ACIAVQAAAKoAVQBTADUARAAdAFUAMwARAB0A
VQAPABEAiABV//8ADwAAAKoAMwAAAFUAAP//AAAAAAAAAAAAVVUPEREFr0REqqoPD1VVd3dVVVVV
BQVEdwQEAAAAAFVVd3cF9VBQIiIiIg8zVTOiiFUA/zNVVQAAVQDAwAAAP/+qqqAAACAA/83/UAAI
/wAADJcAAAD7AB2qzAAKAAUAMwAzABEAEQBVAFUAAABVAFMANQBEAB0AVQAzABEAHQBVAA8AEQBE
AFX//wAPAAAAVQAzAAAAVQAA//8AAAAAAAAAAP+qVQ93dwpfu7uqqgAADw+7u6pVAAAAAER3CAgA
AAAAqqoiIgX1r6+7u7u7DzOqM1ERHwD/M/r6KgoKAMDAAAD//xFBAABVVQAAz//wAAT/AAAEQgAA
AP8AHV3MAK8AXwBVAA8AdwDuADMAVQD/AKoAUwA1AHcAHQAzAFUA3QAdAKoAVQDdALsAVf8AAA8A
/wCqADMA/wBVAAAAAAAAAAAAAAAA/1VVDxERBa93d6qqAAAPD3d3VVUAAAAARHcEBAAAAAD//3d3
BfVfX3d3d3cPM1UzogAfAP8z9fUAAFUAwMAAAP//IoIAAKqqAADN//AACP8AAAhwAAAA/wAdrs4A
XwAFAFUADwARAN0AMwD/AFUAVQBTADUAdwAdADMAVQDdAB0AVQBVAN0AdwBV/wAADwD/AFUAMwD/
AFUAAAAAAAAAAAAAAAAAAQAAAAAAIAAgAgAAAAAAAAAAAAAAAAAAAAIAAAAAAAAAAAAAAAAAAAAA
gABIAAAAEAAAAAAAAAAAAAAAAAAAAAAAAAAAAAEAAAMAAAAAAAAADFAAAAAEAAAAAARgAAAAACAA
AAAAAAAAAAACAAAAAAAAAgQIAAQAAAAAAAAAAAAgAABAQQAAAAAAAAAAAAAAAAAAAAAAAAAAAAIA
AAAAAABAAAACAAAAAAAAAAAEAAAAAAAAAAAAAAAAAAAAAAAAAAAAAAAAAAAAAAAAAAAAAAAAAAEA
AKAAAAAAAAAAAAAAAAAAAAAAAAAAAAAAgAAAAAAAAAAATQAAAAAAAAAABAAgAAAAAAAAAAAAAAAA
AAAAAAAAAAAAABAAAAAAAAIQAAAAAEAAAAACAAAAAAAAAAAAAAAAAAAAAAAAAAAAAAQAAAAAAAAA
AAAAAAAAAAAAAAQAAAAAAAAAGAAAAAAAAAAEAAAAAAAAAAAAAAAAAAAAAAAAAAAAAAAAAAAAAAAA
AAAAAAAAAAAAAAAAAAAAAEAAAAAAAAAAAAtkAAAAAAAAAAAAAAAAAAAAAAAAAAAAAAAAAAAAAAAA
AAAACAAAAAAAAAAAAAAAAAAAICAAAAAAAAQAARAAAAEAAAAAAAAAAAAAAAAAAAAAAAAAAAAAAAAA
AIAAAAAACAAAAJAAAAAAAAAAAAgAAAgAAAAAAAAAAAAAAAAAAACgAAAAAAAAAAAAAAAAAAAAAAAA
AAAAAAAAAAAAAAAABAAAAAAACs8AAAAAAAAAAAAAUAAAAAAAAAAAAAAAAAAhAABCAAKAAQIAAAAA
AAABAAAAAAAAgAAAAAAAAAAAAAAACAAAAAAAIAAAAAACAAEAAAAAAACAAAAAAAAAAABAAAAAAAAA
AAAAAAAAAAAAAAAAAAAAAAAAAAAAAAAAAAAAAACAAAAAAAAAAAAAAAAAAAAAAAAAAAAAAAAAAAAA
AgAAAAAQAAAAAAACMAAAABAAAAAAIAAAAAAAQAAAAAAAAAAAAAgAAAEAAQAAEAAAEAAAAAAgAAAA
AABAAAAAAAAAAAAAAAAAAAABAAAIAAAAAAEAAAAAAAAAAAAAAAAAAAAAAABAQAQAAAgAAABIAAAA
AAAAAAAIAAAIAAAAAAAAAAAAAAAAAAAAAAAABAgAAAAAAAAAAAAAAAAAAAAAAAAAAAAAAECAAAAA
AAAAAAeBAAAAAAAAAAABABAAAAAAAAAAAAAAAAAAAAAAIAAAQAABCAAAAAAAAAAAAAAAAAAAAAAA
AAAAAAIAAQAAAAAAAAAAAAAAAAAAAQAAAAAAAAAAAAAAAAAHACEIIAEAAAAAAAHAQAAAAACACAAA
AAACAgABCABAAAAAAABCIAIIAgAAAgCQAAAAAgAQABAAAEAAYAgAwAICAgEAAAAgAAAAAAAAD0EA
YCBAAAAAAJAqAAAAAAQACARiQAACAACBAAAQAEAAQApAEEAAIggBAAggQABCAAAABCAABAAAAAIQ
wAAACAIAAgBgAAAAABACAAAAAEoAAkBIKAAAAAEAAEhIAAAAAgAAcAoAAsAAACACDAAAAAAAAAqC
QAAAAAAACgECAQAAAMBAAEBIAAAoDAAIAACEAAAAaDAAAQAAAAAAAAAAAAAAAAALXQIAQAAAABAA
kYAIkAAAAQAAAAAAAAAEAEAIAgIAAAgAAAQAAABQAAAAACAAAAAAAKAEQBAAAAAAAAkAAAAAAAAA
AAAAAAJAAAhAIAAABUAAAQACwAAMKABEAoQCEFAoCAACgQIEAAgCQAAAAhAAJABBhBAABAAgQEiA
gAAIAECAIBCQAgESUEBECoAABMABABAAAIAAEIAEBACCAIAAAAAAAAHjARYGgBACAADCcACAAAIC
AAB2AACABAwAkCAQAIQAAAAAAgiQgAABBAAAChAAAIAAEA4AAIAAQgIIIYAEAAAACAASAARgAACA
AAAQRIAAAAAQDAAAAFAJwgCAAEHAkQFIAAwABMCAAEADgCQBAJEIgAAAgAAAQAgSAEwBwMACFAgB
BAQAAFGAAIAABATAAwAAEgQMDIABCQgAAQRAAQIACAAAC6sAAAAAAAAAQAAAAAQABEiEAhCABAAA
aoAGCABBAAJrAACUADAAAcAACgBAEAABUAIS6AAECAIQEBACAEgAAAAAABAAwABEgAAREAAIAAGA
AGAAAkAAAAAAABYAgQAAAYgARQCCAAAAgQIgAAIAAAECAAAggAAAAKAAhIAAAAYAAABCCAFICABI
QBAAAECAgAAARCAgAAAAAAAAAAAAAAAgAAAMAQEBAIAQAAAAABUACAACAAAAQgBAAABAABAIAAIA
QAKAAIAEAAAAQAAABAAAAEBAAAAAAAAAAEAAIAgAYAAgAggAAABAAIEAIBAAEAAARAAAAAgwAAAE
CEAAwDEAYMkkAAAINABEQAgABIIABBABIYAAgAoAAAAAAhAwBIAIAEOABAkAAABDaCAIABAAAAIB
AAAQEAAAEgIAAAAAAAACAAAAAA2ZAAwAIAAAAEAAABAAAAFAhAIUAAAAAAAgICAQAQAAAAACgAgA
AACAAAIAiBAAAAAAEAAACAAAAAASBCAAAAAAAAIKAADAAACABkAAAAAAAAIBAQBAAABYKgAIAAAQ
ABgIAEgABIAAGAiAAAgAAEAYCAQAAAABAFgIABMoAoAAGAgQAJkAAQAAAoAIiQRBABgIAlyEJIAR
nAgEBCYAkQAYCAAAA+wECAEAAAAQCAAIABQAABAIAECQBEAGAgACABgQQRIMCAAACDBABgQAAAAI
EAAGQAICiAgRQAICAgBAAAQIAAAAAAAARAABIAAAAFAUQAA4CABQAAAATAAAAACAAAgECAQAAAIA
AgAAAAAAAAAAIJABQAoAgEBAEABAAACAQAAQIEAAABAABAAAAAYAIAAAAAAoAAAAAQAgBAAAAAAA
AACAAAAOgwAAAgABAggAGAAAAAAAAAAEAAIAAAAgAAAgAmAAAGAAIAYAYAAIBQAgAAJEAAAgAARC
AAAAAAQEACAAAAAAAAAABQAAAABAgCAEAEQAAECAEhgAAAACAAEAIAAAAAghAQgAAAAADAABACgA
AAAgAAEAAAAAAAEUAQAUAAADAAABgAAAgACoCgAAoAAAAAEBAQAAAAAAASgBBAQAAAAAAAEAAAyZ
AAAAAAAAAAEQCAgBAAAAAQBWIAAAAAEACAQEAAECAAEUAAAAAAARAAgAAAAAABEABAAAAAAAAQAI
EAQCCDAgAAAUAAAAEIBAAAAAAAAQAIEAAAAAABAAAAAAABoAAAAAAAAAAAAACgAAAgBoARAYAAwA
ABgAAgAAAgAAAAAgIAAIFAAAAABQEgABAAAAACAAAAQQAAAAAAAAAAAAAAAAAAAAAMsBAAAAAAAA
AABCAAAAAAAADACIAABYEAACAJAAAIBoAAIACAAAgAgAAAAMgAAAAAAACBAAABAAAAAIAQAVAEMB
AAICgAEhIBGACAIAAAAIACwiQAAAABDEICBIAAAAAMQiAAAAAAAAxCAAAgAACITEIQAAAAARBMQg
BsAAAAAAxCAbQAQCBQDEJABAAAAAAMQgAwgAAACAxCACAAAAAADEAAACfwAAAAAAAACEIgAEAAAA
AIQgAEAAABFglCgAAAAAQSBEKBkAAABClAQgCQAAAAMABAACCAoAAJAEK0NACAAAqAQgQUAAABCg
ACBCQAAAAKDEgAAIAAABAAGBAAAAAARAAYEAAkAAoAABgAAACAAAoAGIAAACAAAQAYAAAIAABZAB
lEAIAAEkIA2AGAgAAAAIAYUEAAAAACABiASAAAAAAQEAAAiRAAAAAAAAAAGBACAAAAAAAZCUCACA
BAgBgAAAgQAAAAGAgCAAAAiIAY0AIAAACJgBAAAAIAIkCAGABBQhAAQABYAICAACJAUEsAAQAQIk
BQEQAAAAEAAAABBJgAAEJAAAAQAABAQAAEAEAEAABCgKAgEAAAAAAEABQRBQEERAADQAUAAAIEAA
ABAEIAAABAAAAAoEAAIACCEAAQAAACAQgAAADvsAAAAAAEAQAAAAAAAAAAAAAAAAAAAAAAggAAAA
AAAAAAAAAAAAQAAAAAAAAAAAAAAAAAAAEAAAMAAREAAAAAAIAEAMAEBgAEJAiAYAAAAMQAgCAABA
AgAAAAIACIAAIAABAAREAAAAAEFAAYBAGhmhAQAAAMDgBAQAAAAIBAAAQAAMAAEAAAIAwBBAAAAa
AQAAAAAAgJISAgQAQCCAYAEEAABFqQgBAIAABACAAAAAAAAAAAACAAAAAAAAACQIAgCgoBAAEYAI
AAAACAAQAAAAAAAAAAEAABAIAAAAIAABAQQAAAAAAAgAJAgYAoAAAAAkAAAAAAAAAAAAAAAAAAkG
AEAAAAAAAAAAAAAAQM4gQSQAAAAAA4AAAAAAAGEEIAIAEYAKIIAAAAAAAAAACAGAIAgAIABEcFAJ
ACAICAAAAAACAgAAAERbAAAAAAAAAAAAAAAAAAAAAAAAAAAAAABAAAEAAQAIAAAAAAAAACAABAAA
AAAAAAAAAAAAAAAAAAAACAAAQAAAAAAABAAAAAAIAAAAAAAAQAAAAAAAAAAAAAAgIACAAAgABAAA
AAAAAAAEICggqIEAAAAAAEAAAEAQEBJIgIBBiUAAAAAAAAAAAAGAIAAGQAAAKCAgAABBAEQAAAAA
BAAAAAAABz8AAAAAAAAAAAAAAAAAAAAAAAAAAAAAAAAABAwAAABAAAAAIAAAAAAAAAAAAAAAAAAg
AAAAAAAAAAAAAAAAAAIAAAIFAAAMCAAAAggAAAABAgAAAAAAAAAAwJRAAAAoGAAACAioAAAAECAA
AEQCBAREAMAAAAAIAAAAABAUCAQQAAAACUAACAACBAEwAAAAAggEAEIARERQAAAUkABQAAICAAAM
bAgAAAAAAABAAAAAAAAAAAAAAwAAAAAAAEACAABAQBICAAAAAgAEACAAAMAAAAAAAAAAAAAAAAAA
AAAEAAADABAAAAAAgBAABAAIAAAAIAAwAAAAABAAAAAAEA3IIAACAgIAAiIAAACQAFAIBiAoCACC
CABAACIACFqJIEAnAAAhAAAAAAAAEAAAAgIAEEAAEAhRQEAIUhBIABAAQBAAEQAAAADvAAAAAAAC
EAAAAAAAAAAAAAIAAAAAAAAAQIAIAQAAASUSAAAAAAAAABAAAAAAAAAIAgAAEAAAABBAGBAAQBAQ
AAAIAgIAAAAIwEAAAECIAAAAAgAAAAIAACgikkBASA0VEAgIKAAAAAASAhWICEBCkoAAQEEAFYIE
AAoJQAgARAhAAgoAQAgAAAiQMEJAAABAEQAQBRAAoEgCAAABAIAAwAAAC7EAAgBAEAAAAAAAAAAA
AAAAAAAAAAAAAAACQAkDgIiJIABAAAAAAQAAAAAAAAAAAKAQAAAAAAAAQAAEAQAAAAAAABAEAIAg
AAIAEAABAAAEBAAAAAAgAAAAgIAAawiAhEQBAAAACAAA6KARAgAAAgAAAQsAAQAEIAJBgAEIKLKA
AAAAACIAIEIEAACABAECAAAAEgQQAgACAxBIDgEIARgAAAAHfgAAAAAAIAAAAAAAAAAAAAAAAAAA
AAAAkACgAwAAUAwEAAAABAAAABIAAAAAAAAACAAAAAAAAAAAAAACAgJAQQAAKQAEAoAQAAARAQEC
gIAAqqoAAAAAAAAbGxEbcH9QXwDMzAAAAAAAEbsbGxX1NXX//19f//8PVb+/RERXB1RUoP9XAgAA
AAAz///MAAD//4giiIgAAAAAIgAAAA8PiAAAAAAUAAAAAAAAAAAAAAAAAAAAAAAAAAAAAAAAVf9V
/wU1M1UAAAAAAAAAAAAAAAAAAAAAAAAAAAAAAAAAAAD/AAAAALv/8zNV/zP/DAwAAAAAVVVVVQAA
AAAAABu7u7swP7C/AMzMAAAAAAAbuxu7JfU1tVVVBQX//w+qf3+IiBsL2NhQ/1UBAAAAADv//8wA
AP//RBFERAAAAAAAAFVVDw9EAAAABJUAAAAAAAAAAAAAAAAAAAAAAAAAAAAAAAAbGycnCjUzqgAA
AAAAAAAAAAAAAAAAAAAAAAAAAAAAAAAAAP8AAAAAd//zM6r/M/8MDAAAAABVVVVVAAAAAAAAEbsR
GwAPEB8AzMwAAAAAABsbEbslJQWlAAAFBVVVD6p/f4iIEwPY/1D/AQEAAAAAOzv/zDMzVQBEEURE
//8ADAAAAAAAAAAAAAALqwAAqqoAAAAAAAAAAAAAAAAAAAAAAAAAABsbJycKNVUPAAAAAAAAAAAA
AAAAAAAAAAAAAAAAAAAAADMAMwAAAAAiqjMzMzMzDwwMAAAICl93qqoAAAAAAAAREREbUF8QHwDM
zAAAAAAAERERERUVBVVVVV9fVVUPVb+/REQTA1T/qP8CAgAAAAAzM//MMzNVAKqqqqr//z8/IgAA
AAAAAAAAAA1vAABVVQAAAAAAAAAAAAAAAAAAAAAAAAAAAKoAqgU1VQ8AACAAAAAAAAAAAAAAAAAA
AAAAAAAAAAAAMwAzoAAAABFVczMzMzMPDAwAAAAF//8ZAABISAABFB0AAIx0ABGQHQAAjFAAERQd
AACMJAARkBQAAIhwABEUFAAAjFBAERQYiABcaAAFlBiAAIwlAAAQCQAAjFBAEZQAAACMAAAAEAAA
CCUAAABIAAAAEAAAAFwAAAAUGMQBXGgAhYQZRAFMbACBhAjEARRoAISECMQBFGgAhIQQAABISAAB
ABIAAAgAAISECUABACQAgIIJQAEAUECAEBoAAQhAAAkUGAAAHGAAA5QYAAAcQAABFBgAABwgAAOE
EAAACGIAARQQAAAcQAABBBoAAAxiAAmUGgAAHCAAABQIAAAcQAADlAAAABwAAIAUAAALtwAAAAgA
AAAQAAAADAAAABAaAEAMYxgJkBoAwBxhGAuUCADABGMYAJAIAMAEYwgAmBJAAQhAAAkQEAAAiAEA
BJAIAIAAIQAChAgAgABRACAUAAAQEAAAAABEdww/VVVVVQpfCl9VVQX1EbsRuwAAU1M/PzP/R0cz
MyIiIiIwcDBwAAAz/wAAAAB3d8AAAAAAAKqqqqp1AAAAPz8AAAAADw8AAA0GAAD//wAAAAAAAAAA
AAAAAADw/zMA8ADwAPAAzADMAPAA8ADwAPAAzADMAPDw8ADwAAUAAAAAAABVVf//Dw///1VVVVUP
D///VVVVVQ8z//8AACAgAAAAAER3DD+qqqqqCl8KX1paCvobuxu7AACj8z8/M/9HRzMzIioiKjAw
MDAAADP/AAAAAHd3gAAAAAAAVVVQULoAAAA/P6qqAAAPDwAAAasAAP//AAAAAAAAAAAAAAAAAPD/
MwDwAPAA8ADMAMwA8ADwAPAA8ADMAMwA8PDwAPAABQoKAAAAAKqq//8PD///qqpVVQ8P//+qqlVV
DzP//wAAAAAAAAAARHcMPzMzAP8KXwpfWloK+hsbGxsAAANTDAwAzEdHqqoiICIgMDAwMAAAM/8A
AAAAd3fIgFUAAADd3RAQugDDgj8/qqoAAA8PAAANDwAAAA8AAAAAAAAAAAAAAAAA8P8zAPAA8ADw
AMwAzADwAPAA8ADwAMwAzADw8PAA8AAFCgoAAAAAqqoAAA8PAACqqlVVDw8AAKqqVVUPMwAAAAAA
AAAAAABEdww/MzMA/wpfCl9VVQX1EREREQAAA1MMDADMR0dVVSIiIiIwIDAgAAAz/wAAAAB3d8zA
VQAAAKqqIiL/AEFBPz8AAAAABw8AAA1cAAAAGwAAAAAAAAAAAAAAAADw/zMA8ADwAPAAzADMAPAA
8ADwAPAAzADMAPDw8ADwAAUAAAAAAABVVQAADw8AAFVVVVUPDwAAVVVVVQ8zAAAEAAAAAAAAAAQA
AAAAAAAABAAAAAAAAAAAAAAAAAAAAAAQAAAAAAAAAAAAAAAAAAAAAAAAAAAAAAAAAAAAAAAAAAAA
AAAAAAAAAAAAAAAAAAAABKAAAAAAAAAAAAAIAAAAAAAAAAAAAAAAAAAAAAAAAAAAAAMAAAAAAAAA
AAABAACAAAAAAAAAAAAAAAAAAAAAAAAAAAAAAAAAAAAAYAAAAAAAAAEAAAAAAAAAAAAAAAAAAAAA
AAAAAACAAAAAAAAAAAAAAAAAAAQAAAAAAAAAAAAAAAEAAAAAAAAAAQAAAAAAAAAAAAAAAAAAAAAA
AAABAAAAAAAH/gAAAAAAAAAAAAAAAAAAAAAAAAAAAAAAAAAAAAAAAAAAAAAAAAAAAAAAAAIAAAAA
BAAAAAAAAAAAAAAAAAAAAAAAAAAAAAAAAAAAAAAAAAAAAAAAAAAAAAAAAAAAAAAAAAAAAAAAAAAA
AAAAAAAAAAAAAAAAAEAAAAAAAAAAAAAAAAAAAAAAAAAAAAAAAAAAAAAAAAAAAAAAAAAAAAAAAAAA
AAv2AAAAAAAAAAAAAAAAAAAAAAAAAAAAAAAAAAAAAAAAAAAAAAAAAAAAAAAAAAAAAAAAAAAAAAAA
AAAAAAAAAAAAAAAAAAAAAAAAAAAAAAAAAAAAAAEAAAAAAAAAAAAAAAAAAAAAAAAAAAAAAAAAAAAA
AAAAAAAAAAAAAAAAAAAAAAAAAAAAAAAAAAAAAAAAAAAAAAAAAAAAAAAAAAAAAAAAAAAACc0AAAAA
AAAAAAAgAAAAAAAAAAAAAAAAAAAAAAAAAAAAAAAAAAAAAAAAAAEAAAAAAAAAAAAAAAAAAAAAAAAA
AAAAAAAAAAAAAAAAAAAAAAAAAAgAAAAAAAAAEAAAAAAAAAAQAAAAAACAAAAAAAAAAAAAAAAAAAAA
AAAAAAAAAAAAAAAAAAAAAAAAAAAAAAAAAAAAAAAAAAAAAAAAAAAAAAAAAAAHFAAAAAAAAAAAAAAA
AAAAAAAAAAAAAAAAAAAAAAAAAAAAAAAAAAAAAAAAAAAAAAAAAQAAAAAAAAAAAAAAAAAAAAAAAAAA
AAAAAAAAAAAAAAAABAACAAAAAAAAAAAAAAAAAAAAAAAAAAAAAAAAAAAAAAAACAAAAUAAAAAAAAAA
AAAABAAAAAAAAAAEAAAAAAAAAAAAAAAAAAAAAAAAAAQAAAAAAA5wAAAAAAAAAAAAAAAAAAAAAAAA
AAAAAAAAAAAAAAAAAAAAAAAAAAAAAAACAAAAIAAAAAAAAAAAAAAAAAAAAAAAAAAAAAAAAAAAAAAA
AAAAAAABAAIAAAAQAgAAAAAAAAAABBQAAAAIAAAhQgAAAAAAAACAAgAAYAAAAAAAAAAAgAAAQAAA
AAAACAAAAAACAgAAAQAAAAAAAAAAAAAIBAAAAAAACTkAAAAAQAAAUAAAEAAQAAAIBIAAAYAABAAA
AAAACAAAAgAAAhAgAEcIAgACDCgABBAAAAAAQAAACAACAAAAAAAACAIAAAAAAADAYAAAAAAAAAAA
AAAAAAAABSAwQAIABQAABkAAAAAAQEAAAAACAAAAABAAAAQAAAIEAEgIAAEACGAAAAgAAAAAACAA
ABAAgAAAAAAABACCAABAAAAAAAEAAAALnoCwAAAAAAAQgAAAABAAACCAAIAAEAAAAAABAAQAAAQA
gIAABAABIAAAgAAAIAAAAACEAAAAAAAAAAAAAAAAAAACAAAAAAAAAAGAEAAAAAAABAIBAAFABIQB
EAAGIAAGACQAAQQABAAIBAAAAAAAAAIAQQAAAQAADAEAAAAAAEQAAAAAAAAAAAAAAIAAAACEZAQA
EAIBAIAAAAAoAAAAAgAAAAZbBAAAAAAACIAAjCgCAAAAAABQAAAAAkgAAgAAAABABMAAMAgAQAAE
gAQgAAAAAEAAASAwAAAAAAAAABAAAAACAAAAAQAAAAAAAAAAAAAAABACAIAQQgAAQAJJAABAgQgA
EAQAAAAASAAICQAIAAAAAAAQABCAEEAAAAqAgAACEAEBAYCAABAAAAoAUAAAAVAACAAAAAAABAAA
AQCAEAAAgAAACROAAAAQAgAgAYAAQABAAAAAipCAAfAECAAAxoABAAAIAIAQgQEAAggAAApAAUAA
CIAAUQAAAAAAgAAABAAAAAAAAAAAAAAAAAACgAAAAAAAAAEBAgQBACCCABAAAYIABAAAAoAAAAQE
iCCiACACAAABAAwCBAAAAAkAIRAQAAAACAAAABAAIAAgAgCgABIBAIAEABABAAABAAAAECAAAAAA
AAAFTwAQAACBAAAoAAigARQAAAQCAAAABAKAAAIAAAAgAASBABARIAAAAiACIYEAIAAAIAAAAACA
AAAEAAEAAAAAAQAFAQAAAAAAAAAAAAAAAAAIAACBAEFAAYEAxABBgCQAACQAAQEABEAAAAEAAAAA
AAAAAQAAIABABAAAYAAAAAEBwUSAIAAAAAAAgAAAAARBhAAAAAAAAAQAAEQAIAAAAIAAAAhHAQAA
AAAAAMEAIYAAQAAAgAAgAAAAAQAAAMQAAABAACAAAAEAAADAgAEAAAGAAECAAUAAAAAAAIAAAAQA
AAAAAAAABAAAAAAAAAAAAAAAAAAAAAAAAAAAAAAAIAAQAAAAAAAACAAAAAAAAAAAEAAAAAAAAAAA
AAAAAAAAQAAAAAAAAAAAAAAAAAAAIAgAAAAAAAAAAAAAAAAAACAAAAAAAAAACTwAAAAAAAAAAAAA
AAAAAAAAAAAAADAAAAAAACAYAAAAAAAAIAAAAAAAAAAAAAAAAAAAACAQAAAAAAAAAAAAAAAAAAAA
EBAAAAAAAAAAAAAAAAAAAAAAAAAAABAIAAAAAAAAAAAAAAEAAAAAAAAAAACAAAAAAAAQAAAAAAAA
AAAQAAAAAAABAAAAEAAAAAAAEQCAAAAAAAAAAAAAAAAAAAAAAAAHrgAAACAAAAAAAAAIAIAAAAAA
GAAAAIAIAAAAAAAAAAAAABAAAAAAAAAAAAAAAAAAAAAQCAAAAAAAAAAIAACBAAAAAAAAAAAAgAAA
CAAAAAAAAAAAIABABAAIAAAAAAEAEAAIAAAAAAAACRACAAAAEBAAAAAAAEAEAAAAAAAAQAQACAAA
AAAAARAABAJAAAAAAAgAAAAAACAQAAAAAABABAAAAALUAAAABABCBAAICgAAAAABEAACAEAAAAIA
CQADAAAAABAAAABAAEAEAAAAAAAAQAQACAAAAAAAABAAAAAAAEAAAAgABQgAABAQAAAAAABABAAA
AAAIAAAAAAABAAAAQCgAAJIAKgEgAQAAACgAAEAIAAAAAAAAAAAAAAAAAAAAAAAAABAAAEAIAAAQ
AAQAAAEAAIAAAABASAAAAAAAAAAAAAAADXgAAAAYABAAAAAAAAAAQAgAABBEAABADAAAAAAAAEAY
AAAABAAAAAAAAAAAAAAAAAAAAAAAAEAIAAAQCwQAAgEAAAAQAABACAAAAAAAAAAAAKAAAAoBAAIF
IwgAAAEAAsgASCAAAAAAACMAAQABAELIoAAAAAEAAgWgAAAAAQACBSMACAABAALIAEAIAAAAAAAj
EAAAAQACyKAAAAABAAIFAAAMp6AAAAABAAIFIwQAAAEAAsgARAIAAIAAACMAIAABAELIoAAAAAEA
AgWgAAAAAQACBSMkgAABAALIAEACBACAAAAjIAgJAQBCyKAAAAABAAIFAAAAIgAAAACIkAAAAAAC
EQAAkAAAAAQAiAAAAAAAAREAAAAAAAAAAAAAAAAAAAAAiAAAAAAABBEARkAAAAAEAIgAAAAAAAAR
AAAAAAAAAAAAAAwhAAAAAAAAAACIAQAAAAAIEQBgCEAAASAAiEAQAAAAABEAAAAAAAAAAAAAAAAA
AAAAiJAAAAAAABEABAABABAEAIgAAAAAAAERAAAAAAAAAAAAAAAAAAAAAAAAAABgQABgAAAAAEAA
ChAEAAAQAAABgAAAAAAAAAAAAAAAAAAAAAAAAAAAACABYCIgAABECABQyAAQBAAAAAAAAAAAAAAA
AAAAAxkAAAAAAAAAAAAAAACAYAAARCAAAACCUgBAAQIAAAAAAAAAAAAAAAAAAAAAAAAAAAAAAAAA
QAQCAEAgAABAgBABBAIAAAAAAYAAAAAAAAAAAAAAAAAAAAAAAAAAAAgAAACgoAAACKARREAAAAAA
AAIAAAAAAAAAAAAAAAAAAAAAAAAAAAAIQAIAAUAAAAAYCAAQBAgAAAAAAAAAAAAAAAAAAADB/QAA
AAAAAAAAAAAAAAgIAEAAAAAAAEkBCAACAQgAAAAAAAAAAAAAAAAAAAAAAAAAAAAAAAAIBAEApAAA
AAgAAOJAAQAAAAACAAAAAAAAAAAAAAAAAAAAAAAAAAADAMMEAAMDw8PDECAoAAMAyAAAAAAAAAAA
AAAAAAAAAAAAAAAAAAAABDADAAAAA8PDwwAwCwAACMAAAAQgAAAAAAAAAAAAAAmpAAAAAAAAAAAA
AAAEAwMAwMQDw8PAAMjAAAAAAwAABCAAAAAAAAAAAAAAAAAAAAAAAAAAAwDAACAAA8PDwBPLACAA
AwMAAAAAAAAAAAAAAAAAAAAAAAAAAAAAAABoAAFAFBQUFBQAgIIAAAAAAAAAAAAAAAAAAAAAAAAA
AAAAAAAAAAABgFQAQEBUFBQAAIAAAAIAAAAAAYAAAAAAAAAAAAAADz4AAAAAAAAAAAAAAAEoVAAA
AVQUFBQoABQAABQoAAABgAAAAAAAAAAAAAAAAAAAAAAAAAAAFCoAgAJUFBQoAAAUqAAAAAAAAAAA
AAAAAAAAAAAAAAAAAAAAAAAAAAMQAABSBEREBBQAAgAAKFEAAAAAAAAAAAAAAAAAAAAAAAAAAAAA
AAAEAAAAKARERABAAIIQAAIpAAAAAAAAAAAAAAAAAAAK6wAAAAAAAAAAAAAAAkQABQAoREREAAIE
QBACBMAAAAAAAAAAAAAAAAAAAAAAAAAAAAAAAAQERAIAAERERABQRBAAAAAEAAAEQAAAAAAAAAAA
AAAAAAAAAAAAAAAADRAAABFAAAAIUEAhoAAAFgAAAEAAAAAAAAAAAAAAAAAAAAAAAAAAAEgiAgBC
IAAAAIpKARACCUYAAABAAAAAAAAAAAAAAA7yAAAAAAAAAAAAAAABCAoEIAAAAABCKQAKkAEACAAA
AEAAAAAAAAAAAAAAAAAAAAAAAAAAAIgAAUAAAAAAChAAMCAAAMAAAAAAAAAAAAAAAAAAAAAAAAAA
AAAAAAAAAAAAgFKSkgJDUBAIABGEAAAAQAAAAAAAAAAAAAAAAAAAAAAAAAAAQxQEAFQSkpIIhUUw
AAQBTAAAAEAAAAAAAAAAAAAAAgMAAAAAAAAAAAAAAACCBAIACJKSklUAEoUAABKgAAAAQAAAAAAA
AAAAAAAAAAAAAAAAAAACA4oAQBCSkpIFgJIACAAQUgAAAoAAAAAAAAAAAAAAAAAAAAAAAAAAA4DL
A4AAEBAQgAQTEGgDFwAAAAMAAAAAAAAAAAAAAAAAAAAAAAAAAAMEEACAEBAQEMskBJCAAAQAAAAD
AAAAAAAAAAAAAAACewAAAAAAAAAAAAAAAACAAACDEBAQFACQBOgAEAMAAAMAAAAAAAAAAAAAAAAA
AAAAAAAAAACkAAAA2xAQEIQDEAMAA1t4AAAAAAAAAAAAAAAAAAAAAAAAAAAAAAAAAAAAAAAAAAAA
AAAAAAAAAAAAAAAAAAAAAAAAAAAAAAAAAAAAAAAAAAAAAAAAAAAAAAAAAAAAAAAAAAAAAAAAAAAA
AAAAAAAAAAAAAAAAAAAAAAAAAAAAAAAAAAAAAAAAAAAAAAAAAAAAAAAAAAAAAAAAAAAAAAAAAAAA
AAAAAAAAAAAAAAAAAAAAAAAAAAAAAAAAAAAAAAAAAAAAAAAAAAAAAAAAAAAAAAAAAAAAAAAAAAAA
AAAAAAAAAAAAAAAAAAAAAAAAAAAAAAAAAAAAAAAAAAAAAAAAAAAAAAAAAAAAAAAAAAAAAAAAAAAA
AAAAAAAAAAAAAAAAAAAAAAAAAAAAAAAAAAAAAAAAAAAAAAAAAAAAAAAAAAAAAAAAAAAAAAAAAAAA
AAAAAAAAAAAAAAAAAAAAAAAAAAAAAAAAAAAAAAAAAAAAAAAAAADwAAAAiIgAD4iIiIgAAAAIAAAA
AAAAAAAAAAAAAAAAAAAAAAAAAAAA8AAAAIiIAA+IiIiIAAAACAAAAAAAAAAAAAAPYAAAAAAAAAAA
AAAAAAAAAADwAAAAiIgAD4iIiIgAAAAIAAAAAAAAAAAAAAAAAAAAAAAAAAAAAAAA8AAAAIiIAA+I
iIiIAAAACAAAAAAAAAAAtv3/gGzbNtnNtm3bGzzZtgAAKAAOYAAAbZs8AM+2bPObPNnmd/+/bbb9
/4Bs2zbZzbZt2xs82bYAACgADmAAAG2bPADPtmzzmzzZ5nf/v20AAAPAtv3/gGzbNtnNtm3bGzzZ
tgAAKAAOYAAAbZs8AM+2bPObPNnmd/+/bbb9/4Bs2zbZzbZt2xs82bYAACgADmAAAG2bPADPtmzz
mzzZ5nf/v20AAAAAEAAAgAAAEAAAAAEAAAAAAAAAAAAAAgAAAgAAAAQAAAAAAAAAAAAAAABAAAAA
AAIAAEAAAgEAAAAAACAAAQAAAAAAAAAIAAAQAAAAAAAACl4AAAAAAAAAAAAIAAAAAAAAAAAAAAAA
AAAAIAAQAAAAACAACAAAAAAAAAAAAAAAAAAAAAAAAAAAAgAACAAAQAAAAAAAAAAAAAAAAAAAAAAA
AggEAAAQAQIAAkAIAAABAAAAAAQAAAAAAAAAAAAAAAAAAAAAAAAAAAAAQAAAAACgAAAAAAAAAAAA
AgAAAAAAAAAGAAAAAAAAAAFAAAAAAAAAAAAIiQAAAAAAAAAAAAAgAAAACABAQAAAAAAAAAAAAAAA
AAAABAQAAAAIAAAAAAAAAAAAAAAAAAAAAAAAAAACAAAAAAAAAAIAAAAAACQAAgAAAAAAAAAAABAA
AAAAIAAAAAAAAAAQAAAAAAAAAQAgAAQggAAAABAAAAAAAAAiAAAAAAAAAAAEAAAAAAUAAAAAAAAA
AAAAAAAAAAAAACEAAAAAAAAAAA8PAAAAAAAAAAAAAAAAAAAAACAhIAAAAAAAAAAABAAAAAAAIAAA
AAgAAAAAAAAAAAAAAAAAAAAAAAIAAAIAACCAAAAAAgAAAAAAAAACAAAAAAIQAAAAAAABACMAAAAA
AAACAAgAAAAAAAAAARAAAAAACAAACEAAAAAAAgAAQACAAIAAAAAAAIAAAAAgAAAAAAAAAAAAAAAA
AAAEAAAAAAAAAAAADqAAAAAAAAAAAAAgQAAAAAgAAAAAAAQgAAAAAAAAAgAAAAAAIAAAAAAAAAAC
AAAAAAAAAAAAAAAAAAAAMAQAAAAAAAAAAAAAAABAAAAAAAAAAAAAAAAQAACAEAAAAAAAAgAAAAQA
AAAAAAEAAAAAAAAAEAAAAAAAAAAAAgAAAAAAAAAAAAAAAAABACAAAAAAQAAAAAAAAAAAAAQEAAAA
AAAAAAAE6gAAAAAAAAAAAAAAAAAAAAAAAUAACAgAAAAAAAAEAAAAAEAAAAAAAAAAAAAAAAAAAAAA
AAAAAAAAAAAAIAAAgAAAAAAAAAAAAAEAAAAAAAAAAAQAAAAEAAABAAAAAAQABAAAAAAAAAAAAABI
AABAIAgAAAAgAAAAAAEAACAAAABAAAAAAAAAAAAAAAAAAAAAAAQAAAAAAAAAAAAAEAAAAAAAAA+T
AAAAAAAAAAAAAAAAAAAAAAAAAAAAAAAAAEAACgAAAABEBAAAAAAAAAAAAQAAAAAAAAAAAAAAAAAA
ABAAAAAAAAAAAAAAAAAAAAAAAAAAAAAEAAAAgCAKBAAAAEAIAgAAABAACABCABAEAAAAAAICAAQQ
ABAAQgIAAAAAEAAAQAAAAAAAAAAUCAAAAAAAAAAAAAgAEAAAAAIAAAAAAAAAAAAABFcAAAAAAAAA
AAAACAAAAgAAAAACAAEAgAAAAABAAAAAAAICQhIAAAMAAAAQEAAAAgAABAAQCAACAAARCAAAAAAA
AgEIAAQAAgACAAgAAAAAAACAIABAAAABAAAgCkBAACAIQABAAAgAAAooABAAEAAACFAAAAAEIAAA
ABAgAAAAAAAAhQAAAgQBEAAKBAAAEAAIAAhAAAAAAAIAAAAAAAAAAAAJYQAQAAAAAABAAlBSAgAA
QAAACgCAAAAAAIgiQAIAAAAABFAAAAAACAAACAgAEgAACADoAAAgEAAAAGIAAAAAAAIBYgACAAAA
AAFCQAAAAAAAQEkIABBKiIIQARAABBAIAAAEkAAUAYgAAACQAAAAQAhAABAAAAkIAAgAABCAAgAg
DIA2AAAEDAACQAABAAAkAgIAIIAABEAAEABgAAAAIAAAAAxXAgEgAAQACAAhAIAEEgAAYAhgAAAG
CEBEAFSAAAYAAiA0AAAkRgABQEADgAAAAAgABAKABAQACAAQFIAAAAQKCAAMAAACAAgIQAAAABIS
EEAQkCAEEAEACAMQAAGADAsAAAAAAIAgAAIQCAAAwAQAABABAECAABQAAAAAIAAAAQgACAAEAAAA
AgCRABAAQgAAAAAAAABAAAAgABAAAAAABAAAAdYAQAAAAgAAgAAGAACACAABIAgEgAAoEQCAAAAA
EAgACCgQAAAAAIiAAAAAANAAAJACDAAAQAAASAIAAAAUgABAAAAAAJABAIMQCARAAMAAgYAIAAAE
AAkAAAAQSAAEIAAAAABgAIAAAgEAEABAEEAAgAAIAAAQAAAAAAAgAAIAIAAACAAAAAAEAIAAAABA
AAIBAABAAEAAAAAAAAAAAAAAAAAKhAEAAAABAAAAAApiAAIEgAAAoAAAAAQgQBCRAAABBAIABWGC
AYEAKICAAggARQAAKAICAAAgEACAAJAAAAAACoEACAAAAAACAqCAQIAAQQBAAASAAAAIgIAABAAD
QEwIIBAEAAAAAygACAgAEAAEAAgQDABAAEIqABAAECAAAAGAEIAABAAECAAIgAoAAAAQAAgAiAAA
AAAAAADAAAAAIAAAAAyXAFCAAAAAEMAAADAGCAAAQACAAAAAAAEEAAEAQgAAAAAAEACEAAAgAAAQ
AAAAABKABAgABIAACAAAAiAABAQACAAgAAICAAgoAAIAAAoICCAAAAAUAAEYCAYAmACMAhkIAABA
AIQAEAgASIAAQAIaCAAAAACAABwIAAAAEIAACAgBAAAACBIYCAIZAAAIApkIAAgAgAABGAoAAAAA
AAAQDAAADeIAAQAAERAICCQEAABAABiJAAIBAAIQGAgAQIAQAQAYSCAAAAABABqIAAFAAIAAGAgA
BEAAEQAYCAAgAAAAgBgIAAIAAIABGAwAAAQACIAYDABgAAAIAiAACCAAACAAAgEAYAgACAAAkAAQ
AAAAAAAAAGCABACAEAAAAYEBAABAAAAQAAAAAAAAACEAEAAAAAAAEAAEAABAAAIAIAAAAAAAAAAO
9wABAAAAAAAAAkAAAAACAAEACAIAAQAAAAAAQAAEAAAEAAEAEAAAgIAAAAQQiIAAAQBAABDAAIIE
CwQEABAAAAAAQKAAAACAAAAQhAAAAAAACgEAYAAKAAEAKAAgAAAgAQAA0GAACAABEgCAAAAIBIEQ
CIAsABAAAQAAAgAIACiBEABQAAAAIAEEAFAEAAAgAQABAAAAAAABAAAAAAAAAAEAAA+aCAAAAAAA
JAEIAAAAAYAEAQgAAAAABAgBEAAAAAAABIEAAAIAAQIAARAAAAAABAABCAAQAAAAAAEIAAAAAAgA
AQgAAAAAAQoBDAIAAAAAAAGACAoKAAIKAAAAAEgANAIAAARCDAAgIAABBEAJAAAAAAEAaAgAAAAA
QCgAABgQAAACAAAAAAAAAAIAABgAAAAAAQiAAAAAAAAABgAAAAAAAAAABMYABAAAACAAAAAIAQAA
ICAAAAAAAABSAAAAwAAAACAAAAwAAEAAAgAAAgABAAAYBAAAAAAAAAAAAAAAAAAAAAAAAAAAAAAA
FAACAAAAAAAGACRCAAAAAKDEKAJAAFiCmMQJBAgAAMgAhCAAiAAgAQDEIgACCAACkMQgUkUYAADh
YCAAAAAAAODEIAAAAAAABMQgAQAAAAAAxAABAAAAAACEAAAEyCICAAAAgkBAIwECAAACxMQjAAAA
AIAQxCMQAgAAoADEIAAAAABAAMQpAAIAAAAAxCAAAAQAAADEIAEAAAAAgMQjAAAAAACAxCAEAAAA
AADEsAAggACwBQGAAAwCAAiBAQAAAwgCAZABgAgAAgAAGgGIABBgAQQAAaAACEQABAQIiQAAAAAA
CgGAAAAAAABAAYAECAAAAAABAAQAAAAAAAEAAAaPgAAAAAAIAQCICQAAAQQgAYgAAAABAQABiAAA
QAIAAAGAAAQBAggAAYBgAAAACAQBjQAAAAAAAgGLCAAAAAQgAYgAAAAAABQBiAAAAAAABAEQAAgK
AAIAAQAAAABwQACAACJAAAAgEAgAAlAAQEAAQAAAAAAAAADARAAAAEBkBAkAFAYAwEQQAQAKYAAA
QgBIQAAAAEBAAAAAAAAAAAAAAAAAAL8AQAAAAAABAQAJyAC0IDICBAAIAAAAAAAEAAAEApFwAAAI
BVEAAAIAJCAAMIGEAEQEAAgWAAnJAAAAAABgYAAAAACAYAABwAQAAAICAAAQBMDQsAABAAAgAkAA
AAQwAAAEQagAEEAAIAABoAAAECQEAAAAAAAAAAQAAACgoAAMBAABAACAAAACQAEIAAEBAAAAAAAE
AAAAAAAACAAAAAAAAABN8EAAAADg4AICSBoYAERMAaEAAAABoaAAAARgAEAgBAAAAAIKAkAgAAJA
QlQEEgAAAEBAEIAAEhAQKAAEBAAAAAAAAAAAAAIAQAAAAAAIAABAAAAAAAAACAgAIAAIAAAAgAIA
AAABAAAAIAAAAAAAAAAAAAAQAQJAAAAwEBIAAAAAACgAAgAABAAAIAABACAAIAAAAAAAAAAAAAAA
AACAAAAAAEhJwNAAAAAAAABjwCAAAAgIEAAAAAAQAAAAECSEJIGAQGhBgACABAABAgwCAAgABiAA
NCAACEAAAAAAAAAAAQAAQIADAAABAAAAAAAAAAEAAAAAAAAAAAAAABBACAAAAoAAAAAEQAAAAABA
AAAEEAASAgAAAAAEAAAACIAAAACIMAAAgDAAAIgAACgAYAAoQACCAAAIAAAAEAAAAAAAAAAAAAAA
A6kAADAAAAgUABAAABAKRkAACAAAAAAAAAQAAgFqFBAQAAAAAAAAAAAAYkACQgAIkAChgACAAAAA
AAAAAABBQAAAAAAAAAAAKAAIAAAABABAAAAAUBACABBEEAAAEACDAEAAAAACAAAAAQAAAAAAABKC
AABAAAAEAAiAU0BCAAAAAABABAAACBIAgEAAQBIAAAIAABgCgIAAAAAAAAAAAAAAAAADMAAABQUA
EBAAHkAERgIEREQAAwAAQEAAAAIiQgJAQgEYAEDkBIIARAwCCIREdEATowIFAABAEBQjAAgiAgAA
BAQAGEgAAAAQqAAJSAAAAAOrABAwAAAAAgoCABgFAEAgQgACAAAAAAAiAIIFEIiQAQkAAAAIAAAA
GABQAAAAAAAAAEAAAEAAAAIACkWAEAAACAAAAAAAAAwAAAAAAAAAAAAAAAVxAAAMBCAgEAAASEiI
ISAAAAAAAAAAAAIQECABISFQAAAAAgAAAAAAACEggAAAACUlISQAIAASEgAgAAAAAQDERAAAAAAC
AhMgCAKAAALABSUQAAAAAAQAgACAIAAIDAAVBgQAgAgAEEBABAgAAACQAAAFAAASQICAAAARkACA
AAIACBAAAIgQRBAUAIAFABAAAAAQACAgBAEAAAAAAEAAAAAADgkAEBICABAAAAAAA5EIApKSAAAA
AJKAAQAABKAIEgSKUIIQAgoAgAJSCA4SkpKEQCgIAhBIAAQAEAAQAAAAAUAAQAiIACAkAS8ADQgA
QACQKAAAAAEAAAQkAADAAAIAGAQAAIAEAgAAEICAgACgoEAIAAYAAAAAACoAABEVgAACEQACAAcA
IAggEAAAIgCDQIUgAAAAgIAAAQAAQAAAAAAAAAAEpoCQAAAAQAMDgAMEZAAQEBAAABACEAAFAEAQ
AAAQEBCAABBAAAAAAAAAAIAQAAIAAAAAEAGAAIQQAAAQAIKHIAAACwAAgICEBAAAgQEgAAAANzcE
BAAA//8AAAAAAAAQMAAAVVUAAAAA//8zM1VVU1UAAFVVAAAAAEVFAKozVQACVVUiIhHdUFAMDAAA
AAAA8AoKACIPAD8AAAAiIgAAAAAAAAdYDw0zMzI3+////wD/AP9VVQAAAKoPAP8AqgAKqkTMRMx3
ADUACgoKqhMzEzMTMxMzVVUzMweP3d0RuwBVD1X/DzU1MzMP/ww/d3e7u19fBfU3NwQEAAD//wAA
AgIAAAAwAAB3fwAAAACvr3d3WlVTVQAAAAAAAAAAV1cCojOqqqq7uyIqIu6gsAwMAAAAAADwBQUA
EQ8APwAAABERAAAAAAAAA+wPLzMzMzP///f/AP8A/1VVVVUAVQ8A/wBVVQVViMwAiCIANQBVVQVV
MzMzMzMzMzNVVTMzB4+qqiJ3AKoPVf8PNTUzMw//DD8iIru7r68K+jc3BAQAAAICqqoCAgAAAAAA
AFVfAAAAAAUFIiJaVVNVAAAAAAAAAABXVwCqMzOqqKqqIiAA/6CgDAz//6qqAPAFBQARDwAPAAAA
EREAAAAAAAANgQ8PMzszMwAAAAAAfwD/VV1VVQBVDwAAAABVBQAARACIIgA1AAAAAFAzMzMzMzMz
M6WlU1MHjyIiIncAqg9VAA81NVVVAPAMPyIiERGvrwr6NzcEBAAAAQFVVQAAAAAQEAAAVVUAAAAA
AAAzM1VVU1UAAFVVAAAAAEVFAKozMwAAREQiIgD/UEAMDF/fVVUA8AoKACIPAA8AAAAiIgAAAAAA
AA36Dw8zMTMzAAQEAED/Ae9VFQAAAKoPAAAAAAAKAACIRMx3ADUACgoAoBMzEzMTMxMzVVVTUweP
VVURuwBVD1UADzU1VVUA8Aw/d3cREV9fBfUAAAAUUAAAFBQIAIhwABWQFAAAiFAAERAJAAAEdAAA
lBQABJxQABEUAAAABAAAAIAAAAEESEAAkB0IAAAlQACUGQAATCQAAJAAAARIAAAAEAAAAtsJAAAE
JAAAhB0AAIx0ABGUHQAAjGwAEZQdAACMdAARlAkAAIwkAACUHQAAjHQAEZQdAACMdAARlB0AAIx0
ABGUHQAAjHQAEZQdAACMdAARlAAAgARQAAAUFACASHIAEZQUAIBIUAAREAgAgBRwAAKUFACATFAA
ERQAAIAUAAAChAAAgBRAAAKUGEABACAAApQaAAAcIAAClAAAAAgAAAAAAAAKWwgAABQgAAKEGAAA
HGAAA5QYAAAcYAADlBgAABxgAAOUCAAAHCAAAoQYAAAcYAADlBgAABxgAAOUGAAAHGAAA5QYAAAc
YAADlBgAABxgAAOUZmalparww8MPAFVVqswzpQ9mqpkPqqrwzDOZmTPw/wAzAFVmqsMPzMwzzDNa
WgAAAACZmQAAAAAREcz/AP9VVQAAAAAAAAAAAAAAAAAAAAAAAAgsAAAAAAAAAAAzM08Pq6oIf1VV
EREAAFUABRF3BQgZIgoAABEAAAAAABVVFVUAAAD/UF8D84+PEREAAAAAADMDA7u7EbszMw8PIiIi
IgMDUFCZmaWlVfDDww//VapVzDOlD5lVmQ+qVfDMM5mZM/D/ADP/VZlVww/MzDPMM6Wl//8AAJmZ
AAAAACIiTP8A/yqqAAAAAAAAAAAAAAAAAAAAAAAAAC0AAAAAAAAAADMzBw9FVQD/AAAiIgAAVQAK
dxEKBCYiXwgAEQAAAAAAdVV1VSAAIH9QXwPzBwdVVQAAAAAAMwMDERERuzMzDw93d3d3AwNQUGZm
paWqD8PDDwBVqqozM6UPZqqZD1WqD8wzmZkzDwD/MwBVZqrDDzPMM8wzWloAAAAAmZkAAAAAERHM
/w//AAAAAAAAAAAAAAAAAAAAAAAAAAAN2AAAAAAAAAAAczMPD6qqAP9VVRERAABVAK8Rd68qO3cK
AAARAAAAAABVVVVV//8A/wD/MzOPj1VVqqoPDwAzAwMzMzMz8/PPzyIiIiLz819fmZmlpVUPw8MP
/1VVVTMzpQ+ZVZkPVVUPzDOZmTMPAP8z/1WZVcMPM8wzzDOlpf//AACZmQAAAAAiIsz/D/8AAAAA
AAAAAAAAAAAAAAAAAAAAAAMkAAAAAAAAAAATMw8PVVUA/wAAIiIAAFUAX3cRXxU3d18AABEAAAAA
AFVVVVV//wD/AP8zMwcH3d1VVQ8PADMDAzMzMzPz88/Pd3d3d/PzX18AAAAEAAAAAAgwAAAAAAAA
AAABAAAAAAEAAAAAAEAAAQAAAAAAAAAABAAAgAAAAAAEAAAAAAAAAAAACAAAAIAAAAAAAEAAAAEF
AAAAQAAAAAAABTIIAAAAAAAAAAQYAAAAAAEAAAAAEAAAAAAAEAAAAAAAAAAAAAAAAAAAAAAAAAAA
AAAgAAAQAAAAAAAAAAAAAAAAAAAAAABAAAAACAAAAEAAAgAAQAAAAAAAAAIoAAAAAAAAAAAAAAQA
ABAAAAAAAIAAAAAAAAAAAAAAAAAAAAQAAAEAAAAAAAAAIABAAAAAAAAgAAgAAAAAACIAAAAAAAIA
AAAO+ABAAAAAAgAAAEgAAAAAAAAAAAAAAAAAAAIIAAAAAAAAAEAAAAAAAAAAAAAAAAAAAEAAAAAA
AAAAAAAIAAAAAABAAAAAAAAAAgBAAAAAAAAAAABAAAABAAAAAoAACAAAAAAAAAAAAAAAIACAAAAg
AAAAAAAAAAAAAAAAAAAAAAAAAAAAAAAAAAAAAAAAAAAAAAAgAAAgAAAAABAAACAAQAAAAAwaACAA
AAAAAAAAIAAAAAAAAAAAAAAAAAAAAAAAAAAAIAAAIAAAAAAAAAAAAAAAAAAAAAAAAAAAAAAAIAAA
AAAAACAAEAAAIAAAACAAAAAgAAAAAAAAAAAAAAQACAAAAAAAAAAAAAAAAAAAAAAAAAgAAAAAAAAA
AAAAAAAAAAAAAAAAAAAAAAAAAEJAoAAAAAAAQABIAAAACABAUAAAAAAhAAAAAEkERAAAAAEEAAIE
BAAAQAAAAAAEAAAAAAABAAAAAAAQAAIBAAAAAAAAAIAAAQAAAAACAAAAAAAAAAAACAAAAAAAAgAQ
AAAAAAECIAgEAAAAAQAAABAAAAAAAAAAAAAAAAAAAAAAAAAAAlAAAAAAAIACAAAAAAAAAAAIAAAA
AAEAABAAAAAAAAAAAIAAAAAAAAAAQAAAAAAAAhCAAAAAABAAAAAMYQCgAAAAACAAEAAgAAAAAgAA
AAgAAAAAAAAAAAAAAAAAAAIAAAAAAAAAQAAAAAAAAAAAAAAAAAAAAAAAAAAAAAAAAAAAAAAAAAAA
AAgAAAAAAAAAAAAEAAAASAAAEAAAAAAAAgAABAAAAACAAAAQAAAAAAAAAAAAAAAAACAAAAAABAAA
AAAAAAABAAAAAACAAAAAgAAAABAAAAAAAAAAQAAAAAP/AAAAAAAAAAABAAAAAIAAAAAAAAgAAAAA
AAAAAAAASAABAAAAAAAAAAAAAAIAAAAAAQAAEAAAAAAAQAAAAAAAAAQAAAAAAAAABAAIAAAAAAAI
AAARAAOMAgCEAAAAAQEAQBASAAAADQIAAAIQAAAAAAAIAAAADAAAAAIA0AAKAAIIBAAAAAIAAgAA
AAAAAAAAAgAAQAAAAAAEAAAAAAAAAAAABQIAAAAAAAAAAAQAAAABAAIAQAAAgEASCgCHEQgAAABK
iJIAAgAAAUAAAgAAAAAAAAAAAAIAAAACAgAIAAAAAAAASAAAAAAAAgIAAAAQgAAAEgAACAAAAUAA
AAAgAIAAAAAgIAAAAAADAAAAAAAAAAAAAAAIAABAAAAAAAgCBAEAACAAEAAAAQAAAAIAAAAAgAAQ
AQAAAAAgAARAAAAAAAAAAAAA/QAIAAAAAAAAEIAAAAAAAAAAAAEAAAAIAAhgAAIQIAAAAFAAgAAC
AAAAcAAAAAAAAAAgAAAAQAAAAAAAAAAABAAACAgAAAAAAAAACAAAAAggICAgAiAJAEAwQAAAIAAA
gBAIAAAEAABIEAAAAAAMAAIAAAAAAAAAAAkAAYABAAgACQgAgAAMAAAAAAAiAACAAAASAAQAAAAA
AAGAAAQAAAAAAA9KAACAAAQACAgAKYIAABQAKAAxAwAQAAEIQA4kBAQOCIBIAAAERAQJCEADkBCA
AYBAAACAAAEGUCAACAAAAAZEAgAAgIAEAAAAAQSAgEQAIAABEgQBAMACACkJAAAAAYEQIAIEAACQ
AYAQAACAAACBAAEAAAAAAAAAIAEAAABBgAAACgQAAEAAAAlQAAAAAAAAIAAAAAAAAAAUAAAAAAAA
CAAACF8AAQgAAAAAADAAAACEAAAAAACAQAQAAIgUIABAgAABRAARgIAIAAAEAAgCgAAAAQACCQAE
wAAJCBYAEASAABIAAAAAAABBAYAAAAAAAEAAAAAAAAIAEAFAAAAAAAAAACAAFAIAAAAAACAAAgAA
CAABAAQQAAAAAAAAAQABAGAQAAAAAAAAQAAABAYAAQAAAAACCAAAAAAAAAAAAAAAAAAAAAAMNwAA
BAAAAAAQAAgCAAAQAhAAAAAAQCICEABABEAQAEAgBEAAAKAAQBCAqAAAAAAAAAAAAQAAAEAABAgE
AAAAAgGAABAAAAABAgAAAAAAAAggJACQAAAAAAKEBCAAAACAgEAgAAAEAACKAAAAIAAEAQAEAAAA
AEAAAAAECQAAAAAAgAIQAAAQAAIEQACAAAAAAAAAAEQAAAAAAAEAAAAAAAAAAAa8ABEAAAAACAAA
ACAAAAAAAEAQAQAIABEgCgABAACCEAEKESAAAAIQAQImkBAgAAQAAAQAAARACAAGAAAAgAMAAAAA
IAAEAAQAAAEoAAAAACAAggEAIJAQCAAAAAAAAAAAQAIJAABAGAgAAAAAAAAwCAAAAAAAAAAABAAA
SAARmAoEGARAAAQYCAAAAAAAABAIAAAQAAAAMAgAAEAADAAQCAAAC6wACEgQBAAQCAAUEBBIARhI
AEGAAAkACAgAQIAGQQEMiAAAAAQRAAwIAAAAQBAESAgCQIABQAMeigAAAAQAAAgIAAAAQAABECgE
AABAAQBYChAgACAAQAAAEAAAAAAAAAAAAAQAAAQAQAkAACAAAAAAAAAAAAAAAAAAgAEFAACAACgI
AAAAAIAAAAAAAAAAAAAAAAAAAAAAAABAAAAAAAAgAAAFowAAAAAAAAAAAAAAAAEAAAAAAAAAAAAE
BIAGAAAACAYAAASCAAAAAQAAAAIAAAAAQAAQAQFBACAEABAAAAAAYAEECAAAAEAAAAAAAAQAQAAB
AAAAAAAACAEAAAAACAAAAAigACAAAAABEAAAEAAAAAEAAAAQAAAAAAgAAAAAABgBAgAAAAAAAAEA
AAAAAAAEAQAEAAAACgABAAQAEAECAAEAAAOZAAQAAAECAAECAAAAgABiAQgIAAAAAAABAAAggAAB
IAEAAAAAgAAAAQgAEAAAIAoBCAAAAAIACgEIIDABAAAEAQAAAAAAAAABCAAAAAAAAAEAAAAAAAAA
AAAAAAAUAAAAAAAACgAAIAAAAAAoAAAAAAAAACgAAAAAABAAAAABAAABAAAAAAAAAAAEAAAAAAIA
AACAAAAAgAAAAhAYAAAAAAAADcgBAIAAAAAAAIAAAAAAAAAAAAAABAAAAAAIABAEAAAAAAwFEQAA
AgAAAAAAAAAAAAAABgAEAEAAAABAAAAAEAAAAAAAAAAAAAAAAAAAAAAAAAEAAAAAAACEAAAgAAAA
AAAgAAAAAAAAxAQAACgAAACEAAAAAAAAAAAjIAAAAAAAxCAAAAAAAADEAQAAAAAAAIQAAAAAAAAQ
hAEAAAAAASSEAAABqgAAQAAAASCEIEFAAAAgQMQiBAAAAAAEQCAAABgABABAIAQAAAAAAEAiAAAE
AAAAQCAIAAAAAADEIAAEAAABDUAEAAAAAAAAhCAAAAAAIADECAAAAAAAAAEAAACAAAAAAI0QAAAA
AEABDAACUAAAAAEAAAAAAAAAAIiAAkAAAAABgAAAAAAAAAEIAQAAAAAAAQgAQIAAAAABCAAQAAAA
AAEAAAoeAAAIAACgAAGoCACAAAAgAYABAAAAAAAAggQIEAAIAACAAhQAAEgBAIAAAACAAAEAjQAA
AAAAAAGCAAAAAAQQAAgAAAAAAAABjQAAAAIAAAEEAABAACAAEAAAAAAAAAAABgBgAgAABAAJAABA
AEAQAAAAAAAAAAAAwZBiBgANjAAAAAAABACQAAAAAAAAAAAAAAAAAAAAAAAAAAAAAAAAAAAACnAA
AAAAAAAAAAAQEAAmIAIiAAgIAAAAAgAAAAAAAAAAQJAgEAIARAEIAEAAACBAAAAQIQoCAAQAECAA
IgJAQAEAAAAgABAAAAAAAAAAAgAAAAAAAAAAAAAAAAAAAAAAAADhwAABAAAAAAEAAAAAAQACAAAA
AAAAAAASQQrgYFJUCAAEAABAQAwAAAAAAAAAAAAAAAAAAAAAAAAAAAAAAAAAAABOCgAAAAAAAAAA
AAgIAEFIAQEAGhgBAAAAEEAAAAAAAAASACAAASAQCQBAEAAAEAAAAQARwanByECAAAAAACQgAAAA
AAAABAAAwAAEEAAAAAAABAQAACgAAAAAAAAAAAAAABADAAAAAQAgAAAAAAAAAEAAAAAAAAAAAAAA
QBAIAABkAAAAAAAAAAAAAAAAAAAAAAAAAAAAAAAAAAAAAAAAAAAAAESQAAAAAAAAAACAKCsGEAAA
AAAAQACAAAACAAAEACAAAACACAwAgEAAAgAgAAAAIAEAQUAAEBAGIQAAIEAACAAIAAAAAAAIAAAA
AAAAAAgAAAAJAAAAAgAAQAAAAAAAAAAAABREFAIAEEEAAAAAAABABAAAAAAAAAAAABAQAABAASkA
AABAAAAAAAAAAAAAAAAAAAAAAAAAAAAAAAAAAAAAAAAADLYAAAAAAAAAAICBAABARIAAAAAAAAAA
AAAAACAAACBAAAAAAAAACAAAAAAwAAAABAARAAAAQkygEFACAAAAAABQAAAAAAIAAEAAAAAAAAAC
AgICAAAQQAAAAAAAAAAAAAACBAAEAAIAAABAABAAgAAAAAAAAAAAAACyAAADkIIAAAAAAAACAAAA
AAAAAAAAAAAAAAAAAAAAAAAAAAAAAAAAAAAAtgAAAAAAAAAAAABAAAIAAgIAAAAAAAAEAAAAAAAA
AAKCQFBUAAAABgCAABECQAgAABJWAAACAgJQQAAAABAABwMAAAAABAAAAAAAAAAABEAAEQAAEAAA
AhAAAAAAAAAAADGAAAAADAAAGgAAkAACIAAAAAAAAAAAACEwCSFAASIIAAIAIKGgIgAAAAAAAAAA
AAAAAAAAAAAAAAAAAAAAAAAAAAxSAAAAAAAAAABASAgAISABAQAMCAAAAAABABQAAAAQAAAgVBAA
IAAAAQAAggAAABLAAACASCEgIMAEAAAoACXADAAAAAAAAIBAAAAQAAkAgQAAAAAARAAAAAAAAAAA
AAAAABAREgQEQEAAAAAAAAAQkgAAAAAAAAAACACACAAICMAAIAUACQBAAAAAAAAAAAAAAAAAAAAA
AAAAAAAAAAAAAAAAAgMAAAAAAAAAAEBEBgAIAJBAAAYAAEAAABAABBAAQACAEBAEAQBACAAAAAhI
ABAIAAcQEAhACAAICYZEwCCAAAAMAABAABIAgAAAAAIAABOQCEAAAGAAAASGAAAAAAAAAABAkocQ
AAgggQEgAOgAAAAAAAAAAAAAAAAAEgIAAIABAwCAAABsIAAAAAAAAAAAAAAAAAAAAAAAAAAAAAAA
AAAAAAAJ7QAAAAAAAAAAAAAAAwAYWAAAAIACAAAAAABAAgAAAAQAAEACAwCgGBYAAKAEAAAAAIGI
kwMQAQABFAABCSIgEIAAAAAAEAAAAAACBAAAXHgBAAAAAAAAAAAAAAAAAAAAAAA/AD8zMxMTAAD/
/wAAAAAAAAAAAAAAAFVVAP+A/3//AACqqlUAVQAAAAAAAAAAAAAAAAAAAAAAAAAAAAAAAAAAAAAA
AAAAAAAAAAD//wD/UVVVXUREAMwAAAAAAAB3dwAAAABb+x3dEd0idwAAzMwAAAAA/////91VVVUF
BQUFAF8IfwAAAAAAAAAAAP8zMzAwAwOqqlVVAAAAAAAAAAAAAAAAAD8APzMzs7MAAP//AAAAAAAA
AAAAAAAAVVUA/wD///9VVVVVqgBVAAAAAAAAAAAAAAAAAAAAAAAAAAAAAAAAAAAABdMAAAAAAAAA
AP+/AP+qrqKqiIgAzAAAAAAAAHd3AAAAAAdXLt0i7hG7IADczAAAAAD/////VVWqqg8PDw9Q/wS/
AAAAAAAAAAAA/zMzMDADA6qqVVUAAAAAAAAAAAAAAAAAPwA/u7uzswAAAAAAAAAAAAAAAAAAAAAV
VQD/AP8AAFVVAACqAFUAAAAAAAAAAAAAAAAAAAAAAAAAAAAAAAAAAAAO+QAAAAAAAAAAAAAAv6qq
qqqIiADMDw8PDwAAd3cAAAAAAlIuER0dBQUAAFAAAADw8EQABABVVaqqDw8PD1D/BL8AAAAAAAAA
AAAAAAAwMAMDAAAAAAAAAAAAAAAAAAAAAAA/AD8RERMTAAAFBQAAAAAAAAAAAAAAAHVVIH8AfwCA
AAAAAFUAVQAAAAAAAAAAAAAAAAAAAAAAAAAAAAAAAAAAAAVkAAAAAAAAAAAAQED/VVVVVUREAMwP
Dw8PgAB3dwAAAABR8R0RHR1fXwAAAAAAAPDwAAAIAFVVX1UFBQUFAF8IfwAAAAAAAAAAAAAAADAw
AwMUAACIUAAREAAAAAAAAAAAHQAAjHQAEZQUAACIUAAREAAAAAAAAAAAHQAAjHQAEZQdAACMdAAR
lAAAAEgAAAAQEAAASEgAARAQAABISAABEAAACDcQAABISAABEB0AAIx0ABGUCUQBBCQAgIQIxAUU
IACEhAlEAQQkAICEAEQBAAAAgIQdAACMdAARlAkEAAQkAACEFAAAiFAAERAdAACMdAARlBAAAAhA
AAEQAAAAAAAAAAAYAAAcYAADlBAAAAhAAAEQAAAAAAAAAAAYAAAcYAADlBgAABxgAAOUAAAACAAA
ABASAAAIQAAJEBIAAAhAAAkQAAALvxIAAAhAAAkQGAAAHGAAA5QIAEAUIRgChAgAwAQjGACECADA
FCEYAoQAAMAAAQgChBgAABxgAAOUCAQAFCGQAoQQAAAIQAABEBgAABxgAAOUBfUMP1X/Cl8AAAAA
AAAAAAMzExMA/ycnD1UAD3d3BQUAAAAAAAAAABMzEzMAAAD/AAARETMAqgAAAAAAAAAAAAAAAAAA
AAAAAAAAAAAAAAAAAA83AAAAAAAAAAAREVVVMwAAAACq/zMA/wD/AKoAqgDMAP8AzADwAPAA/wDM
AFX//wDwTw9PD0AADw8AAP//AAAAACIiAAAAMwAPAAAAAAAzADMF9Qw/Vf8KXwAAAAAAAAAAAzMT
EwBVJycPVQAPERFfXwAAAAAAAAAAEzMTMwAAAH8AACIiMwBVAAAAAAAAAAAAAAAAAAAAAAAAAAAA
AAAAAAAACw0AAAAAAAAAACIiAAAzAAAAAKr/MwD/AP8AqgCqAMwA/wDMAPAA8AD/AMwAqv//APAH
DwcPAAAHjwCA//8AgIAAERFVVQAzAA8AAAAAADMAMwX1DD9V/wpfAAAAAAAAAADzM7OzAP8PDw9V
/w93dwUFAAAAAAAAAAAzMzMz//8A/1VVEREzAKoAAAAAAAAAAAAAAAAAAAAAAAAAAAAAAAAAAAAA
CQAAAAAAAAAAERFVVTMA/wAAqv8zAAAAAACqAKoAzAAAAMwA8ADwAAAAzABVAAAA8A8PDw///w8P
AAD//wAAAAAiIgAAADMAD1VVMzMAMwAzBfUMP1X/Cl8AAAAAAAAAAPMzs7Oq/w8PD1X/DxERX18A
AAAAAAAAADMzMzN/fwB/qqoiIjMAVQAAAAAAAAAAAAAAAAAAAAAAAAAAAAAAAAAAAAQuAAAAAAAA
AAAiIgAAMwD/AACq/zMAAAAAAKoAqgDMAAAAzADwAPAAAADMAKoAAADwDw8PD3//Dw8AgP//AAAA
ABERVVUAMwAPVVUzMwAzADMAAAAAAAAAAAAIAAAACAAAAAAAAAAAAAAAAAEAAAAAAAAAAAAAAAAA
AAQAAAAACAAAAAAAAAAAAAAAAAAAAAgAAAAAAAAAAAAAAAAAAAAAAAAADrwAAAAAAAgAAAAAAAAA
CAAAAAAAAAAAAAAAAAAAAAAAAAAAAAIAAAAAAAAAAAAAAAAAEAAAAAAAAAAAAAAAAAAAAAAAAAAA
AAEACAAAAAAAAAAAAAAAAAAAAAAAAAAAAAAAQAAAAACAAAAAAgAAAAAAAAAAAAAAIAAAQAAAAAAA
AAAAAAAAAAAAAAAAAAAAAAAAAAAAAAAQAAAAAAAAAAAAAAABVAAAACAAAAAAAEAAAAAAAAAIAAAA
AAAAAAgAIAAAAAAAKAAAAAAAAAAAAAAQAAAAAAAAQAAAAAAAAAAAAAAAAAAAAAAAAAAAAgAAAAAA
AAAAAEAAAAAAAAAAAAAAAAAAAAQgAAAAAAAAAAAAAAAAAAAAAAAAAACAAAAgAAAAAAAAAAAAAAAA
AAAAAAAAAAAAAAAAAAAAAAAAAAAAAAAAAAAAAAtAABAAAAAAAAAAAAABAAAAAAAAAAEAAAAAAAQA
AAAAAAAAQAADgAEIAAAAAAAAAAgAAAAgAAAAAAAAAAAAAAAAAAAAAAAAQAAAAAEAAABAAAAAAAAA
AAAAAAAgAAAABAAAAAAAAAAAAAAAAQAAAAAAAAAAAAAAAQAAAAAAAAABIAAAAAAAAAAAAAABAAAA
ACAAAAAAAAAAAAAAAAAAAAAAAAAACpwREABAACAEAACAAAAAIAQACEAAAAAABAAIQEAAAAAEAElA
AAAAAAQAAAAAAAAAAAAAAAAAAAAAAAAAAAAAAAAAAAAAAAAAAAAAIAAAAAAAAAAAAAAAAAAAAAAA
AAAAAAACAAAAAACAAAACAAAAAAAAAAAAAAACAAAACAAAAAIAAAAAAAAAAAAAAAIAAAAAAAAAAAAA
AAAQAAAAAAAAAAAAAAAHTgIAAAAAABAAAAAAAQAAEAAAgAABAAAQAACCAAAAABAAAIAAAQABEAAA
AAAQAAAAAAAAAAAAAAAAAAAAAAAAAAAAAAAAAEAAAAAAAAAAQAAAAEAAAAAAAAAAAAAAAAAAAAAA
AAAAAAAAAAAAAAAAAAAAAAAAAAAAAAAAAAAAAAAAAAAAAAAAAAAAAAAAAAAAAAAAAAAAAAAAAAAA
AAAAAAAAAAl8EAAAAAAAAAAAAAAAAAAAAAAAAAAAAAAAAAAAAAAAAAACQAAAIAAIAAAAAAAAABAA
AAgAAAAAAAAAAAAAAAAAAAAAAAAAAAAAAAEAAAAAAAAAAgAAAQAAAAACAAAACACAAgAAAAACAAAA
AgAAAAAIIAAACAAAAAQAAAAAAAAAAAAAAAAAAAAAAAAADAAAAAAAAgAAAAAAAAACAAAAAAAAAAAA
C/sAAAAgAAAAAAAAAgACAAAAAAMAAAIAAAACAAAAAIBAAgAAAAAACAAAAACABAAAAAAAAAAEAAAA
AAAAAAEAAAAAAAAAAAAAAAAAAQAAAAAAAAAAAAACAAAAAAAAAAAAAAABAAAAAgAAAAAEAAAAAAAQ
AAAAAAAgAAAwAAAAAAAAAACAAAAAAAAAAAAAAAAAAAAAAAAAAAAAAAAAAAAAAAAAAAAOWQAAAAAA
AAAACAAAAABAgAAEAAAAAAQAAAAgAAAAAAAAAAAAAAAAAAEAAAAAAAAAAQgAAAAAAAABAAAAAAAA
AAEAAQAAAAAAAAAAAAAAAAAAAAAAAAQAAAAAAAAAAAAAQIAAAAAIEAJAAAQAAAgAACAgAAAAAAAA
AAQAACAAgAAAAIAABAAAIAAAMAAAAABCAAAAAAgAAAAAAIAAAAAABAAAAAX2ACIAAAAABAAEAAAA
ABQAAkSAQAAAQIBIRAAQAABIhABIAAgAAAqAAkAACAICCIACAAAAAAAIgAIAABAEAAgAAgACAAAQ
AAAAAASAAAAgAAAAAQAAAAABAEAACAAAAAAAAAIAAAAAQAAACAEQAAAAQAAAAAACAAgAAAAAAAAR
AAAAAAAAAAAAAAAoAAAAAAAEAAAAAAAAAAAAAAAAAAAIAAAAAssAEABAAAAIABAAAAAAoIAAAAEA
gAABAAIQASDAAAAIAAEAAAAAAAAAAQBAiAAAAAAAAAAIAAAAAAAAIAAAAAAAAAAAAAAAAAAAAAAA
gAAAgAACAAACAAAAAAAEAAAEAAAAAgAAAhEBgAAEAAQAAAQIAAAEAAIAAAAQAAAAAAQAAAAAAAAA
AAAAAAAAAAAAggACAAAIAAAAAAIAAAAAACAAAAAMBwAAAAAAACAAIAABAAEAAAKAAQAAAQAAioIA
AAAAAGAAgAAQAAAEAACAABAAAAAAABAAAAAAAAAAAAAAAAAAAAAAAAAAAAAAAAAAAAAAAAAAAAEA
AAAABABAAAAAAAAAACAAAAAAAEAAAAABAAAAAACAAAAAAIAAAIEAAIAAgQAAAAAABAAAIAAAgAAA
AAAABAAAAAAAAAAAAIAAAAAAAQAAAA5qAIAAAAAAAQARAAAAAGQAAACAQCAAQCAAASQAIAAAIQAU
AAAAAAIgAAQAACAAACAAAAAAAAAAIAAAAAAAAAAAAAAAAAAAAAAAAAAAAICAAAAAAAAAAAAAAAAA
AAAAAAAAAAAAAAAAAAAAAAAAAAAAIAAAAAAAAAAAAAAAAAAAAAAAAAAAAAAAAAAAAAAAAAAAAAAA
AAAAAAAAAAAAAAAAAAAAAw0AAAgIAAAAAAAAAAAAAAAAAAAQAAAAAAAAAAAAAAAAAAAAABAAAAAA
AAAAAAAAAAAAAAAAAAAAAAAAAAAAAAAAAAAAAAAAAAAAACAAAAAAIAAAAAAAAAAAAAIAAAAAAAAA
AAAACAAAAAACAAAIAAAAAAAAAAAAAAAAAAAAAAAAAAAAAAAAAAAAABAAAAAAAAAAAAAAAAAAAAAA
AAAAAAAAAAAF+wAGAAAAAAAAAAAAAAAAAAAAAAAAAAAAABAAAEAACAACAAAAgAAIAAAAAAACAggA
AAAAAAAACAAAAAAAAAAIAAAAAAAACAAAAAAAAAAAAAAAAAAAAAAAAAAAAAAACAAAAAAAAAAAAAAA
AAAAAAAAAAAAAAAACAAAAAAAAAAIAAAAAAAAAAAAAAAAAAAAAAAAAAAAAAAAAAAAAAAAAAAAAAAA
AA/ZACAAAAAgEBAAUEgAAKAogABQAAAAoCiAEAAAAACgCIgQCIAAAAAAEAAAAAAAAAAAAAAAIgAA
AAAAAAAgAAAAAAAAAAAAAAAAAAAAAAgAAAAAAAAoAAAAAAAAAAAUAAAAAAAAAAAAAAAAAAAAAAAA
AAAAAAAUAAAAAAAAABQAAAAAAAAAAAAAAAAAAAAAAAAAAAAAAAAAAAAAAAAaAAAAAAAADEwAIBAo
AAkIIAAAAAAAAAAAAAAAAAABAAAAAAAAAAAgAAAAAAAAQAgAAAAEAAAAAAAAAAAKAAAAAAAAAAoA
AAAAAAAAAAAAAAAAAAAAFBAAAAAAAAAAAAAAAAAAGAAAAAAAAAAAAAAAAAAAAAkAAAAAAAAAAAAA
AAAAAAAJAAAAAAAAAAAAAAAAAAAAAAAAAAAAAAAAAAAAAAAAAAAAAAAAAAANLQAABAAAEAsAAJAA
AAAACQAAkAAAAAAJkCuQAlgAAAnQCyACQAEAC8AAAAEAAAAAAAAAAAkAAAAAAAAAAAAAAAAAAAAA
AAAAAAAAAAAgBAAAAAAACAAAAAAAAAAQAAAAAAAAAAAAAAAAAAAAEAAAAAAAAAAAAAAAAAAAABAA
AAAAAAAAAAAAAAAAAAAAAAAAAAAAAAAAAAAAAAAAAAAAAAAAAAKEAAAAwoIgAAAAAAAAAACAAAgA
AAAAAAAAgAAAEAAAgAAAAAAAAAAAEAAAAAAAAAAAAAAAAAAAAAAAAAAAAAAAAAAAAAAAAAAAAAAA
AAAQAAAAAAAAAAAAAAAAAAAAAAAAAAAAAAAAAAAAAAAAAAAAAAAAAAAAAAAAAAAAAAAAAAAAAAAA
AAAAAAAAAAAAAAAAAAAAAAAAAAAAAAAAAAAAAAAADvoAEAAAyAAAAAAUAEBAAAAAABEAwEAAAAAA
EAAgQAAAAAAAAABAAAAAAAAAAAAAAAAAAAAAAAAAAAAAAAAAAAAAAAAAAAAAAAAAAAAAAAAAAAAA
AAAAAAAAAAAAAAAAAAAAAAAAAAAAAAAAAAAAAAAAAAAAAAAAAAAAAAAAAAAAAAAAAAAAAAAAAAAA
AAAAAAAAAAAAAAAAAAAAAAAAAAAAAABLNEAIACAAAABAAAAAIAAIAAAAAAEAAAgAAAACAGAAAAAA
AAgAAAEAAAAAAAAAAAAAAAAAAAAAAAAAAAAAAAAAAAAAAAAAAAAAAAAAAAAAAAAAAAAAAAAAAAAA
AAAAAAAAAAAAAAAAAAAAAAAAAAAAAAAAAAAAAAAAAAAAAAAAAAAAAAAAAAAAAAAAAAAAAAAAAAAA
AAAAAAAAAAAAAAAAAAAAAAN9AAQDIIADBiAQAQMAwAQEIBAEAgDABAQgEAABAMAABCAQAAIAwIAD
wAAAAAAAAAAAAAAAAAAAAAAAAAAAAAAAAAAAAAAAAAAAAAAAAAAAAAAAAAAAAAAAAAAAAAAAAAAA
AAAAAAAAAAAAAAAAAAAAAAAAAAAAAAAAAAAAAAAAAAAAAAAAAAAAAAAAAAAAAAAAAAAAAAAAAAAA
AAAAAAAAAAAAC0oEEgAABBQAQAQJAAAUKQGABBAAABQpAYAECgAAAAkBgAQpAEAUAAAAAAAAAAAA
AAAAAAAAAAAAAAAAAAAAAAAAAAAAAAAAAAAAAAAAAAAAAAAAAAAAAAAAAAAAAAAAAAAAAAAAAAAA
AAAAAAAAAAAAAAAAAAAAAAAAAAAAAAAAAAAAAAAAAAAAAAAAAAAAAAAAAAAAAAAAAAAAAAAAAAAA
AAAAYIAEBgAAEAAAQAAEABAAAABAAAYAEAAAAMAAAAAAAAAAQAAEABBABEAAAAAAAAAAAAAAAAAA
AAAAAAAAAAAAAAAAAAAAAAAAAAAAAAAAAAAAAAAAAAAAAAAAAAAAAAAAAAAAAAAAAAAAAAAAAAAA
AAAAAAAAAAAAAAAAAAAAAAAAAAAAAAAAAAAAAAAAAAAAAAAAAAAAAAAAAAAAAAAAAAAAAABCAAgA
IFgSAAAQEgAgEAgAQBAYAAAQCABAEAoAIAAIAEAACAIgEKAAAAAAAAAAAAAAAAAAAAAAAAAAAAAA
AAAAAAAAAAAAAAAAAAAAAAAAAAAAAAAAAAAAAAAAAAAAAAAAAAAAAAAAAAAAAAAAAAAAAAAAAAAA
AAAAAAAAAAAAAAAAAAAAAAAAAAAAAAAAAAAAAAAAAAAAAAAAAAAAAAAAAAAADWkwAABAAAQEACAA
AAAAAABAIAQAgAAAAEAgEAUAAAAAQCgAAEAAAAKAAAAAAAAAAAAAAAAAAAAAAAAAAAAAAAAAAAAA
AAAAAAAAAAAAAAAAAAAAAAAAAAAAAAAAAAAAAAAAAAAAAAAAAAAAAAAAAAAAAAAAAAAAAAAAAAAA
AAAAAAAAAAAAAAAAAAAAAAAAAAAAAAAAAAAAAAAAAAAAAAAAAAADWZgCAAAAAAKAsAECIIADAwCw
AgAggAMDAJABAgCAAQMAsAEEAIIAAAAAAAAAAAAAAAAAAAAAAAAAAAAAAAAAAAAAAAAAAAAAAAAA
AAAAAAAAAAAAAAAAAAAAAAAAAAAAAAAAAAAAAAAAAAAAAAAAAAAAAAAAAAAAAAAAAAAAAAAAAAAA
AAAAAAAAAAAAAAAAAAAAAAAAAAAAAAAAAAAAAAAAAAhnAAAAAAAAAAAAAAAAAAAAAAAAAAAAAAQA
hjGAAEQQAAQAEoAIBltENAAAAAAAAAAAAAAAAAAAAAAAAAAAAAAAAAAAAAAAAAAAAAAAAAAAAAAA
AAAAAAAAAAAAAAAAAAAAAAAAAAAAAAAAAAAAAAAAAAAAAAAAAAAAAAAAAAAAAAAAAAAAAAAAAAAA
AAAAAAAAAAAAAAAAAAAAAAAAAAAAAAAAAFwAAAAAAAAAAAAAAAAAAAAAAAAAAMAAJAEgggADAgAA
EAAQFAkAKMumAAAAAAAAAAAAAAAAAAAAAAAAAAAAAAAAAAAAAAAAAAAAAAAAAAAAAAIAgAAAAAAC
AAAAAAAAAAAAAAAAAAAAAAAAAAAAAAAAAAAAAAAICAAAAAgAAQgAIAAQAAAAAAAgACAAEAAAAAAA
AAgAAAAAAAUAAAAAACAAAAAEnQEAAAAAAAAAAAAAEAAAAAAAAQAAAAAAAAAAAAAAAAAAAQEAAAAA
AAAAAAAAIAAAAwAAAAAAAAAAAEAAAAAAAQAAAAAAAAAAAAAgAAAAAAAAAAAAAAAAAAAAAAAAAAEA
AAAAAAAAAAAAAAAAAAAAAAAAAAAAAAAAAAAAAAACAAAAAAAAAAAAAEAAAAAAAAAAACAAAAAAAAAA
AkAAAAAAAAAAAAUeIgAAAAAAAAAgAAAAAAAAAAAAAAAAAAAAIAAAAAAAAAAEAAEAAAACAAAAAAAA
AAAAAAAQAAAAAAAIAAAAAAACoAAAAAAAAAAAAAAAAAAAAAAEAAAAACAAAAAAAAAAAAAAAAAAAAAg
AAAAAAAAAAAIAABAAAAAIQgAAAEAAAAAAAAAAAAAACEAAAAAAAAAAAgAAAAAAAAAAAAAIAAAAAEA
AAAAB0sAAAAAAAAAAAAAAAAAAAAAAAAAAAAAAAAAAAAAAAAAAAAAAAAAAAAAAAAAAAAAAAACAAAA
AAAAAAAAAAAAAAAAAAAAAAAAAAAAAAAAAAAAACAAAEAAAAABAAAAAACAAAAAAAAgAAAAAAAAAAAA
AgAAIAAAAAAgIAAAACAAACEAAAAAAAAAAAIAAAAAQAAAAABAACAAAAAAAAAAAAAAAAAAAAAG80AA
AAAAAAAAQAAAAAAAAAAAEAAAAAAAAEAAAAAAAAAAABBAAAQAAQAAgEAAAgAIAAAAAAAAAAAAEIAA
AAAAAAAAAAAAAAAAAAAQEAAAAAAACACAAAAAAAAAAAAAAAAAAAAAABAAAAAAAAAAAAAEAAAIQAAA
AAEAAAAAAAAAAgAAAAAAAAABAAAAQAAAAAAAAAAAAAAAAAAAEAAAAAABQAAAAApnAAAAAAAAAAAA
AAAAAAAAAAAAAAAAAAAAAAAAAAAAAAAEAgEAIAAAAAAAAABBAAAAAgAQAAAAAAAAAAAAAAAAAAAA
AAAAAAAAAAAAAAAAAAAAAAAgAEAAAAAAAAAARAAAAAAAAABAAAAAAAAAAAAQAAAAAAAAQBAAAAEA
AAAAAEAAEAAAAEABAAAAAIgAABAAAAAAAAAAAAAAAAAAAAAAAAAAAl4AAAAAAAAAAAAAABAAAAAA
ABIAAAAAAAAAAAAAAAAAAAIQgAAAAAAAAEAgAAAACAAAAAAAAAAAAAAAAAAAAAAAAAAAAAAAAAAA
SAgAAAAAACACQACAIAKAAAAEEAgAAhIIAgIACAACYgAQABAEFwASAAAMEBIAAAAAACIQAgAAIgCA
AAAAFAACAAgAEAACAAIAEAAAAAACAAAAABAAAAIAAAAFGwAAAAAAAIAAAAAAAAgCAgAAAAkAAgIC
AACAAAAAAAAAAQBCAAAAAAACAAgAAAAAAAAAAAAAAABAAAAAAAAAAgAAAAAAIQAAEAAICBAAAAYA
AAUIAgBCQQAEBAgAKAAACAAEEAAQAAEACAFIAABAAEgAAUgQAAAAAAABEAANAAAAIIAKEAAAAABE
AAoAAAAAAAgAAAIAAAAAAJAIAAAAAAAAAAhjQAAAAAAAAAAAAAAACgCAAAAACAAEAQAgAAAIAAAA
AgABAAAgAAAgEABCQAAAAAAAAIAAAAAAAwAAAAAAAAAAQAAAAABAAAgAAAJgBgAACAAADAAAQBQB
SAACgQAAKgCEAQQAgAAIAJCAAgAAAAAAAAACAAAACgBQSQIAIAAIAEQAAAEgAAAQBAwBAEAADAAE
AQYAIAAAIABAIIAAAAAAAAAADSAyAAAAACAgABAAAQAAAAAAFgAAAAEAIAAIQCCBAAAgIAEBAAES
AABgAAiCAAQACGAAIIACAAAAAAACgAAQAAAAAFAAAAAAAgAAiACAAAAAIMAAgFACIACKEQRQgAJI
AAAAAAAAAEGAAAAAAAAQBMEAEAEBAABBgAAAAEAAAUCAAAbAEAAAQXAAIAAAAABAgAAIAAAAAAEJ
AAAIAAAAQAgAAAAAFQACAQgAAEAAAQAAAAAAgIAACgYAAAAIAAAAAAAAAAAAAgIEAAAAAAEABAQA
EMAAAQAAAAAAAAAAAAQAAAEAAIAAAAEABAAAgAAkAAFUCAgAAACQBAAAAAIgAoAAIUICKAAAAQAQ
CAAAAACAAAAAQKggAIAABggAiBAAASAQCAAAAAAEAAAAQAAAIAAAAEIAAAQCAAEAAAAAAAgAAABA
AAAAAA58EAEABAAAAAAQAAAAFgACABIAIQACAAAAEAAQAAAAAQAAAEAAAAAASAFIQAAAgAgAAAAA
AQAAAAAAAQAACAABgAAIAAAAAAkgAAQAAAAgCgCAAAAAAAMBAAAAKSCAgACBAAAIAAAAAIIoABAA
AECAAgAEEQgAAgAAQAAIgAAAgAaEAAuQAAEABgABCkAADAAEDAEAgAABJABAAAgAAAAAAAAACnhA
AAQAACAgAAQAAQAAAACABAAQAAAAICAAACCBAAAggAAAACEQAAAAAAAEAAAAAAAAACAAAAAAQAAB
AAAAAACAAEABAAAAAIAAICAABAAAAAAAIAIAEBgoAAAAAAAACAoEAACAGARYCAAAAAAAAhkIAAAI
AAgRWAgEAAAAABAQCAIAEBAAABgIAAAIAAAQmAoAAAAAABAICAAQIAAAAAgIAAAKgiAAAAAAAAAA
AAAAAAAAAAAAAgAAAAAQCAAAAAAAAAAAAAYBABIAMEkABiAAAUAIjAAAAAAAAAAAAAAgAAEAAAAA
AAAAAAgQAAATAIIAABhIAAgAQAIAQKgAAAAECBgAASADAAAQQAAJAAQAIAEAAAAAAACFAEAAAAAA
AAAAQACAAQAAAABBEQHAgAAEAAAAAAAEAAAAABIAABAABAAAEgAAAAXNAgAAAAAAAAAAAAAAAAIA
AAAQAAAAABIAAAAAAAAAAAAAAAIAAAAAAAAAIgAgAABAAAAAAAAAAAAAAAAAAAAAAAAAAAAAAAAA
AADEBEQAAAAIAAAAAAAEAQgAAAACQAQBCAAAAAAAAAEMAAAAAAAAAQggAAAAAIABECAAAAAkCAEI
AAAAAAgQAQggAAAAAAgBCRAIAAAACAECgAAAAAAQAQAAA1gAAAAAAAAAAAAAACAIAAAAAAAAAAAA
AAEAAAAAAAAAAAAIAAAAAAABAgAIAAAAIAEAAAAAAAAAAAAAACAAAAQAAAAAAAAAAAAAAAAAAAAA
AQAAAEAAIAAAABgAQAAAAAAAAAAAWAADAAIAAAAAgAAAAAAAAAABEQACQABAWBBgAAQAAAAAAAAA
AAACAAAAAAAAAAAAAAAAAAAAAAAAAAAAAAANnQAAAAAAAAAAAAAACBQAAAAAAAAAAAAAAAAAAAAA
AAAAAQCAAAAQgAAIAAAAAABAAAAAACoAAAAAAAAACgAAAAAAAAAAAAAAAAAAAAAAAAAAKwAEAACA
EMQiQgIAAAAEQCMAABgAAADEIAAAAAAAAMQjAAAAAAAIxAEAAAkAAACEICAAAAAIAMQjAAEAAAAA
xCIJAAkAAABAIAAAAAAAAEAAAAobAAAAAAAAAAAAAAAAAAAAAAkAAAAAAACEAAAAAAAAAAAAACAA
AAAghCAAEAAABABAAAAAAAAAAAAAAAAAAAAEAAAAAAAAAAAAIAAAAAAAAMSAAAAAAAEAAYAAAAAA
AAAAiAAAEACgAAGIAAAAACAAAYgAAAAAERABCKACEIAAAAGIAAAAAABAAYigAkAAARABgAAgEAAA
AACAEAAAAABAAAAAAj0AAAAAAAAAAAAAAAIAAAAAAAAFAAAAAAEAAAAAAAAAAAgACAAABAIBgAiA
AAEAAAAAAAAAAAAAAAAAAAAAAAAAAAAAAAAAAACNAAAAAAAAAQAAQAAAAAAAREAgBgAAAgJAQAAA
CQABAAAASEACAAAACQBwBCIgAIgQAAAEFACAyAYAACQABgZCjZACEQAAgAAAAAAAAAAAACBAAAAA
FBQAAAALbwAAAAAAAAAAAAAAAAAAAAAAAAAAEAAAAAAAAAAAAAAAAAAAAAAAAAAAAAAAAAAAAAAA
AAAAAAAAAAAAgAAAAAAAAAAAAAAAAAAAAAAAIAAIIACAAAAAAAEAASABqbABAQAAAAAgIALiAAAQ
CKmgSAASAAgAAQHoEAgEQOgEAMAQ4eAAAABh4aFSQAAIAAgABAAAAAAAAAAAAAAEAAAAAAAAAE02
AAAAAAAAAAAAAAAAAAAAAAAAAAAAAAAAAAAAAAAAAAAAAAAAAAAAAAAAAAAAAAAAAAAAAAAAAAAA
AAAAAAAAABAEAAAAAADAAAAAAAAAAAAAAAAAAAAAAMAAACAIABCAAAAQAAEAAAAAA8ADEAAQAAAC
SFMQAgCAAQJgEAgAAAAQAABAkTAQEAABAAAAACBAAAAAAAAAAAAAAAAAAAgIAAAARRwAAAAAAAAA
AAAAAAAAAAAAAAAAAAAAAAAAAAAAAAAAAAAAAAAAAAAAAAAAAAAAAAAAAAAAAAAAAAAAAAAAAAAA
AAAAAAAAAAAAAAAAAAAAAAAAAAAAAAAQAAIAAAAAAEgAAAAAAAAAAAAUAAAAAAIAABQAAERAAAAS
AAAAAgEAAAAAAAxiAAAAAAAEAABgABAAAAAAAAAAAAAQAAAAAAEAAAACegAAAAAAAAAAAAAAAAAA
AAAAAAAAAAAAAAAAAAAAAAAAAAAAAAAAAAAAAAAAAAAAAAAAAAAAAAAACAAAAAAAAAAAAAAAAAAA
AAAABEAAAAAAAAglBUBEBBQggABkEAMAULmAEAAAAAAAABAQgAATAAAEFQBAEAIAEBAEAAACAAAQ
Ai3oAEACABACAAAAADAAAAAAAAAAAAAAAAAKAAAAAAQAAAL1AAAAAAAAAAAAAAAAAAAAAAAAAAAA
AAAAAAAAAAAAAAAAAAAAAAAAAAAAAAAAAAAAAAAAAAAAAAAABAAAAAAAAAAAAAAAAAAAAABAAAAA
AAAgAAQEAAAEBhAAQABASCISFhAAAAoAgAAAEhAKSFAAAAAQSEJSQQAQAAJAIAECABAhJABACEEi
EiEwAYAAAAAKAAAAAAAAAAAACAAEAAAABAAAAj0AAAAAAAAAAAAAAAAAAAAAAAAAAAAAAAAAAAAA
AAAAAAAAAAAAAAAAAAAAAAAAAAAAAAAAAAAAAAgEAEAAAACAEAIAAAAAAAAAAAAAEAAAAAAQAgIA
AQBABQRAAkFQJAQkIAAAAACUCEEEACRAQQQAUgIBFERAgEACAAAACACAAAgSsFAOCAwECAIQAAgA
wIAAAAAAAAAAAEAAEAQACAgAAAALAwAAAAAAAAAAAAAAAAAAAAAAAAAACAIAAAAAAAAAAAAAAAAA
AAAAAAAAAAAAAAAAAAAAAAAAAAAAAAAAAAAFAAAAAAAAAAAAAAAACAAAQAAAAAAQACAgAADAAgAA
QwgQgICAAACBgEKCIQCAyANJcAAwAAcAAABAgAEAAEAABQCAABAQAIAAAIAAAACBQIAAAAAAAAAA
AAAAACAAAAAAAQAAAAvaAAAAAAAAAAAAAAAAAAAAAAAAAAAABAAAAAAAAAAAAAAAAAAAAAAAAAAA
AAAAAAAAAAAAAAAAAAAAAAAAAAAAgAAAAAAAAAAAAAAAgEAAABBVM1VVX1+vr6+vCl9TM1MzU1P1
9QWvqv9/f7szDw+7Mwh/uzMA//9VAAAAAAAAAAD//zMzDw9VVT8/U1MREVX/AAAAAAAAAAAA/zMz
z89HRwAAAAAAAAAAAAAAAAAAAAAAAAAAAAAAAAAAAAAAAAAAAAAAAAAAAAAAAAAAAAAAAAAAAAAA
AAAAAAAAAAAAAAAAAAAAAAAAAAAAAAAAAEREAAAAAKozVaoFBV9fDw8A/1MzozNTU/X1Ba+q/7+/
dzMPD3czBL93MwD//6oAAAAAAAAAAP//MzMPD1VVPz9TU7u7AKoAAAAAAAAAAAD/MzPPz4uLAAAA
AAAAAAAAAAAAAAAAAAAAAAAAAAAAAAAAAAAAAAAAAAAAAAAAAAAAAAAAAAAAAAAAAAAAAAAAAAAA
AAAAAAAAAAAAAAAAAAAAAAAAiIgAAAAAqjNVqgUFCgoPDwD/UzOjM1NTBQUFrwBVBAQiMzMPIjME
vyIzqv+qqgAAAAAAAAAAgICzsw+PVdUwMFNTu7sAqgAAAAAAAAAADw8PDwMDi4sAAAgQAAAAAAAA
AAAAAAAAAAAAAAAAAAAAAAAAAAAAAAAAAAAAAAAAAAAAAAAAAAAAAAAAAAAAAAAAAAAAAAAAAAAA
AAAAAAAAAAAAAACIiAAAAABVM1VVX18FBQUFCl9TM1MzU1MFBQWvAFUICBEzMw8RMwh/ETNV/1VV
AAAAAAAAAAAAADMzD49V1TAwU1MREVX/AAAAAAAAAAAPDw8PAwNHRwAACBAAAAAAAAAAAAAAAAAA
AAAAAAAAAAAAAAAAAAAAAAAAAAAAAAAAAAAAAAAAAAAAAAAAAAAAAAAAAAAAAAAAAAAAAAAAAAAA
AAAAAEREAAAAAAlEAQRsAICUCUQABCQAAIQdAACMdAARlB0AAIx0ABGUHQAAjHQAEZQUAACIUAAR
EB0AAIx0ABGUHQAAjHQAEZQIgAAUAAAABAkAAAQkAACEAAAPSwAAAAAAAAAAAAAAAAAAAAAAAACI
AAAAEAAAAAAAAAAAEAAASEgAARAIgAAUIAAEhAAAAAAAAAAAAAAAAAAAAAAAAAAAAAAAABIEAAxA
AAkUCADAFGGYApQIIIAUIACChBgAABxgAAOUGAAAHGAAA5QYAAAcYAADlBAAAAhAAAEQGAAAHGAA
A5QYAAAcYAADlAgAAAQAAAAECAAAFCAAAoQAAAdhAAAAAAAAAAAAAAAAAAAAAAAAAAgAAAAQAAAA
AAAAAAASAAAIQAAJEAgAAAQiAACEAAAAAAAAAAAAAAAAAAAAAAAAAAAAAAAAEABAnEgYARQAMwBV
AA8AM/8A//9AAF//WloFBRG7Cl8AuwC7qlWqMwD/FVWzMzMzAAAzMzMzFVUqqiqqgP+A/wAPOjob
GwoKAAAAAAAAAAAAAAAAAAAAAAAAD0sAAAAAAAAAAAAAAAAAAAAAAAAAAAAAAAAAAAAAAAAAAAAA
AAAAAAAAAAAAAAAAAAAAAAAAAAAAAAAAAAAAAAAAAABdXQAAAAAAzP+qAPAAVQAzAFUADwAz/4j3
/wAAX/9VVQUFEbsKXwB3AHdVVVUzIH9V1RMzEzMAgBMzEzNVVVXVVdUAfwB/AA81NRsbX18AAAAA
AAAAAAAAAAAAAAAAAAAEnwAAAAAAAAAAAAAAAAAAAAAAAAAAAAAAAAAAAAAAAAAAAAAAAAAAAAAA
AAAAAAAAAAAAAAAAAAAAAAAAAAAAAAAAAF1dAAAAAADM/1UA8ACqADMAVQAPADP/AP//AAD//1pa
BQURuwpfRP9E/1VVMzMA/1VVMzMzM///MzMzM1VVqqqqqgD/AP/w/zo6GxsKCgAAAAAAAAAAAAAA
AAAAAAAAAAgIAAAAAAAAAAAAAAAAAAAAAAAAVVUAAAAAAAAAAAAAAAAAAAAAAAAAAAAAAAAAAAAA
AAAAAAAAAAAAAAAAAAAAAAAAXV0AAAAAAMz/qgDwAFUAMwBVAA8AM/+I//8AAP//VVUFBRG7Cl+I
/4j/VVUzMwD/VVUzM7Mzf/+zM7Mz1VVVVVVVAP8A//D/NTUbG19fAAAAAAAAAAAAAAAAAAAAAAAA
C+sAAAAAAAAAAAAAAAAAAAAAAACqqgAAAAAAAAAAAAAAAAAAAAAAAAAAAAAAAAAAAAAAAAAAAAAA
AAAAAAAAAAEBAABdXQAAAAAAzP9VAPAAqgAAAAAAAAAAAAIAAAAAAAAAAAAAAAAAAAAAAAAAAAAA
AAAAAAAAAAAAAAAAAAAAAIAAAAAAAAAAAAAAAAAIQAAAAAAAAAIAAACAIAAAAAAAAAAIIgAAAAAA
AAAIAAAAAAAAAAAAQAMAAAAAAAAAAwAAAAAAAAgAAAAAAAAAAAAAAAAAAAQAAAAAAAAAAAAAAAAA
AAAAAAAAACAAAAAIAAAAAAAABAAEAAAAQAAAAIAAAAAAAAAAAAAAAAAAAAAAAAAIAAAAAQAAAAAA
AAAAEAAAAAAAAAAAAAAAAAACAAAAAAAIAABAAAAAAAAAAAAAAAAAAAAAAAGDAAAAAAAAAAAiAAAA
AAAAAAAABAAAAAAAAAAgAAAAAAAAAAAAAAAAAAAAEAAAIBCAAAAAAABAAAAAAAAAAAAAAAAAACAA
QAAAAAAgAAAAAAAAAAAAAAIAAAACAAAAAAAAAAAAEAAAAAAAAAAAAAAAAAAAAAAAAAAAAAAAAAAA
AAABAAAAACCAAAQAABAAACAAACAAAAAAAAAAAAAAAAAAAAAAAXgAAAAAAAAAAAEAAAAACAAAACAA
AAAAAAAAAAAAAAAAAAAAAAAAAAAAAAAAAACAAAAAAgAAAAAAAAAAAAAAAAAAABgBAAAAAAAAAIAA
AAAAAAAAAAAAAIAAAAAAAAAAAAAAAAAIAACAAAIAAAAACAAAAAAAAAAAAAAAAAAAAAMAAAAAEAAA
AAAAAAAAEAAhKAAAAAAAAAGAAAAAAAAAAAAAAAAJ8gAAAAAAAAAEQQCgAAAAAAAAAkAAAgAIAAAA
QAAAAAAAACAAAAAAAAAAAAAAAQAAAAAAAAABgAAAAgAAIAAAAAAAAABoAAAAAAAgAAAAAAAAAAAA
AAACAAAAAIAAAAAAAAAAAAAAAAAAAAAAAAAAAAAAAAAAAAAAAAAACAAAAgAAAQAAAAAAAAAAAAAA
AAIQAAAAAAAAAEAAAIBAAAAAAAAAAAmHAAAAAAAAAAAAAFAAAAAAAAAEAQAEAAAAAAAAAAAAAAAA
AAAAAAAAAAAAEAACABCAEAAAAAIAAAAAAAAIAAAAAAAAAQgAAAAAAAAAAAAAAAAEAAQAAAAAAAAA
AAAAAAAAAAAAAAAAQAABAAAAAAAAAAAEAAAAAAAAAAAAAAABAAAgAAgAAEAgAAAAAAAAAAAAAAAA
AAAAAAAAAAAAAAAAAAAAAKsAAAAAAAAAAAQAAAAACAAAAACAAAAAEAAAAAAAAAAAAAAAAAAAAAAA
AAAAAAAAAAAAAgAAAAAAAAQAAAAAAAAAAAAACAAAAAAAAAAAAAAAAAAAAQAAAAAIBAIAAAAAAAIA
AgAAAAgAAgACAAACQAIAAAIAEAAQABIQAAAAAAAAQCAAAEAAAAACAEAAQAAAAAIACABQAAAADgAA
AAAAAgAOAAAH/QECAgAQAAEACAACAAAAAAAIcAAIAgABAAgACAAAAAACAAAQAAAAAgAAAAIAkAAA
IAACAgAAAAAAhAACACBAAgCEBAAAAAAAAAAgCAAAEgAQAAEAAAAAAAAAAQoQAAQIAABAAAAAAAAA
AAAAAAAAAAAGAAgAAAAAABBAAgAQAAAAAgEwEAAAAABAAQgSAAAgCAgACBAAAAAAAAAAEBAAAAAA
AALdAAAAAkBAAAAEBEAACAAAAMABIgIAABAIgAACAAAAAAABQggAAAEAAAhQQAAAAAAAAEAAAgIA
AAAAIAAAAAAAAAAQQAAQACMAAFIAAzAAAEiQBigAAAZAEABEAAAojAAQwARgABSMABEADEAACIAA
ERQMwAAogEARQASQgAKAiAFRAgAADFCAgBEAAAAAEFAAAhAAAAACAgEoAgAAQAggAAAACuUTEBAg
CACBiCQRAIIAACAAIQAAgAQSACCCUggQEAAiwAgIhBAAAABAIAOAACYAAIggAAgAKAgIAEAMARBA
iAAAQAQAAkAAEAgAAQAAAAgSAAIABAQEAACAEADAgBRAAJAAABCAAgAAkAAAkAAAAACAAAAQABJA
AMABAgBQEAIAAAAEAAAABkAACgIAAIBAIGCBBAAAAEnAAAoRABQAEVBBAAADiwhAAAgAAUAAAAAB
ACEJAAIABgEAkAgBAwEUBAAASAAAAgwAABISAAggAAAAQAoAQQABgAAAEAAAEmgAAgABAAARCACA
AAEACAAAARBAgAAACAAIAAAAABAAQAEAFEAAKICAQAAQKAAMAAiAAAmAAQgJEEAADUAAMJRBAYAB
AAAAEQAAABABAAAogABAAEAAAAIQAAAAYEIAAAIABFAgBIAAAAf7IhACIAQAAAgACAICACAAAEAA
AAYBABAAApAQEAAAAQAIVgAIAQACQABBgAAEAgAAAAIAAAkAAAAAgAACAIAAAAAQgAKIABAoABAA
BBAEEqgiAAAAAAIAgAAAaBCAABCAIAEAIAMEAIAAAyAAAAAAIAAGKACAAADAAAEQgAgAMEAABIhI
AVQgIgIAEBKAECBClAEICAAAAAGABAAIABMgAwAACC0IQAiCCETAACAAAQAAASACBAAGAAAIABAE
BAAACAAgggABEQAAAAAAAAgAAAAAAJCAATACAAAIAAAAARAAJAAAAQAAAAAEAAAAAwEAwAgAAAAE
QAQBGRgIAAQAIAEgCAoAEoAAAFAIDgAAAAAAQAAEAAAAAABACA4BAIAACEIIDAQAEAAAABgIAQAA
AAgAGAgAAAAAAAOYCgIIABEAABgIAAAIdAAKCAAAABAoAAAAgAEAGAgAAYCAjAIYSwAAAwAIABgI
AACAAAAAGAggBIAAixAYCQAAAAiAABAIAowACBAAEAgABAAgAAAgAAAAAAAAgAAAAAAAAAAAQAQA
AAAAgIgAgAAABQAAAAABAAAEAAAAAAEAAAQEACBAAAAAAASgAAAAAACAAAABQQBAAAAAAAFAAAAg
AMQAAAAAGBAAAAAAQIEAAAWyAIAAAEAAAAAgAEAAAAAAAAQggAAFBAABBBIgAABQAEAAAKAAIAQA
BAAAAgAAEAAAAEACAAAMAAAAEAIAAAgCAAAAAAAAAAAAAAAEAAACAAAIAAAAACCIARAAAAAIAAAB
AAAAAAAABAEAAAMAAMAAAAggAAAAAAiBCAgACIBAEQEIAAAAACAQAQgAAAAAAAABCAAAAQAACgEA
AAAAAAAAAQAADDYEFQQACAAAAQgCoAAAAAABCASFAAEEAgEIAAAEAAACAQgAAAAAAAQBCAAAIAAA
AAEBIAAAAQIAAQEgACACEAABAAAEAAAAAAAACAAAAQICAAAAAAAAAAAAAAABABQgAAAAAAAAAAAA
AAAAAAAAAAAABAAAAAAAYAAAAIIAAAAAAAQAAAAACEAAAAAAAAAAAAAAAAAAAAABAAEgAAAAABEA
AAACRwAAgAkUAAAAAAgIQAAAAAAAAAAYAAAgAAAAAGgAAAAAAgAAAAAAAgAAAAAKAAAAAAAAAEAA
ABAAAAgEiAJAEABAAAAEAJCAAAAAEAAggAgAIgAAAAAAAEAiAAIAAIAAQCAAAAAAAABAAAAAAAAA
AAAgIAAAACAAUCIEgQkAgERAIAAAABSBAMQjAAAAAAAExCMAAAAAAADEICAAAAAAYMQAAAn7AAEA
AAAAAIQgBAAAAAEgxCYAAAAAAODEKwAAAAAAAMQhAAAAAAAAxCsAAAAAAADECQAAAAAAQIQAAAAA
AEBAhAAEAAAAQAEAAQIAAABAEASAAAAAgKgAAIAAAAAAAAAAggAAAAABEAAAAAAAAkAAAIAAAAAC
AACAgAAAAAAgCACIAAAACAgQAYgAAAAAAAABiGACAAAACAGAEAAAAAEIAQAABgAABACDAAAAAYIA
AgAAAAABiABQAgAACgGAAAQAAAAAAYgAAAAAAAABgAAFAAAAAAEAgAQAAAAAAQFGgAIABAIBIAAF
AQAEJAAIABAAAAAAAQAAEAAgIAAAABAAAMDAAAQgAAAAAIAAAAAAAAAAAAAAQFAAAAAAAhIAQAAA
AlAAQAAV0AAAAAABKIAAIAAIwEBAAAIAQFAAcAwAgFAQAEAAAAAE6sAQgAAQIAAAUAAUIAAAAAAA
AAAAAAAMAABgAAAAAABAAAAAAAAAAIAAEiAAAAAAAAAIIAACBAgAABABAAAAABAAAkAAAAAAAAAA
AGAAAGAAAACgAAAABCJAIEAAAAAEBAAAAAEAkADBAAAgAAAAAIAADBAAAAABAUAQgAFgABAAQEII
CEBABAQEAAAEAAAAAIDAQDAABAwEEgAAIAAAAAgAAEzhgAAAAEgJJAAAEQBEQAQQBIAACAABAYDA
BAAAIAAAAAAAEAAAAAAAAQAJQAAAAAABAAlAAAAABCAAAAAA4QAAIAAAAAAAAAAAAAAAIAAAIAAA
AQgAABAAAiAIgAAAEABQACAEEIAAAQAAAAAAAAAAQAACAgLAwAAAgIABAABICQIAEAAAABASgAAA
AAAAAAgAQAAAAMvCEAgAAQAAAwEASAAASzMAAAEAAAAAAAAABAAAAAGAAAAAAAAAAAAAAAAAAAAI
AAAAAAgAAAAAAAAAAAAAABAAAAIAAAAAAAAAAAAIQAAAAgAAAAIAAEAAAAAQAAAAAAAAAABAQAIA
AAAEAAAAAgIAAAAAAAAAAAAAAAAAAAAAABAIAAAAAAAAUgQAAAAAAAAAEBAAAABAgAAAAAACAAAA
AAACBAAiQgACAAAQAoAAAAAC7wAAAABCBAAAAAAAAAAEAAAAEAAAAAAAAAAAAAAAAEAAAAAAAAAA
AgAAAAAAQAAAAkBAAACAQAEBCoAAEAARgBEIAAAUAAAAAAAAAAAAAAAAwMBQAEBIAAAAEAAAAAA4
AAAIAABAQAgAAAAAAAAAAECEggQFQEAAAAAQcAAEAACBgIATAwABAAAIAAAQAACAEAAAgEAQABAQ
AgAAkBAAgFAAAAgwAAAAAIAAAACAACAAgAAAAAAASAgAAAAAAAAAAAAAFAAAA0AQAAAAAgAAAAAA
AAACAAAEAAQoEAAEBAAAEgAREAAEgBAAAAAAAAAAEAMAAAAAAjAAAAACAgAQEAAAABAAAAACDABA
AAAAACAAAAAAAMCIGAIAAAICQAEAAQBAAgIqIgUNoKLAADgAAAAAABqSBACBURICAhIAAAAQEgJA
QAAABRlAEAAAQAJCAAAQEgAAABACAAgAAAAAAAAAAABAAAAAAAAQAAAAAAAAAAEAAEAAAAAgIAAB
IAACAIAQgAAgCEIwAAAgEAAEQEgAAAAgAAAgIKCgAACAkASEAIAAAAAAAEBAUBAEABAIEgAAAAAA
AAAIAQQAAICQFAwgkAgBgBANBCA0AAAAEBRGQIAAQAAIhQWEAIAABAwEBA0GwIAEBAAAAAAFFwBA
AgAAQAAACAAAAAgQAkBAAAAIEgBACAIQAAAAAIEAAAAAAAAAAIAAAgAAAAAAAAACAAEACACAAIHA
AAEABQAAACAgAABgAAACAAAAAAAgAAAAAAAQAAAAAAAAgJADgxgAAAIAAAIAAAAAAAAAAIAAgAYA
AFhYAAAAAgIAMBAADACAQCAwEoACAAAKABFE7AAAAACAgACAAAAgCAAAAAAAAARdAACAAAEAAAAA
AgACQAIYAAAAAAAAAgAAAEAAAAAAACAAAAAAAAAZAAAAAAAAAAARAFAAAACAAQGQGDkQAYEIAREA
AIABASAIAAQAAAAAAAD19RMTGzOvDxsbd3fzMzVVAv8AAAAAVQAAAAAAAAAAAAD/AP/VVdVVEbtN
fTNHNfUzM1VVjw+PD19fVf81NTU1CgqqqlBQMFAAAAAAAAAAAAAAAfYBVQoKVf8AAKCgqqoAAP//
APD/MwAAAMwAzADwAPAAzADMAKoA8ADMAMwAqv8AAPAzMwAAVX8CV3d3AAAzMzMzAAAAAAAAAAAA
AAAAAAAAAFVVc3MbM68PMzP///MzNVUA/wAAAACqAAAAAAAAAAAAAP8A/1VVVVURu05+M0c5+TMz
VVUPDw8PX19V/zU1NTWqqgoKUKAwoAAAAAAAAAAAAAAPNwGrBQVV/wAAqgCqqgAA//8A8P8zAAAA
zADMAPAA8ADMAMwAqgDwAMwAzACq/wAA8DMzAADV/6L3EREAADMzMzMAAAAAAAAAAAAAAAAAAAAA
BQVzcxszBQ8zMwAAAzM1VQD/CAAAAKoAAAAAAAAAAAAA/wD/FVUVVQoKQnIARwnJczMVVQ8PDw8K
CgCqNTU1NQAACgpQoDCgAAAAAAAAAAAAAAx+AQEFBVX/AAC7EarMAAAzMwDw/zMA/wDMAMwA8ADw
AMwAzACqAPAAzADMAKr/AADwVVUAAICqovcREQAArw9QXwAAAAAAAAAAAAAAAAAAAABVVRMTGzMF
DxsbIiIDMzVVAP8AAAAAVQAAAAAAAAAAACB/IH9VVVVVX19BcQBHBcUTM3VVBw8HDwoKAKo1NTU1
CgoAAFBQMFAAAAAAAAAAAAAADz0BAQoKVf8AALGxqswAADMzAPD/MwD/AMwAzADwAPAAzADMAKoA
8ADMAMwAqv8AAPBVVQAAACoCV3d3AAAFD1BfAAAAAAAAAAAAAAAAAAAAAAlEAQQkAICECUQBBCQA
gIQATAEAAACAhABEAQAAAIAACUQBBCQAgIQJRAEEJACAhB0AAIx0ABGUHQAAjHQAEZQdAACMdAAR
lBQAAIhQABWQAAAF7xAAAEgAQAAQCIAAXAAAABQYAEBsahgDlBoEUCxiGAuUGgRQLGIYC5QaBFAs
YhALlBIEAAhAAGkQAAAASAABYBAAAAAAAAEAABIAAAhAAAkACADAFCEYAoQIAMAUIRgChAAAwAAB
GAKEAADAAAEYAAAIAMAUIRgChAgAwBQhCAKEGAAAHGAAA5QYAAAcYAADlBgAABxgAAOUEAAACEAA
AZQAAAzREgAACAAAABAIAAAMAAAABBqBAQxgAAmUGIFAjGgYAZQYgcCMaBgBlBiBwIxoGAGUEADA
iEgIARAAAAAIAAEAEAAAAAAAAQAAEAAAiEgAARAAzADMAAAA8ADMAKoA8ADwAKoAqgCqAKoAqgCq
AAAA8ACqAMwAqgAAAMwAqv8AAAAMP93dMzNVVa+vCl9TU1NTIiIAqlDwENBSV1VVVT8FuwAAAAoA
AKqqAP8AAAAAAAAAAAAAVVWqqgAAAAAA8P9VAMwAqgDMAMwAqgDwAMwAzADwAAAAzADM/wAA8BER
AAAA/wD//zMAAI2vdXWqqjPMZmZaWgDMAMwAAADwAMwAqgDwAPAAqgCqAFUAqgCqAKoAAADwAKoA
zACqAAAAzACq/wAAAAw/3d0zM1VVr68KX6OjU1MAqqqqUPAg4PH7paWZP6+7AAAACgAAVVUA/wAA
AAAAAAAAAACquwAAAAAAAADw/1UAzABVAMwAzABVAPAAzADMAPAAAADMAMz/AADwd3cAAAD/AP//
MwAABa96elVVM8yZmaWlAMwAzAD/APAAzACqAPAA8ACqAKoAVQCqAKoAqgD/APAAqgDMAKoA/wDM
AKr/AAD/DD8REaqqDw8FBQpfo6NTUwCqAABQACDgUVsD85kMrxEAAAgOAAAAADP/AAAAAAAAAAAA
AKqqAAAAAAAAAPD/VQDMAFUAzADMAFUA8ADMAMwA8AD/AMwAzP8AAPB3dwAAlZVHRwAzAAAFr0pK
qqozzJmZpaUAzADMAP8A8ADMAKoA8ADwAKoAqgCqAKoAqgCqAP8A8ACqAMwAqgD/AMwAqv8AAP8M
PxERVVUPDwUFCl9TU1NTIiIAqlAAENACBwPzVQwFEQAABccAAAAAM/8AAAAAIAAAAAAAVVUAAAAA
AAAA8P9VAMwAqgDMAMwAqgDwAMwAzADwAP8AzADM/wAA8BERAABVVUdHADMAAAUnRUVVVTPMZmZa
WgAIAAAAAAAAAAAAAAAAAAAAAAAAAAAAAAAAAAAAAAAAAAAAAAAIAAAAAAAAAAAAAAAIAAAAAAAA
AAAAAAAAAAAAAgAAAAAAAAAgAAAAAAAAAAAMbQAAAAAAAAAAACAAAAAIAAAAAAAACAAAAAAAAQAA
CAAAACAAAwAIQAAAAAAAAAAAAAAgAAAAAAAAACAAAAAAAAAAKAAAIEAAAAAUAAAgAAMEAAAAAAAA
AAAAAAAACAAAAAAAAAAAAAACAABAAAAAAAAAAAAAAAAAAACAgAAAAAIAAAAAAAAAAgAAAAAAAAAA
AABAAAAAAAAAAAAAAAAAAgAAAAM9AAAAAAAAAAAAAAAAAAAAAAAAAAAgaAAAAABAAAAAAAACBAAA
ACAAAAAAAAIAYAAAIAAAAABAAABAQAAAAAAAAAAEAAAAAAAAAAAAAAAAAAAAAAAAAAAAAAAAAAAA
AAAAACAAAAAAAIQAMFAAAAAAAAAgAAAAAACAAAAAAAAAAgAAAAAAAAACAAAAAAAAAAAAACIAAAAA
AAAAAAAAAAACAAAACAoACAAAACAAAAAAAAAAAAAAAIAAAKGIAAAAAEAAAAAAAAQAAAAAgSgAAAAA
AgCACAAAAQCAAAgAACAQAAAAAAAAAAAQAAAgGAAAJAAAACAAAAAEAAAAAAAAAAAAABAAAAAAEFAA
AgAEAAAICAAAAAAAAABAAAQhECAAEAAAAgAAAAAgAAAAAAAAAAAAAAAAAAAAAAAAAAAAAAAAAAAA
AAAAAAAMQgAAAAAAAAAAAAAAAAAgAAAAAAACIIEgAAQAAAAAIoAAAAAAAACgAQAAAAAAAJAAAEYQ
AAAAgAAAAAgAAAAAAAACBBAAAAgAAAAAAAAACAAAAAAAAAAAAAAAAAAAAAAAAABAAAAEABCAAEAA
AAAAAAAAQAAAIAIAEAAAAAAEAAAAAAAAAAAAAAAAAAAAAAAAAAAAAAAAAAAAAAAAAAAAAAAAAAPx
AAAAAAAAAAAAQAAAAAAAAAAAAAEEAggAEAAAAAAEQAAAQAAAAAACAAAAAAAAAAAAEEAAAAAAAAAA
AAAAAAAAAAABAAAAAAAAAEoAAAAAAAgAAAAAAAAAAAAAAAAAAAAAAAiIAAAAAAAAAAAAAAAAAAAA
gAAAAAggADCAAAAAAAAAAAAAAAAAAAAAAAAAAAAAAAAAAAAAAAAAQAAAAAAAAAAAAO0ACAAAAEAA
AAAAAAAAAAAAACAAAEAAAAAAAAIAAAAAAAAEAAAARBAAAAAAAAAIEAAEEQAgAAgAAAAAAAAAAAAA
BEAAAEAQAAAAEAAAQEgAAAAAAAACAAAAAAAAAAEAAgACAAQAAAACAAICgAAAAAIgAAAAAABAAAAA
AAAAAAAAAQAAAAAAAAIIAAEAAEgBCAAAAMAAAAAQEAABQEAAAACCAAAM9AACABAAAAACACAISAAC
CAJAIEIAEEACAESCElBAQAAACYAAQAADAAAIAAQAEAICAAABCgAQAAAIgAAAAAEgAAAAAiAAAAAA
AAACABAAAIACAEAAAAAACgAAAAAACgAQAAACEAAAAABAAAAgAAAAABAAQAAAAAAgAAAAAAAAEAAA
AAgAAAAAAAAAABAAAAAAAAAAABAQAAAAACEIAABACIgAAAaOAABIEAICAAAACEIAAAgAAAAyAAgA
AkBAoAgAAAAAAEQIAEAAAAgwBIAAAACgAAAAACIoABAAAAooAgASAEAAAAAIAAAAAAAAcAggAABA
EAAAAAAARAAAAAAIAQAkAABgAABAACAACBIAQEAAAgAAJgAAgAAEAAgAAACAAAQAACQABAAAAAAA
ABAsAASQCgBASAwQBAAMQCIoRgCKAISAAAAADC8JCAQAEAQxCVEhBBSCIZMgAAEAAoYIFAgAQJEk
BgiIkQYIKgoQRABAYATAgkggAIAQBAACIECAIEAECABECIAAA0AAAAAMCgACJACAARZAAAAAiAAI
AADQAASAABCAABABAZAAEQAAkAAEAAAQxABQAAAIAAAAAFCABBAQAIAAAAAAAAAIAACAAGLIACAM
AoASggDAQBICAQMQgACECgDAAAAJ/QIxEIAgSEgAqkAAAABIQAEJUIkQQAkQCREQQAAAACAKAEQI
iAMQAQ4BAhEQAUEQSAAAQUBBAAEEAEABAQAAAAAQhEIB0ACRAgAAAQHAIBSAAIAEAAEACaAAEAAA
DgACIAACgAAEAAGpAAEAAAKAAioAQAQAAAAAoAAAAAAACAAAAAAAACAAASAIgYgAQAIAgCABAIAA
DAIFAECQEQAgAAgAAA3XAACAAAAEEAgAAIAgAUBCAAQAgRBAcgBIAACAYIFAAIgFAIRMEUAAoAAB
gAIEAAGgEAIAAgQAAA4AggAAAAgAAAQBAACgACgBQAEAAIAACAIAACAARAAAgAABIQCAABBgAQGQ
AIQAAIAAQCAAACEAAQAAAAAAQDAAgAAAAAAgAAAABAAAAAAAgAAAAAAAAACASoEQkEgAAAAugACA
AMEQAAAADS0IBgmQAgYAAGYEARAAgIQhQBCEAAABAAAAEhEBAAAAgBABiCAEEiwARAQgABSCAIAA
ABEAREAhgTAAEBEAACAAA2gAAIAEgwASgSQggQQAAAAAAAAACBAAAAAAAABIGAgCAAAAAAAYCAIB
ABAAEBBIAACAAAEQGAgABEAABBAYSAAAAAAAAAAAAECABEAAAgAACAAEAAMYSQAAgAhBAkgKAAAJ
ewYAAAAQEFwOAFACBEAGCAoBSwAKgwAbCQEAQIAUADAKAAACAAAQEAoAAARAAAEYCACAgACAEBAI
AAEECgAQGAgADAAEAAAQCCAAAAQAAgxIAAAAABAAAAAAAAAAAAAAAAAAAAAAAAgAAAAAAAQAAAAA
AQAAAQAAAAAAECAAAAABAAgAAAAAAAAAAAUAIBgEAIEIAACAgGAAAQQAQAAAAAAAAAG7AAQEIABA
YQCgiCBAABgMAAAgBAQEAGgEQBASAAAIACAAiAACAAQAAAQAASBAQAQAAQBGwAgAAIAAAAAAwAAA
AAAAAgAACAAAAAiABABAkAEAAAAAAAAAAAAAAAAAAgABCAAAAAAAgAEBAAAAAIAlARAAAAACAAQB
AAAwEABACQEAAQAACAAAAAAAABAAAAAACBAAAAAAAIEIAAUEAAAKAQAABTwICAAAABIIAQaEgCAA
AAABCICBAAAAIQEFIAAkAAAQAQgICAAAMhABEAQQIQAKEAEACAMBAAAUAQIEwIAiIAUBCFiEgAAI
AAEKWAwAAgAIgQAAAAAAAAAAAAAAAAAQAAAAAASAABAIAAAIAABUOAAAAAQAAABABAAAAAAoAAAA
AAAAAAAUAAAAAAAAKAAAAAAAQAAAWAAYAAAAACgCAAAAAAAPgQFQAAAAAAEAAAEACgAIAAACCCwE
ABBAAACGAAgAGMQAARCQCQIACABBAAAIAAAAAECAgCgCEAAACYAAAJAAEABBAEBAIAAQAEAAAMAA
QBAAAAAAAAAAAAAgAAAAACIAQCIAIAAAAATEBAAAAAAAAIQrBIQAAAAAxCkAAgAAgADEAAAAAAAg
AAAAAAAAAAAAACQAACgAAKDEIgAAAABBAEAAAAL+KgJAAAAAoMQoAAAAABAAQCAIAAAgAyDEAADA
AAAQAIQCSQgAAABZhCAQQAQAA2HEDAAgCQAgQYQgAAAAAABIxCAJGBgACmGEIQaAAAACQdQAAAAA
AAAAAIAAAAAAkAAAiQAIAAEFJgEIAQAAA0SEAYABAQAAAAQBgAAAQAAABAEAABAAAgAAAAAAAAAA
AAAAggAAEAAAhgGAgAAAAAAQAAAAAAqAAAgAAAAAAYAUAAAAAAAAgQACQAAICAEQFApAAAQQAQhQ
IAiAQQABsoISAgAQBAEgEBQSAAQEAZAAAAAAAAABpAACEQIoBAGoUHIAAKgEAQAAAAAAAAAAAAQA
AAAAAQAAEEQAIgAAqAhQAAAwAAAkAAQARAYAAsAAAhAAAiAAAAAAAAAAAAAAIgAAAAASQABAQAQA
AEEIAIAAAABAQEAAAAAAqJAwEABAQAAAkIAIAAAEAAAICAQAAAAEAAEQAAIAAABgEAQACQBIAAAA
AAAAAAgAAiAQAkQAAACRAAAAAIAQAAAAYAEAABQUAAEAAQBAOJAEAAAAAAAAAAAAAAAAAAAAAAAI
EIAUAAQIAAiAgAQAQRoAAKAAweAqHAAAIAAAAACkAAAAAAAAAAAABAAAwAACAQKICABAABQEAOAA
AAAIFAQAAEiFCCAEAAAQyAAIABEEAEjYAEEQGgAAACACgEgQAAAAAgDAYBQCgBAAAABMAMCAQBDC
AAAAAAEAAQAAQAAAAAAUAAAAAgIAAAAABAAQCIQAQAAAAAAAAAAAAAAAAAAAAAAAAgBAAAAAAAAG
BAAAAAAAUEAwC8MQAAACBAAAAAEAABAAAAAAAAAAAAAABAEAAAAAAAAACQAAAACAAAAAAAAAAAAA
TzYACAgAAAAIAAAAAADAiAEAgAAAAAAAAIAACAgAAAAAAAAACAAAAAIAAAAAAAAAAAAABAAAAAAC
AEAAAgAAAAAEAAAAAAAQEAAAABAAAAAACgAAAAAAAAAAABAAAAAAAAAQAhCgAAAABAACAJQCAEAA
AIAADAAAFAAEAAAACAAAAAAAAAAAAAAAAAAAAAAAAAAAMCAAAFACAgAAAAAACAICAAACVwAAAAAA
AgAAAAAAAABASgAAAAgAAAAAAQCAAAAAUAUFQAgAAAAAKAIAgAAAQEAKAAiJQIACCAAAAIAAAAAQ
AAIAAAACAAAAAAAAACIAAAAAAAAAAAAAAAAAAAAAAAAEAMAAgAAUDEAA0gBBABIKAgBAAUgAAgAQ
AAAEAAAABEBAAAAAAAAAAABECAAAAASAAAAAIAAACBAAAAAAAAAIAAAAAA8pAAAAAICABCBAQBIC
QAACAAAAAAAAAABAAJAUAAAAAAAACFISAAABAAiAAABACAAAQAQAAAAA8GAAkBAAABAAAAAgAAAA
AAEEBCBEAABAAQAAAAAAAAAAAAAABQAAAAAACAAAQBAAgAABAAAoAQEAAAAiOhKBIAEBEAAgABsA
gAAAAAAAAAAAAAASAgIAAAAAEgAHCaAAAAAkQAAEgIgAAAAAAcEgQAAAAAAMAAAYFABABEgECigG
BQAgAACAAAQAgAgCAFAAAAAAqAiCIAgFBSAgGAKxACFBAQ0BAABAAAFAgAAAAAAAAQAQAAAowBiB
ABgAAAAAAAAAAAAAAAAAAAAAAAAKABJIQAuAQRAAIlBIEYBCAFUEBAgIgIAAAAgAAEOAiAAAAAAA
AAAAAAAQAAAQAgKgoAABAAwIAEwAACQAAAgAAAALQgBQEAAgKAAAgIAEAQAEBAQAKAQAACAAAkCA
CASAAAiwABAVAEAIDoQoghAACAgAAAGQAAEiIqIUAAAEAUAQFwQAAAICAAAKAWJAAAAAAIoMAAAA
AAAAAAAAAAAAAAAAAEUHhBgKBCKXQCOAAAgEIICgAACAgFgCIgIAAABABCASAAAAAAAAAAAAAAAA
AAAAAAAQBAIAkAMDAAAAgKCgIwMAAA9vABASAICBABAASAABAMAABgAAAAAAAI4BgQAAAACAAQEA
gCABACAABABIAABAMAEBEBIACICEAJCACAgAAIAAAgAQAQAAAAAAKDAAgAIAAAAAAAAAAAAAAAAA
AACvrwAAgAAiIgAA//8AAAoKAAAAAF+7uwUid1UbAACIiAAAAAAAAAAAAAAAAAAAd/8AAAAAN78V
nVf3p/cKCgoKNQBVAAAABCMiqioqVQBVAFFb0d0bVQUFMxt3dwAAAABTUwAAVVUA/wAAAAAAAAAA
3d3z8wWvBSc1NQAADw8RG1VVUFB19QWvVar/8O7uVlZVWlX8M6r/UAAAAAAAAAAAAAAAAF9fAAAA
ACIiAAD//wAACgoAAAAABXd3X19f/ycAAAAAAAAAAAAAAAAAAAAAAAB3/wAAAAAmrje/B6ei8lVV
VVU1AKUAAAAPfBFVFRVVAFUA8fvh7Rv/r68zG3d3AAAAAFNTAACqqgD/AAAAAAAAAADu7lNTCl9O
XzU1AAAPD3J3//9QUHr6r69Vqv/w3d2pqapaqvwz//+vAAAAAAAAAAAAAAAADw8AAAAAIiIAAA8P
AAAKCgAAAAAFIiJfCgpVJwAAAAAAAAAAAAAAAAAAAAAAAHf/AAAAAASMJq4CogJSAAAAADUApQAA
AA9/AEQEBA8AMwChqyEtG6oRuzMbd3eqqgAAU1PAwEcPX18AAAAAAAAAACIiAwMKX05fNTUAAIj/
cndVVQAAKgqvBVVVAA8iIqmpqlWqAzMAAK8AAAAAAAAAAAAAAAAPDwAAAAAiIgAADw+AAAoKAAAA
AF8REQUidwAbAACIiAAAAAAAAAAAAAAAAIAAd/8AAAAAFZ0EjFLyB1cKCgoKNQBVAAAABngAiAgI
DwAzAAELER0bABG7Mxt3d1VVgABTU8DARw8FBYAAgAAAgIAAERFTUycnBSc1NQAAAHcRGwAAAAAl
BQUFVVUADxERVlZVVVUDM1UAUAAAAAAAAAAAAAAAACAAAAAUAACMUAARFBQAAIhQABEQHQAAjHQA
EZQUAACcUAAREAAAAAAAAAAAAEwBAAAAgAAJRAEEbACAlAlEAQQkAICEAAAN+BlEAUxsAIGUCUQB
BCQAgIQIxAEUaECFlBBEBUhIAOEQEEQhSEgIgRAQAABIaABhFAAAAIgAAWAQAAAAXAAAYBQYAABs
SAABFAkAGEwkABGEAAAAAAAAAAAAAAAAIgAABBAAABxAAAEUEAAACEAAARAYAAAcYAADlBAAAAxA
AAEUAAAAAAAAAAAAAEAAARgAAAgAwBRhGAKUCADAFCEYAoQAAA9RGgDAHGEYC5QIAMAUIRgChAgA
wARjGAmUEgDACEEYCRASAMAIQWgJEBIAAAhiAAkUAAAACAABABAAAAAMAAAAFBqAAAxAQEkQCQgA
fCRAR5QAAAAAAAAAAAAAAAAAAAAACgoFBQGJKjtV/ycnXyKEh1UREVUiAAoABQUKCgAwAMAAAAAA
AAAAAAD//zMAqgDMAPAA8ABVAMwA/wDwAKoAVQAADw4A/wDwAPAAzAD/APAAzADMAPAAqgDMAKoA
qgCqAKoA8ADMAPBVVQDwAAAldQAAAABVVSAAAKpaWgAAAAAAAAAAAAAAAAAAAAAAAAAAHx8AAAAA
AAAAAAAAAAAAAAAAAABfX19fRc0IGQBVGxsFEURHACIiABEABQAKCgoKADAAwAAAAAAAAAAAAP//
MwCqAMwA8ADwAKoAzAD/APAAqgCqAAAI2QD/APAA8ADMAP8A8ADMAMwA8ACqAMwAqgCqAKoAqgDw
AMwA8KqqAPAAABW1AAAAAFVVIAAIXVVVAAAAAAAAAAAAAAAAAAAAAIAAAAAfH1VVAAAAAAAAAAAA
AAAAAAAAABG7Ebsjq25/JydV/193tLdVERFV7gBfAFVVqqrA8DDwAAAAAAAAAAAAAP8zAKoAzADw
APAAVQDMAAAA8ACqAFUAAAADAAAA8ADwAMwAAADwAMwAzADwAKoAzACqAKoAqgCqAPAAzADwVVUA
8AAAJXUAAAAAqqoAAFX/MzMAAAAAAAAAAAAAAAAAAAAAAAAAAB8fAAAAAAAAAAAAAAAAAAAAAAAA
Ebsid2fvTF0bGwBVBbt0dwAiIgDdAK8AAAAAAMDwMPAAAAAAAAAAAAAA/zMAqgDMAPAA8ACqAMwA
AADwAKoAqgAACAsAAADwAPAAzAAAAPAAzADMAPAAqgDMAKoAqgCqAKoA8ADMAPCqqgDwAAAVtQAA
AABVVQAAKn8zMwAAAAAAAAAAAAAAAAAAAAAAAAAAHx9VVQAAAAAABAAAAAIAAAAIACIAAAAEAAAC
AAAAAAIAAAIAAAAIAAAAAAAAAAAAAOAAACAQAAAAAAAAAIIAACAAAAAAAAAAAAAAAAAAAAAACAAA
AAADfgAwAAAAAAAAAAAAAEBIQAAAAAAAIAgAQAAgAgAAAAAAAIAAAAgCAAAAAAAAAAAAAAAQAAAA
AAAAAAAAAAAAAAAAIAgAAAAAAAAAAAAAAAAAAAAAAAAAAIAAAAAAAIAAAAAAAAAAAQAAAAAAAAAA
AAAAAAAAAAAAAAAAgAABAAAQAACAAAEAABAAAAAAAAAAAAAAAAAAAAAAAAAAAAACAAAAAAPNAEQA
AAABAAAAAAAAAAAAAAAAAgAAAAAAAEAAAAAAAAAAAAAAAGAA4AAEAAABAAAACAAAAAAAQABAAAAA
AAAAAABEAABAAAAAAESAAAAAAAAAAAAAAAgAAAAEQAAAAAAEAAAAACAAAAAAAAAEIAAAAAAAAAAA
AAAAAAAgAAAAAAAAAAAAAAgAAAACAAAAAACAAAAAAAAAAAAgAAAAAAIAAAAAAmoAABAAAAAAAARA
AACBgAQEAAAAAAAAAIEAAAAAAAAgAAAAAAACgCBAAAAAAAAgAAAAAAAAAAgAACAAAAAgAAAAAAAA
AEAAAAAAQAACAAECAAAAEAAAAAAAAAAAAAAgAAAAkAAAAAABAAAIAAAAAAEAAAAEAAAAAAAAAAAA
AAAAAAAAAAAAIAAAAIIAAAIAAAAAAAAAAAAAAAEAAAAARAAAAAADkwAAEAAAAAAAAgAAAIiggAIh
AAEgACAAgSAAAQgAAAAACIQAACCBAAAAAAAAAAAAABAAAAAAAIAAAIIAAgAAIAAAAAQAAAAAAAAA
AAAAAAAAAAAAAAAQAIAAAAAAAIAAAAAAABAAAQAAAAAAAAAAAAAAAAAAAAAAAAAAAAAEAAAgAAAA
AAQQACAAAQAAAQAAAAAAAAAAAAAAQAAAAAAAAAAAAAv/AAQAAAAAAAABAAAAgAAABBAAAAhAAAAE
CAAAAAAAAAAAyAAAAAAAAAAAAAAEAAAAAAAAAAAAAAAAAQABAAAIAAAAAAAAAAAAAAAAAgABAAAA
AAgAAAgAAAAAQAAAAABAAEgAAEAAAAAACAAAQAAAAAAAAAAAAAAAAADAAACAAABAEIAAAAgAAABg
AABAAAAgAAAAAAAAAAACAAAAACAAAAAACrYAEAAAAAQAAAJAAAAUgAICAgAAAAAAAIIAAAAIAABA
AAgAAAACAEAAAAQAAABAAAAACAAAAAgAAABAAABAAAAAAAQAAAAAAAAABIAAAAACAAAAAAAAAABA
AABAAABAAAAAAAAAEAACCAEIAQAAQAAQAABIAAAAAAAAAAiAABAAAAAQCAAAAwIAAAFAAAAgABAA
EAAAAAQCDAAAAAAAAQAIAAAFMAhQBFAEAEIASCAAUAQCAgAAEIIAAAAICABAEAAAAEAAAAOAABQC
AhIAAIBACAACAAARYAgAIAACABJAAAACAgACSAAAAABIAgJQwAAAAEoAAAhAAAIAABAAQAACQAAg
AABCQAJCAgEAAAAAAAIAABAAAAAAAAAAAAAAAAACEAAACEAAAAAIAAAAAAQgAEAAAQAASAAAwAAI
AwINKABCAAgAAAx8iAAFABIAAQAIBEIQAAAEyAAAQAAAABBAADAACgAAEAoAABAACAAAEAgAAAAI
AAAICEIACABAAGAISAAAAAAABAAAAAIgAhJAABAAACAAABAAAAAAVAAAIAABIACUABAgACiAABAA
MCAEAgQAEAAAgAABAAAGAAAiQBEAAAAEgAAgAAIAYAQQBCAMEAAABgCWAACAACAiCCAIAQYEAAwQ
BAAACdSBCA6AAAIIdABUCAIQLAgAQgIAQhBIgCAIBBIAAU4CAAAowgBgABAgIAQIAAAAAYAADAEA
EAAAAAAhiARUAAggCAAABEAAAABIAIAEQAAAABAEgAAIAAAQAAABABAAAEoQJAABABAAAAAEAAAA
AABAAAKECFAAAFEAAADAAAAAABAAgYAASAAQEECBAAQIAAAIAQAUEBAEAAAAgAAAiAZAAAALcwAj
SADQQQkIAiIABLQA1KAMAQgAIABAAJICgEzAAAggCgwoRAFEQAAKAEAQgkCIAAEAAARACUAABAAQ
AJAAUAEAgQQAAEEEEQCAAMAAAgQABAAAAEkAACgAAIAAgIAAAiACAAANAgAgAAUAAAmAAKgAAAAA
QAAAIIAQAAABBAAAAEAEAABQCiAAkAgAAAUAKCAEkAAEAQgIAAAAEAACESgAAAB2AICQABBAgJAA
AZBCAAACgIIAAIAAEAygBQASCEAAEgAAAAFAAABAIgYAEEABAAUIAJIAFJAgAAIAghAAAAAAAAAg
AAEAQEoCACgAAAAAQQgAECAAAAAAQAAAAQI0ABBAAAAAA0AAMAAABAAAAAAAIAAAIAAGAABAAAEA
IAAEIAAIACQgwAAABAAAYIAEAQCEAAQgBIBAAyAIAJAAAMAARAAADhUIBAAAwAAAJEgAAggkDAAA
AAACAgBAYCAwUiADAFJAAAIwAABAQRKAEAQAACAABIAUAAEBAAAAYBEIAAQIAgAACkQEAAACAABK
QADAAAAAAAABAAAUABhIEAwgAAAAgEAAIUAAEBAYSAAAAAAIAAgIAAMEEAAAGI4ACBAAAAAYCCAY
AAAAAhgIIAAAAAAAGAgAAAAAAAAQCAALACQAEBkIAAAFXwQCAIgABhkIAgAAFACSmAgBAQAAAAAQ
CABMABBBERgKABJABIQCGAiAAAAAAABQCAAAAAAAARAIACGAAEEAGogQQAgUQAEEAQBAKBRIAgQA
AABAACAAAAAAQAAABAAAIABBQAAABAAAAAABAAAAAAAAAGAQIAAAAAAAIAAACACAEQQCAAAQAAAQ
AAAAAIAAAAAAACABAAAAAAAAAAAMAIAAAAoKICAAUAIAKCAEAACEAABoAAWiBAAAAIAAAAAE4AAA
BAAEBQQACQAACAAAACAYQAAAACAAAAEAQAEAoGAAYQBoAACAgABAAARQAAAAAEAABAAIAAAAAQQA
AYABAACBQEEACAAAAAFACAEIAAAIAAAAAQpAAAAAAKABAAQAAAEAAAEAECAQABUAARQEAAIBAQAB
AAQAAAEAEAEMAAIQgAAIAQAACm0IJIEAoAAIgQoEACQBAlABCIhIAIIABYEUBIhAAAhYAQEkAIAA
AQABCAAAAAAAABEQAAIAAAAAAQAAAAAAAQABkAAAgAAAEAAAAACAAigQEAAISAAAAAEAAAQAAAAA
ABEECAEAAACAAAAAAAABIAAAAAgIAAIRAAAAAAAAAIAAAAUICCgAAhAAAAAACQAAIAAAAAAaGABA
AAAEACgAAAAAAAALcwIAAhqQAgEAgQAICAAACAAEUxAAFCAgAIAAEigYIgAAAAAgWgACEAAAAAAA
ACAQAAIAKMAAAAAACgAoAAACEAABAAEAAABAEgCAAAAAAMMALAAYAAAAoMQhAAgAICIAxCkAQCgA
iBDEIgAACQAABEAsBpAAAAAAxCAHSCgAQIDEICcgAAABAMQiAkoIAACAxAQCTAAAIICEIgSBAAAA
AMQAAAK+ISAAAAAgAMQgSSIAACBIxAAQAAAAAOiEIkSIAACYQMQpCwIAAAAAxCkAAgAAgMDECQAC
AAAAAIQpAAIAAAAAxCIJAAQAAKHEIAkABCACGECEAQAAAAAAAYACAACACCQNgAEUBAAAAQGAAAAA
AAAAAIAAAAAALAYBgAAAEAAEEAGAAACAAQAgAZAIgSgABBABEAAAQBIEEAGAAQAAACAAAQAACZOI
QAAAAQAEAagCMEAAkiEBCQQQAEAgAAGgACUCEAAZAYQAAAABAAABhAABAAECEAEAAAAAAAAAAYAE
gQAACAABkJACAAAKCA2AIAAAAkgAAAAAAAAAAAAAAAAAIBBAAAAARAAAQEABAgAAAAAgAAIAAAAA
AAAAABAAAEAIAAAAQAAAAAQAAQBgABBSiAAAABAAAEAAAAAAAAAAAgBKEACQAAAJLRAIQHAk4gIE
AQACwQAkAEBAUEAQCGAQIhAQUMgGEQAAAAAwAAAAAIQAEgAAIEQUAgAAAAAAAAAEAECAAABgABCi
RQABAAhIyCAAAgEAAEgAAAAAAAAAAAAAAABACAAAAEAAAACgoAICABAAAACAAQAAAAAABAAAAAQA
AAAEAQAECgAAAAQAAAAECAgAICICAQAAAAEIAQAMAAAAgAQAQAAAAEXkpLARAgAB4URiUAICAgCE
gggAgQTACAwAAAgIAAEAAAAAAEgEAMABAAAAIAQQgAACAAAAAAAAAAAAAAAAAAAAIkEABAAAAAAA
QAAEBAgAAAgAAAAAAAAAAAAAAAAAAAAAIJAAAAAAAABAAAAAAAAAAQAAAAAAAAAAAAQgBAAAAAgA
AAAACAAAAAAOKAAAAAAAAQYgAAAAQAAAABACAIICEAAAQMsIA8gKABAAAiBgABAQAAAAgAQQwgAA
AAgCAQAAEAAACQAAAAAAAAAJABAQAAAAAgAAAAAAAAAAEAAAAAAAAAAAEAAAEAAAAAAAAAAAAAgA
AAAAAAAAAAAAAAAAAAAAAAAAgAAAAAAEAAAAAAAAQAACAAAAAAAAAAAAAgAAAAGAAAAAAAAAAAAQ
AAAAAAABkAAAAAAAAAEAEAoWBAAAAAAAAAAHHgIAAEAAAAwAAAAAIIIQAaoIggAAAAQQgAgAAAAA
AABEAAAAAAAAAAAAAAAAQCgQAAACAAAAAAAAAAAAAAAAAAAAAAAAAAAAAAABgAAAAACwAAAAAAAA
AAAAAAABAAAAAAAAAAQAIAAEAAAQAABABgAAAAAAAAAAAAAAABIABAAQAgAAIBAAAAACAAAAAAQA
AgAAAAIABAgAABAAQJAEgEAAAAHmUFAAFEICAKgEAAAAFANAFAAACCQYAEAWAAAAEAAEAAIAAAAA
AAAAAgDABAQAAAAIAAAAAAAAAAAAAAAAAAAAAAQkSAAAEYAAOQAIAgAAAAAAAAAAAAAAAAAAAAAA
AAAAAEAAACAAEAAAAAAAgEAAAwAAAAACAAAAAgAAAAICAIAAAAAAAAHACAAICAgAIAgQAAAgAAAC
AIgAEBAgAgABEAAACM0SEh0QAQE5ISAQAhoAAIAiAEAAEBCgAEAQAoAAAwAgWAAQAAIAABBAAAEE
BiAAABAAAQAAAAAAAAAAQAAAAAAiQAAACAAGABAWgkEAAAqASAAAAAAAAAAAAAAAAgAAAAAAEAAB
AAAAAAAQEABAEBAAAAAAAAAAAAgABgAAAAAAgAAAAAACAAAAAAICgJBCAgACAiAAAACQgAQEACYE
UAAFAAANXYSEAgIJEAAoAoAABAJABBAAChJAAAICQAAAAAAAEiAAAAAAAAgAAgCgqIAAUAgQAgAA
AAAQAAAQAAAAABAAAAgCABAEAAQggAQAEAQABQAAAAAAAAAAAAAAAAAAACAAAAAAAAAAkAMCgAAI
AIBYWAAAAAAAAAAAAAAAAAAAAIACAAAAAAAAAAAAAQUAQACAGAABAAAAAABCEAARBAAAAJAAAA6i
AACAgEzQAgIAAAGAgACCABABEJIABBAEEQCggAAEAAAAAAAAAABAAAAQEAAAAAEBAAAAAAAAAAAA
AAAAAAAAABAAAgAAAJBwAIUCAEYEsAAAAAAAAAAAAAAAAKoAAAAACgqqqsDwAAoAAAAABIzMDAAA
AAAAAAAAAABVAAAAAAAAAAAAAAAAABHdVVVVVTMzAAD//wAAAAB3dxHdVVVfXwAADitTXx3dBQUV
HzNTVVUDRwUFDw8AAAAAAAH//3d3AAAAACIizKoAAAAAMzNfXyp/GxsAAAAAAAAAAAAAVVUAAAAA
D/A8PP9mZmYP8DPMM2ZVZgAAAAAAAAAAAAAAVQAAAAAiIgoKwPCqCgAAAAAEjMwMAAAAAAAAAAAA
AFUAAAAAAAAAAAAAAAAAEd2ZmaqqMzMAAP//AAAAALu7Iu6qqq+vAAAAA2NvLe2vr7W/M1NVpUfP
X18PDwAAAAAAAP//d3cAAAAAIiLMVQAAAAAzM1+vVf93dwAAAAAAAAAAAABfXwAAAAAP8Dw8/2aZ
mQ/wM8wzmVWZAAAAAAAAAAAAAABVAAAAACIiCgoAMKoKEREiIgSMAAwAAAAAAAAAAAAAVQAAAAAA
AAAAAAAAAAAR3ZmZAP8A/wAAAFUAAAAAiIgi7g8PBQUAAAADYGwh4RERsLozU1WlR89fXw8PAAAA
AAAAMzN3dwAAAAAiIqpVAAAAAKqqUKAAqiIiAAAAAAAAAAAAAF9fAAAAAA/wPDwAZpmZD/AzzDOZ
VZkAAAAAAAAAAAAAAKoAAAAACgoAAAAwAAp3d3d3BIwADAAAAAAAAAAAAABVAAAAAAAAAAAAAAAA
ABHdVVUA/wD/AAAAVQAAAABERBHdDw8KCgAAABJQXBHREREQGjNTVVUDRwUFHw8AIAAAAAAzM3d3
AAAAACIiqqoAAAAAVVVQUAhdGxsAAAAAAAAAAAAAVVUAAAAAD/A8PABmZmYP8DPMM2ZVZhAAAFxI
AAEUEAAATEgAARAZAABMbAABlAkAAAQkAACECIAAXCAABJQcgACMUAAREAiAABRwAASUHQAAjHQA
EZQUAACIUAAREAkAAAwlAACUAAAHAx0AAIx0ABGUGIgEXGkABZQQAABISQAAEBiIBBQgAQSUGoQA
HGAADZQSBAAIYABpFhIEAAhAAAkQGoQAHGAADZQARAkAbACAFABEGQAACICCEgAADEAACRQSAAEc
QAAJFBoAABxgAAuUCAAAFCAAAoQIAAAMIgAAlBwEAFxQABEUCACABHIAAJQcAIBccAATlBQAgEhQ
ABEQCACAnCAAgpQAAANtGAAAHGAAA5QaAAAMYgAJlBIAAAhAAKAQGgAABCIBAJQYAECMahgBlBAA
wIhqGAEUEADAiEgYARAYAMCMaggBlAAIQABlWEAUAAjAAAFYRgYAAAAAAAAAAAAAAKoAAAAAAAAA
AAAAAAAAAAAAAAAAAFVVAAAAAAAAD5n/mVXDDzOlpaWlVcPMMw+ZVTMPmf+ZVcP/mf/DDzP//6pV
BQAAAAAADgYAAAAAAAAAAPD/Vf8FrwWvM/9VVwoKVfVVVfP/A/MDUwDM/1UA8ADwAKoAqgAAAAAA
qgCqAPAAAACqAKoAAADwBTZVVQUUVVYFUANWVVYFNgAAAAAAAAAAAAAAVQAAAAAAAAAAAAAAAAAA
AAAAAAAA//8AAAAAAAAPZv+ZqsMPM1papaWqw8wzD5mqMw9m/2ZVw/9m/8MPM///qlUFAAAAAAAA
BgAAAAAAAAAAUF9V/ycnCl8z/wADBQWl9ZmZ8/8D81PzAMz/qgDwAPAAqgBVAAAAAACqAFUA8AAA
AKoAVQAAAPAFNlVVBSdVVgpfA6lVVgU2AAAAAAAAAAAAAABVAAAAAAAAAAAAAAAAAAAAAAAAAAD/
/wAAAAAAAA9mAJmqww/MWlqlparDzDMPmarMD2YAZlXDAGYAww/M//+qVQUAAAAAAAAYAIAIAAAA
AAAAD1UAJycKXzMAAAMFBQVVmZkDAFPzU/MAzP+qAPAA8ACqAFUA/wD/AKoAVQDwAP8AqgBV//8A
8AUFAAAFJwADCgoDAwADBQUAAAAAAAAAAAAAAKoAAAAAAAAAAAAAAAAAAAAAAAAAAFVVAAAAAAAA
D5kAmVXDD8ylpaWlVcPMMw+ZVcwPmQCZVcMAmQDDD8xVVapVBQCAAAAADVYAAAAACAAAQFBfVQAF
rwWvMwAAAwoKBaVVVQMAA1MDUwDM/1UA8ADwAKoAqgD/AP8AqgCqAPAA/wCqAKr//wDwBQUAAAUU
AAMFBQMDAAMFBQAAAAAAAAAAAAAAAAMAAAABCAAAAAAQAAAAAAAAAAAAAAAAAAAAAAAgIAAAAAAA
AAEAAAAAABAAAAAAAAAAAAAAAAAAAAAAAAAAAAAAAAAAAAAOeQAAAAAggAAAAACAAAAAAAAAAAgA
AEAAAABAAAAACAAAAAAAAAAAAAAAAABAAAgAAAgAAAAAAAAAAAAAQhAAAAAAAAAAEAAAAACAAAAA
AAAAAAAAAAAIAAAAAAgAAAAAAAIBAAAAAAiABAAAAAAAAAAUAAAAAAAAAAAAAAAAAAAAAkAAAAAA
AAAAABAAAAAAAAAAAAAAAAAAAAAAAAAAAAAAAAAcAAQAAAAAAAAARAAABAAAACAQAAAAAAACAgAC
AAAAAAIACAAAAAAAAAAAAAAAAggAAAAAAAAAAAAAAYAAAAAAAAJAAAAAAAgAAgAAAAAAAAAAAAAA
AAAABEAAAAAAAAAAAAAAAAAAAAAAAAAAAAAAAAAAAAAAAAAAAAAAAAAAAAAAGAACAAAABAAAQAAA
AAAAAAAAAAEAAAAAAAAAAAAABAAABBgYEAAAAAAAAAAgAAAAABgAABgAAAAgCAAEQAoAAAgAAAAK
AAJAAAoAABgAIAAACAAAAAAAIAAAAABQAEIAAAgABFAAAIAACAAEAAAEAAAAAAAAAAAAEAAAAAAQ
AAAAAAAAIAAAAAAAAAAAAAAAAAAAAAAAAAAAAAAAAAAAAAAAQACAAAAAAAAAAAAAAAAAAAIAAAAA
AAEAAAAAAAACAAAAAAAAfwIQAAACAAAAAAAAAAQAAABAABQAAAAAAQAAAAAABAABAAQAAEAAIAAA
QAAAQCEAAASQCAQAgAAgBhAAIAAAAAAAEAACAAGEAAAAAABAACAAAAAAAAAAAAIAAAAAAAAAAAAE
AAAAAACAAAAAAAAAAAARAAAAAAAAAAAAAAAAAAAAAAAAAgAAAAIAABAAAAAAAAAAAAAAAgAAAAAA
AAAAAAIAAAprAAAAAASAAAAAAIAACQAAAAAgAAAAAAAAAAAAAAAAAAAAIAAAQAAQAACAAAAAAAAA
AEAAEAAAAAgQAAAgAAAAAAAAAAQAAmAAAIAAAAAAEAAAAAAAAAAAAEAAAAAAAAAAAAAAAAAAAAAB
AAAAAAAAAAAAAAAAAAAAQEAAAAAAACAAAAAAAAAIAAAAQAAAAAABAAAAAAQAAAAAAAAABAAAAAAA
CGsBBAAAQAAAAAAEAAAAAAAAAAAQAAAACAAAABAAABAAAAACAAKAAAoAAAAAAIAAAAAACBAAQEAA
AAFBgAAIAAgAAAAAACgAAAAAAAACgAAAAAgAFAACAAASCABAAAAAAAAAAAAAAAAAUAAAARAgAgIA
AAAIAAAAAAAAAgAAAAAAQAAAAAAAAAgAAECCAAEACgAQMAIAgAACABAAAcAAIAAAAAAMgwAIBAAA
AAIAAAAigCIAAU4yEkpQAAAMAAgEEEAhAAAAIBAAECACDAAACQBAICAAAAAAEAAAIAIAABACAAEA
AIAAAQAAgEACAAACAEAAAkIAAAAgAAAAAECgSAAAAMAgAQAAIABQQAACAEQIACIAAAIALgAAAAAI
AAAAAAAAAAAAQAACAAACKBAAEgAgAAAAEAgIAABICgAAMAhAAhAAEgAAAAhoAABEAAAAABAgQAEC
QAAAAAgIAQAAAAAIyJDQAEAAFwAIAgAAEAAwAAAQAACAAAAAAEgIAkAACAAAACAAAQIAIAoQIgAB
AAgAAlAgiAIAAAAEEACAUAAAIAQAgIQWCBIgBFEAAAEMAIAEBAQAQAAIIAREAAACAAAAABAEAAAC
AigAAYAAEAAAIAAgQAAEAgAAIMAAAAEgYAAAAAwABFYAKAAAAPgACAwABCCAIAAMAIAoAwiQQAEI
AHASQGCAwgCIAAZkIgABAABABAGAUAMggGJCARAqAMAAAEAAgAFxQAAiAAACACQAAWIQBASQIAgk
IAkQDAABAAAAUAAAAAEACACBAAoAEAAQAACAAQAAEAAAAYBAEAgAEIRAiBEAAQABAAAAAAACAAAA
gAEBAAAQAQKAABADAYGQghQA0AABiAAQKAAQAAAPYAAGqATQAgEIBAhMQBDIAQAAAAQAEKgBCQIR
gACEQAhARABAAKAAAAAAAEAACAAAiAAIAACAAQAAAAIAgAQAgEAIEAAAAAJAiBAQIABEABCIAAgA
AIkAAKAAgIAgABACAACoAAQQCAABAAAAAAEAAAEEDAAgAIAUBAAAAAAAAgKQQAEAAAACDBAAAAEA
AgAEEAAAAAASDAEEBAgEAAgiESAAAAl0ABZAAAACAhAAVAQAEgAAEiARCIAoAACIAIGgQAAAQIIA
AIAAAAAAAAABAEABAAAwAoSQAEAACAAAAAEAAAEAAgQAAgAAgAgABAgAQAAAQAgEBCAAAAAAIgQU
AAQWQDAgAQQgAEFEIGABQBAAgAIKYATCAAAkACAAAAIBAQAAAAAAAAAAEAAkAADKAIEAgAAAkhEk
IACGgGCABIACBAQAiAAAAC0AACAAACAAAAQBACCAQRDAEgQAAMAAQIBIFBAIAAYAIBQBAAAABiSA
SBDAIAAABCAIEAAAAAAAgARRYAAAACAAEAgAAAAIAiQoQAAIBgISBAAAAEAAABgIAABAgBgEGAgA
AAAACAAQCQAACAAQAZAIAAAAAAIAEAkAAQAAAAAAIAAMQgAAQBhMAAAAAAAAEAgBSBAARAAYCAAA
AAAIABAIAAALuQAEAAGEADmIgAABAgiQGAgQCAQAAEIBBAIYAECAAJgIABAAAIAAGAgAGAAAAAIY
CIAIQAJABBgIACAAIIAAECgCUIAEmAIZCAJAiAyIBBAoBAAAAABggAAgAAAAAAAAIAAAAAAAAAAQ
AAAQIAAAAAAAAAUAAAAAAAAJAAABAAAAAAAAAAAAAAAAABAAAAICECAEAgQAAEAACABIAAQAAAAA
AAsYAQAAgGAAACAAAAAAICIAAAAhYCAABAAgBAAAAABADAAAIgAEAAAIAAAEAAAQAAAAAAARAQAA
AgEAIoAAAAABAAAFAAAAAMAgAAaAAEAIBCABFAMAAAAgAQAAgwAiIRIBARQAAggMUwEACAgAAyAQ
AQAIAAGBABEBAAAAAAAAESAQAgAIAAoQAQAABFAAAAABEAIAgAAAAAEAAAMAAAAAAQAABT8JIgAA
AAAAAQgABACAAAABkBAAAAIgIQACCkgAAAAQAQIFQAQACgoBASAAAAAKAAEUEIAIIEAQAQAQAAAI
wAABAgEAAAAAAgEAJAAACBIAAQAAGAACEkAACQRIKLAUAAAAAAgAFgIAAAESEAQCCAAAAAAoBAFC
AAAAAAgEAAgAAAEGSAAAAAQAAAAAGAAAAAAEACAAAAAQAAAAAAAAAAAAAAAMcAKGEAAAAAgAAAAA
CxgAAAABCBAaWBCAEQFQAAAAEoAAAAIIGAAAAAADCDgaAAAAAAAEQACQAAAAAAAAGBQAAAAABgAo
ABCAAAAAksAUAIYALAkAGBRACMQgAIoAAAIgxAAJICwAIECEAAgAAAAIQIQJCkAoICFAhAAEAA4A
AEAQIgAQKAACqMQMAAgAAAAAhCAAAAAABEDEAQAAAJAgBIQAAAJCIAAIAAAABMQjAAAAAAAAxCBD
AAAAABjEIABAACAQYMQhAAAAAAEgxCACAAAAISDEIiAMCQCggMQJIAIAAAAAhCAEgAAAIhDECQAI
AAAUKISAAjAQCA0hAZQEIEgACAIBAAEAgAAIGAEQADAAASEiAQAAEhAACCQBAAAAIAEABACABBUA
ABCAAQAAQAAAAAABgAQAAAAIAAEIAAAACIAAAQAADFiJFAAAAAAAAYgAAAFAQAABhAQAgAIkQA2A
BQgAAAAJAYgAAIAAAAABgAAAgACAAAGAAABAAgBmAQAAAEIAAAABkQAAiAIUAgEAQAIAAAAAASAA
EAAAQAAAJEEAAgAEADQiABAAYGAAAgAAAAAgDAAQFAAgAAAAAQEAABAAAAAAAAAAAAAAIAAAAAAA
AAAAAAAAAAAAAAAAABAAAAABAAAYAAALiCAgQAAAEAEEcGEAAAYAAABgYAQEAACAAgAAAEAAAAAA
AAAAAAAAAAAAAAAAAAAAAAAAJAAgQBACAAAAQAAAIEAABhAAAAGAAEBBCAAAAAJCAASgIAAABGAk
FIAAEMAAQAABAAAAAAAIAASAAGAxAAEAAgAgwAACAgAAAAAgAAAAAAAAAABAAAAAAAAAAAAAAAIC
AAAAAAAABAEAAAEAAAAAAET8QEAAACQADAAEAcAAICAC0QAAAQAgwAAAEAQAAAAAAMAAAAAAAAAA
AAAAAAAAAAAAAEJACFEACAEAAhAAEgRAIAAEoAAAAAQgABAAAAAAAAAAAAAAAAgAgAIAAAAAAAgJ
AAAAABAIAAACAgAAAAAAUBAAABAACAAAAAEAAABAAAAAAAAAAAAAAAAAAAAAAAAAAAAAABAAABAI
AAAAAAAAAAAAQ+kDA8AACAPAAAgAAAAQAAAQAABIAAIAAAgAAACAAAQAAAAAAAAAAAAAAAAAAAAA
AAAAABIDAAQKgBAAAJEAAACQABAQAIEAABAAAQBAAQAAAEAAAAAEQgAAAACAAAAAAEAAAIAAQEAA
AAAAAAAAACgAAAAAAAAAAEQAAEAAAAAAAAAABAAAAAAAAAAAAAAAAAAAAQAAAAAAAAICAAAAAAAA
AAAAikhAAKgCACCAQkAAAAAAAABAQAQAAAAAAAAAAAAAAAAAAAAAAAAAAAAAAAAAQAAAAAAEgACA
EAAAAAAABAAAAASAgAAAAAACAgAIhAAEAIAARAJQEAAARABiBkAAACAAAEAAAAAAAECoEAJAEAAC
EAIAABAACQAEJAAAAAAAAAAAAAAAAAAAAAAAAAAAAAAAAAIEAAAQAcAABAAAADIAAAAAAAA7AgAw
EBAERugQBAAABAAAAgAwACAAAAAUAAAAAAAAAAAAAAAAAAAAAAAAAAAAAAAAAbAABAIQAAACwAAA
AAIAEDkGQAAAODgAhIRAAAAQEABAADBAAAAGECAQQAEAEAAgAABAAAAAAEkAAAAAEiAQEAACAEgS
AIBQAAJAAAAAAAAAAAAAAAAAAAAAAAAAAAAAAAAgAAAAAAAAAQAAEAAAAAAACakpIABQIgAAABIA
AAAAIAAAAABQAAAAIAAAAAAAEAIAAAAAAAAAAAAAwAAAAAAAAAAlMAAAEIIIAAgAABgAAAASVkAg
AAAQUgASClAAEhBSkgEAAAAQAACABCAAABAABQoEAggAAAAAYAQEAACACAAACABQAAAAggIAEAgA
lQABAQAACAAAAAAAAAAAAAAAAAAAAiAAAAIAABICAAAAAAAIAAANtQgGAEIUEICNBAIAAIAAAhAF
EAAAgAAAAAgAAAAAAAAAAAAAAAAAAAAAAAAAAAAAACIiiAIAAARQCABQAhJAEAAEEAgAQABEhCEw
AIAAAACAAAAICACxAEAAoAAAAEAQAAAAAACQkCAACAAACEQAAJAAAAgAABAAEAAAAAAAgAcHAAAA
AAAAAAAAAAAAAAAAAAAAAAAAAAAQEAAAAEEAABAAAA+IAACABEACAACAgAAAAAAAEICAAgABAAAA
AAIAAEAAAAAAAAAAAAAAAAAAAACAAAAAAAABAICgAANEAgAAACAAhAAAEAACAQAQ3IAQAABITX2l
pZmZVcMA/zMPD/9Vw1WZpaWZmcwz8A9VVVVVzDPMM///mZnDww8PmZmZmfAP8A8AAJmZAAAAAAAA
AAAAAAAAAAAAAAAAAAAAAAAAAAAAAAAACEr19fD/Cl9fX1BQUFAAqgCqA/NTU6r/r68AAAAAAAAA
AAAAAAAAAAAAAAAAAFX/AAB3d3DwAAAAAAAAER8AAAAAVWYzMwU2Dx4FNgNWBTZVVqWlZmZVwwD/
Mw8PAFXDqplaWmZmzDPwD6qqVVXMM8wzAACZmcPDDw+ZmZmZ8A/wDwAAZmYAAAAAAAAAAAAAAAAA
AAAAAAAAAAAAAAAAAAAAAAAHCvX18P8KX19fUFBQUACqAKoD86Ojqv+vrwAAAAAAAAAAAAAAAAAA
AAAAAAAAVf8AALu7cPAAAAAAAAAADwAAAAAAMzMzBTYPHgU2A1YFNlVWpaVmZlXD/wAz8A8AVcOq
mVpaZmbMM/APVVWqqswzzDMAAJmZw8Pw8JmZmZnwD/APAABmZgAAAAAAAAAAAAAAAAAAAAAAAAAA
AAAAAAAAAAAAAAciBQUADwpfCgpQUFBQAKoAqgPzo6MAVQUFAAAAAAAAAAAAAAAAAAAAAAAAAABV
/wAAu7tQUAAAAIAAAAAAAAAAAAAAAAAFBQARBQUDAwUFAAOlpZmZVcP/ADPwD/9Vw1WZpaWZmcwz
8A+qqqqqzDPMM///mZnDw/DwmZmZmfAP8A8AAJmZAAAAAAAAAAAAAAAAAAAAAAAAAAAAAAAAAAAA
AAAACDEFBQAPCl8KClBQUFAAqgCqA/NTUwBVBQUAAAAAAAAAAAAAAAAAAAAAAAAAAFX/AAB3d9BQ
CAAAAAAAEREAAAAAVVUAAAUFABEFBQMDBQUAAxQAEIh0ABEQHQAQjHQAEZQAABAAUAAAEBQAEIhQ
ABEQFAAQiFAAERAAABEAAQAAABiAGFxoAAWUEAAAAAAAABAIgACcIQAElBQAAIhQABEQAAAHVx0A
AAR0ABGUHQAAjHQAEZQZAABMbQABlBiAAFxoAAWUEAAAXEgAARQQAABcSEABFBAIAEwlAACUFAAA
iAAAABAQRElIaBiBFBBEWUhIGIEQFACASHQAERQdAIB8dAAXlAAAgABQAAAAFACASFAAERAUAIBI
UAAREAAAgAAAAAAAGgAADGIACZQSAAAAAAAAEAhAAAwiAICUEAAACEAAARAAAAJqGAABFGAAA5QY
AAAcYAADlBoAABxgAAuUGgAADGIACZQSAAAMQAAJFBIAAAxAAAkUEkAAHCAAApQQAAAIAACAEBIJ
QAhjWEkUEgnACEFYSRAAmaqZqqozWg+ZqplV8AClqqqZmVXw8A9VZgBmqqVV8FVmD2YPZlVaAABm
ZgD/AAAAAAAAAAAAAAAAAAAAAAAADw8zMwAAAAClpaOjBa8AqgAACsNAAP//AADAADU1NTUKXwBV
AAAAAAAAAAAAAAAAAAAAAAAAAAAAAAAAAAAAAAAAAAB3JxERVVUAAEAAAACvr19fAAMDAwMDAAUA
AyInBQUAAACZVZlVqjOlD5lVmVXwAKWqqpmZVfDwD1WZAJlVpVXwVZkPmQ+ZVaUAAJmZAP8AAAAA
AAAAAAAAAAAAAAAAAAAPDzMzAAAAAFVVU1MFrwCqAAAAVgAAf/8oACAANTU1NQpfAFUAAAAAgAAA
AAAAgAAAAAAAAAAAAAAAAAAAAAAAAAAAABEbERFVVQAAAAAAAF9fX18AAwMDAwMABVVWERQFBQBV
/5mqmapVM1oPmaqZVQ//pVVVmZlVD/APVWb/ZqqlVQ9VZg9mD2ZVWgAAZmYAAAAAAAAAAAAAAAAA
AAAAAAAAAP//AADw8P8ApaWjowWvVf8AAAdOAAD//1AAAAA1NTU1Cl+q/wAAAAAAAAAAAAAAAAAA
AAAAAAAAAAAAAAAAAAAAAAAAdye7u///AAAAAEAAr69fX6qpAwMDVjM2AAMiJwU2Dw//mVWZVVUz
pQ+ZVZlVD/+lVVWZmVUP8A9Vmf+ZVaVVD1WZD5kPmVWlAACZmQAAAAAAAAAAAAAAAAAAAAAAAAAA
//8AAPDw/wBVVVNTBa9V/wAADZ8qAP//AACgADU1NTUKX6r/AAAAAAAAAAAAAAAAAAAAAAAAAAAA
AAAAAAAAAAAAAAARG1VV//8AAAAAAABfX19fVVYDAwNWMzZVVhEUBTYPWgAAAAAAAAAgAAAAAAAA
AAAAAAAAAAAAAAAAAAAAggAAAAAAAAAAAAAAAIAAAAAAAAAAAAAAAgAKAABAAAAAAAAAAAAAAAAA
AAAAAAAgAAAAAAAC1wAAAAAAAAACAAAAAAAABAAAAAAAQQAAAAAQCAAgAAAAABAAAAAAAQAAAAAA
AQACAAAAAAAAAAAAACAAAAAAAAAAAAgAAAAAgAAAAAAAAAAAAAAAAAAAAAAAAAAAAAAAABAAgAAA
AAAAAABAAAAAAAQAAAAAAAIAgAAAAAAAAQABAAAAACAAAAAgAAAAAAIAAAAAoAAAAAAAAAAAAAgA
AAAAAAJGAADAAAAAABAAAAAAAAAAAAAAAAAAAAAAAAMQAAkAAgAAAAAABAACAAAAAAAAAACAAAAA
AAAAABAgAAAAAAACAAAAAAAAAgAAAAAAAAAAAAAAAAAAAAAAAAAAAAAAAAAAAAAAAAAAAABAgAAA
ACQACAAQAAAAEAAAQAAAAAAAAAQAAAAAACQBAYAAIAAAAAQFAAAAAAAABAUAAAAAAAAAAAAACVIA
AAAAAAAABAAAAAAAAAAAAAAABCAAAAAAAgAACAAQAAAAQAAAAAAAAAAAAAAIAAAAAAAAAAAAAAAA
AAAAAAQAAAAAAEAAEAEAAAAAAAAAAAAAAAAAAAAAACAAAAAAAAAAAAAAAAAAAAAQoAAAACAAEBAA
AACRBBAAAAAAAAAAACgEIABAAAAFABQEAABBBAAAAIQAABAAAAAAAAAQAAAAAAAKsgAAgACIAAAA
ABAAAAAAAAAAEAAAAAAIAAAAQAAAABEIAAAAAAAAAAAAkAAAAAABAAAAAAAAABAAQAAAAAAAAAAA
gAQAAAEQAACAQAAAABAgAAAAAAAAAAAAIAAAAAAAABAAAAAAAAAAAAAIAAAACAEAAAAAAEAggAAA
gAAAAQACCAgIAAAAAQEAIBAAAAAiAgAACAAAAAIDAAAAAEAAAAAAAA4AAACAAEAAABAAAAAAAAAI
AAAAAAAAAAAAAAAAAEQAAAAAAAAABAAAAAAAAAAAAAAAAAAAAAAAACAAAAAAAAAAAAAAAAAAAACB
AAAAAAAAAAgAAAAAAAAAQAAAAAAAAAAAAACAAAAAAABAKAAAAGAAEBAAAAAAAAAIQAAAAAAAAAQI
AAAAAEAAAAAQAAAAgAAEAABAAAAIAAAAAAAAAAAAAAAADXQAAAAAEAAAAAAIAAAAAAAAABAAAgIA
EAAAFIAAAAAAEAAQQAAAAAAAAEgAAAIIACAAAAAAAAAQAABAAAAAAAAAAEAAAEAAAAAAQCAAAAAI
AAEAQEAACVYAARAAAAAAwAIAAAAQAAAAAABQAAAABAACCAIKEABgACIAAiIQAAACAgCAABACAAIC
AAQAUAICAgIAAAAAAEACAAAQQACACgEAAAACDQAAhBIAggAAAAAAAAAAAgBIAEAAAAAiAAAAgAAA
IANgIAEAAIAAAgACAQKACAACAACAAhABAgDIAEAAEAACAoBIQAIQAAASEABACwCAAAAAAEAAAAIA
AAJAaEACAhAAIGIAUCAAAAKACAAAEgIgACQAYABAAIAAAABICCIQCCAAICIKAgAAAAFQUCoAAAAA
AAIAAAAAAAAASAAEAAAAAAIAAACDAHEUACggAAEASEAACEABAAIIAAACAEAAAksoAAAACAgCUAgA
UgAAIAAAAAACAAAQAEhAAAAAABAIAAgAAAAAAAAACAIAAhAgAAAAAABAAAAgEYAAFCAQIBYAkQQo
BhAAEBADABIIEIgBMICAIA4IECQUgCJWBkqABACBCECEAIAEQEEAAEIMaACAAIAAAQBIAAmCAAQo
AQEAACwAAgAEAAAABHUAAwQABEAAIgAAAAAgFIgAAQIIACgQkCgABAAADEAEIAABgAAEABAAAAsA
ABQACCAAJIAAMgAIAAIAAAAQAEgQAAqBgAIEAUAqAIAAEAAAABQAAABABAEIEAQACDRAAAkQRgBA
QAiBARIEEEBAUIkRAhAEBAiAkEgQFEAAgFARAAIBiASAkEgJAAgIAYDQRAAAAAAAAAIQihADMADB
QAAIAAAGvwMQyAQAEEgQAAGGgEIACFAABBAADBAAAUCgUABSEAgIQBJQAAAACAgAAITAAAAQUAAi
AAQMAQCCAJKCAIgAEMgAkQAAEBAAABQCAQBoCAiAAAAAgEEEgABgUAgEAUgAACgAAUAAIBIAIAgE
AEFIEAAEQAKCQABAACCBAQAQUAQAAAIEAAKgQAAIQARgAiAAUAEIAQAAigYChAKEAAJgACIAAA0z
AIgAIAAAAAQASAIAUpAAIIUBKAAyAAIIAYAgAAkADQgCKRAAEQAFAAIRAAAwAAaoAAEBACIAAAgC
AQAAEAAVAAAVASACBTEAIAEAAASgAACACAAACIAWAAAABACBAQggIEoRgBIIBAgSQQBQgIGAICEG
AIAQBIAiARQMiEAkA4ADBGwCAAADQAAwEgEABgQCAAAAAACAASEIBIAAAQAAAAAAC5EAIZAANAIA
AAABZCCABDBAAQhAAIQACAFAhAAAAAAAAAAAQAAAAAggAACEAAAAAAAABAAAkAIAghDAkAAAAkCA
QMEJAgAABIAkQCAAAAAAgAARQBAEABiKACGAExAAGAsCCQAQAACYDAEggJIQAhkKAoCBEQMSGAgA
AEAKgACYCoBAAhRYQhiMABCAQECAGggAAYAAAQAICAAAAABIAggIAAALEgMQAAEQgBgoAAAAAAgA
CAgABAAAAAA4iAAAgAAEABBIAABAAAQAGAgAAAAgAQAIKAAgIAEAARAIAAAAAIAAEAgQGCCQEAEA
AAAIEAAIABgIEEBAAAAAACAKEEAABAIABECAQCBAAAAAAKAAAAAABBgAGAQgIAAOBAAQAAQAIAAA
AYAABAAADChAAAAAAEBAAAAAAAAAAAAEAQQAAAAAAAAAAA0AACAAAgAQUAAAAAEAAAAQAAAAAAAA
GAABAAAIAEQQACAAQBAAAAAAIAAAggACAAgAAABAIAAACCAAEAIgEAAAKAQAAAAgAABQCgAGAAAA
EAAAABAQABAEAQAAJKAA0BQBEABEAADQFAEQCggAAcJEAQEKDAAIEhABCggAgIAiKgEBAICAAFAA
AQMgsAABpAABEAgFgIAQAAEICgGEAA0QAQAADEcAAACAAQIKAQgASAAAAgGBEAAAAAAACIEAACgA
AAAIAQQFAAIAEAEBEAgEAATAAAEBAIAEABAAAQAQggwIAAEBgABQJAjAAAAIAAACAAAAgYAGACgC
CJAAigkQSgACBACABgiAAgCAAIAAgkAAABQASgCAqBSCiAAAggAAARAEAAgIIAAYAhMAAQQCACAC
EAAAECEaAAERAAAAYigCAAIAAAAJIoAEJAAAAAAAAgAAQAASAAAAgAAAAAAAAAAKAsAAAAZQAAIA
AAAAgAAAAgAJEAAAAAEUABgUAAAAAAgAGBYQAAAABAAIFBAQEQAABARYAgAAJEVQAABIVMQpRggA
ABCkxCRIQAAASGTEKlBFAAACRMQgBAAAAEBBxCEBQAAAEuDEKQlAABQAoMQgCUEAABBAxCImwAAA
FKBAIgYIAAAEkEAAAAGKKQBAgAAAoMQgAAIAACAAQCMAggAAAADECQAiAAAAAIQoAAAIAAIAxCIA
iAAAAABACABAAAABAIQEIEEJAEEghCEpQBgAAWDEIgABKAAAAMSqAAgAAQAAAaAABAEABIABogCI
AAECCQGhSDAAAAggAbGQZYgACCQBiAgwAAAgBAGCABRAyLRAAYgAEAACICABgAAKAAAkBACAAAAA
ACgAAAAACoekARUAAAABAYAAAAACCAQAiBgAQAAACgEACIgAAAAIAYAAAKAADBQBgAhDCUAAAAAA
AAgAQAQQARAACAAABAgBhAEQEAAWAQ2ABAUAAQAAARUAQAgAIAAAEAAAAAAhAEAAQACAAAAAAAAA
YAQAABwAAGAQABAAAAgAIBJgAAAAAGBCYAAAAAwgEAIgAAAAAEAAAQAAEAAAgAAAQAAYAQAAAAAO
oQAAEAAAAgCAABABAABQEAA0EAQAAARlyAAAgAAAAGA0AAAAAAAAAAAAKAAAQEAAAAAAAAAAAAAI
AAAAAgAAAIAAAAAAAAAAEEBAAABgYAAgAQAAAAACAAAJAQAAAADAAAQAAAAAACBEgEkgAAEBBCAA
EAgAQAIJAIAAAAAAQAQAAAIAIEEAAUEAAQAABABQggACQAAAAAAQCgCAAAAAAAAAAESfAAEAgAAA
AAKgoAAA4AAEBEQIQIAICAIAAAIASAAAAEAAAAAAAAAAAEAAAAAAAAKAAAAAAAEEAAAABAAAAAAA
AAAAAAAAAAAIAAAKAAAACAAAAIAAAAAAAAAAQAAAAABAAAAAEAEAAAAAEAgQABAAAgAAAAAACAAA
AAAAAAAAAgBAAAAAAAgAEAAAAAAAAABQAAAAEAAAAAgAAAAAAAAAAAAASq4AAAAACAAAAAAAAAAA
SAoACAQkCCEjQAACAACQAwAACAAAAAAAAAAAgAAAAEAACgAAAAgAAAAAAAAAAAAAAAgQAAAAAAAA
AAAAAAAAAAgAAgAAAEAAAAAAAAAAAAAAQAAAAAAAAAAAUAEAAAAAAQAAgAAAAgAAIgAAIAAAAAAI
AQAAgAAAAAAAAAAAAAAAAAAAAAAAAAAAAAAAQAAAAAAAAAADUwAAQAACAIAIAAgAAAAAAAKCEKiA
aCgoAgwAAKAUAABAAAAAAAAAAAAAQAEAAAAAAAAAAAAAAAAAAEAAAAAAAAIAAgAAAAAAAAAAAAJA
QAQAIAAAEABAAAgAggAAAAQAgAAAABAAAQAYERAAAAoCAAEAAAAAgAACAABAAAAAoAAAAAAAAIAQ
AhQAAAAAAACAAAAAgAAAAAAQAgAAABAAAAAAAACnNAAAIBAEABBAQBMDAIAEAAJSBhwAAACAAARA
AAAAAAAAAAAAAAAAAARAEACAhABAAAAAAAAAAAAAAjAAAABAAAQAAAAAAAAAgIgAAAAQAAQQAAAA
AAIgEAAAAIAAAEAIAgAAAAACABABACgAAAgCAkAAAAAAAAANABAAAAAAAAAFgEBAAgUEEAABAAAA
ABAAAAAACAAAABAAAEAAAAGgAAAABnUAAhCgAAAgQAAIAAUAAAICIYQkJE6CAEoJAEBIGgAAIAAA
AAAAAAAAABAQAEAAAAAAAAgAAAAAiAAAAAAAoABABAEAAAAAAAAAAAIBAAAFAAYFAAAIACACAEBA
gABAAAAABQAAAgCAAEACAAAIABGEABAgBAgCAABAoBQAEAAGABCGEAAAAAABCALgAAAAoAIABgAA
EAAAgAAAAAAIAAAAAAAHAQEAgEAAAAAAgIgUAIAQEAQIhAhSRECIEAgBAAAEAAAIAAAAAAAAAAAB
gEAAACEGAAAAAAACAgABAIAAAAAAAAQAAAAAAAIAACAoAAAAAABAAAAAgEAAAAQCAKAAAAAAiAAG
AIAAAACiCkAAAAABAQAAAIAAABAZAAAAAABAEBABgABAAAAAAUIYAAAAAgAAkAAAAAAAAAAAAAAA
AAAAAAAAAALBAAAAEAEAAAIAAAgAAJAQAAAgAAQAgQMFAAIgAAAAAAAAAAAAAAAAAABQSQAAgBAG
AAAAAAAAAIEAAAABAAAwEAAAAAAABAAAgIBAAICAAAAAAAAAAAAAAAAAX18AAAAAAAAKCgAAAABV
w/+l/8P/w1WZ/8NVww+ZD5kPmVXDD5lVpQ+ZVcNVwwAAVVUAAAAAAAAAAAAAAAAAAAAAAAAAAAAA
BcsAAHd3AAAAAFVVVVVVVX//f/9VVX//AP8AAAAAAAAAAAAAAAAAAAAABwcHB/VVMzMAAAAAAADw
8AAAAAAAAP//AAAAAAAAAAABCwsLEQUFVQAAqqoAAAAAAACvrwAAAAAAAAoKAAAAAFXD/6X/w//D
qpn/w1XDD2YPmQ9mqsMPmVVaD5lVw1XDAABVVQAAAAAAAAAAAAAAAAAAAAAAAAAAAAAIBAAAd3cA
AAAAqqqqqqqq/////1VV//8A/wAAAAAAAAAAAAAAAAAAAABPT09P+qozMwAAAAAAAPDwAAAAAAAA
//8AAAAAAAAAAAIHBwcRBQUAAACqqgAAAAAAAK+vAAAAAAAACgoAAAAAVcMApQDDAMOqmQDDVcMP
Zg+ZD2aqww+ZVVoPmVXDVcMAAKqqAAAAAAAAAAAAAAAAAAAAAAAAAAAAAAvlAAB3dwAAAAAqqiqq
KqoAAAAAFVUAAAD/AAAAAAAAAAAAAAAAAAAAAE9PT08KqlUzAAAAAAAAAAAAAAAAAAD//wAAAAAA
AAAAAgcCAhEFBQAAAAAAAAAAAAAAX18AAAAAAAAKCgAAAABVwwClAMMAw1WZAMNVww+ZD5kPmVXD
D5lVpQ+ZVcNVwwAAqqoAAAAAAAAAAAAAAAAAAAAAAAAAAAAAAUoAAHd3AAAAAHVVdVVV1QCAIABV
1QCACH8AAAAAAAAAAAAAAAAAAAAABwcHBwVVVTMAAAAAAAAAAAAAAAAAAH//AAAAAAAAAAABCwEB
EQUFVRyABJxwABWUHIAAnHAAFZQcgASccAAVlB0AIIx0ABGUGQARTG0AAZQZABBMbAABlB0AEIx0
ABGUHIAYnHAAFZQIgAAUIAAEhAiAABQgAASEAAALUBAAAVxJAAEUCQAABCQAAIQdAACMdAARlBQA
AIhQABEQEAAASGgAARAJBAAEJAAAhBAEAEhIAAEQEAQASEgAARAYhABcaAAFlAkAAAwkAACUHAQA
THIAEZQcAIBMcgARlBwAgExyABGUHQCAfHQAF5QbAIA8ZAAPlBsAATxkAA+UHQQAfHQAF5QcAIBM
cgARlAgAgAQiAACECACABCIAAIQAAAw7EgCADEAACRQIAAAUIAAChBgAABxgAAOUEAAACEAAARAS
AAAIYgAJFAgEQBQgGAKEEgDACEAYCRASAMAIQBgJEBoAwAxiGAmUCACAnCAAApQzpQ9VVZlVVQ8z
M6X/w1XDD/9VM1XDVQ8PmVUzVVUzpQAAVVX//wAAAABVAAAAAAAz/w+ZVQ8zVTNVD5n/w1UPmZmZ
maWlDw/Dw6WlMzPMMwAAA9cAAMwzAP8FFQAAAAAAAAAAf/9VVQD/szPdVQ+P//9VVQAAAAAAAAAA
AMwAqgCqAMwAqgAAAPAA8AAA/zP/DwDwAKr//wCqAAAAAKqqAAAAADOlD6pVZqpVDzMzpf/DqsMP
AFUzqsOqDw9mqjNVqjOlAACqqv//AAAAAKoAAAAAADMAD5lVDzOqM6oPmf/DVQ+ZmWZmWloPD8PD
WlozM8wzAAAIBAAAzDMA/wobAAAAAAAAAAD//1VVAP8zM1VVDw///1VVAAAAAAAAAAAAzACqAKoA
zABVAAAA8ADwAAD/M/8PAPAAqv//AKoAAAAAqqoAAAAAM6UPVVVmqqoPzDOlAMOqww8AVcyqw6rw
D2aqzFVVM6UAAFVVDw8AAAAAqgAAAAAAMwAPmVXwM1UzVQ+ZAMNV8JmZZmZaWvDww8NaWszMzDMA
AAYpAADMMwD/ChsAAAAAAAAAAEAAFVWA/zMzVVUPD6AAVVUAAAAAAAAAAADMAKoAqgDMAFUA/wDw
APAA//8z/w8A8ACq/wAAqgD/AACqqgAAAAAzpQ+qVZlVqg/MM6UAw1XDD/9VzFXDVfAPmVXMVaoz
pQAAqqoPDwAAAABVAAAAAAAz/w+ZVfAzqjOqD5kAw1XwmZmZmaWl8PDDw6WlzMzMMwAAAEsAAMwz
AH8FFQAAAAAAAAAAAABV1QB/EzNVVQ+PAABV9QAAAAAAAAAAAMwAqgCqAMwAqgD/APAA8AD//zP/
DwDwAKr/AACqAP8AAKqqAAAAAAAgAAAAAAAAAAAAAAAAAAAAAAAAAAgAAAAAAAAAAAAAAGAAAAAA
AAAAAAAAAAAAAAAAAAAEAAABYGAAAAAAAAAAAAAAAAAAAAAIAAAAAAAAAAAFwggAEgAAIAAAAAAA
AAAAAABgIAAAAAAAAAAAAAAAAAAAAAAAAAAAAAAAAAAAAAAAAAAAAAAQBAABAAAAAgAAAgAAACAA
AAAAAAIAAgAAAAEAAAEAAAAACAAAACAAAAAIEBAICAAAAAAAAAQgAAAAAAAAAAAAAAAAgAABgAAA
ASAAAAkAAAAAAAIAAAAAAAAAAAABAAAAAAAQAASAAAAAAAAAAAHtAAAAAAAAAAAAAAAAAEBAAABE
QAAAAAAAAACAAAAAAAAAAQAAAAAAABAAAAAAAAAAAAEAAAAAAAAAAIAAAAgAAAAAKAAAAAAAAAgA
AAAAAgAAAAAAAACAAEAAiAAAAAAAAAAAAAAAAABAAIAAAAAEBEAAABAAAAAAAAACAAAAAAAACAAA
AAAAAAAAAAAAAAAEAAAAAAAAAAQAgAAAAAAABAAAAWEAAAIAAAAAAAAAAAAAIAAAAAAgAAAAAAAA
AAAAAAAAAAAIAAAAAAAAAAAABAAAAAAAAAAAAAAAAAAAAAQgCAAAAACAAAAAEAAAAAQAIAAAAAAA
AAAAABAAAAAAAAAAEAAACAgAAAQAAAAAAAAAAAAAAAAACQAAAAAAAAAAAABAAAAAAAAAAAAAAAAA
AAAAAgAAAAAAAAAAAAAgAAAAAAAgAAAGWSAAAAAAAAAAAgAAAAAAgAAAAAAAAAAAAAAQAAAAAAAA
AAAAAAAAAAAAEBAAAAEIAAAAAAAACAgAAAgAAAAAAQAAAAgAAAAQACEIABAACoAAAAAAAAAAgAAA
AAAAAAAAIBAAAAAAAAAAAAQAAAAAAgIAAAAAAAAAAAABgAAAAAAAAAAAACAAAAAAAAAAAAAAAgAE
AAAAAAASAAAAAAAAACIAAApjAAAAAAAAAAAAAAAAAAAAAAAAAAAAAAAAAACAAAAAAAAAAQAAAAAA
ABAAAAAAAgAAAAQAAAAgAAIAAAAAAAAAAAAAAAAAAAAACAAAAAABAAAAQQAAAAAAAEAAEAAAAAAA
AAAAAAAAAABAAAAAAAAAAEAAAAIAAACAAAACAAAEAAAABAAAAAAAAAAAAAAAAAEAAAAAAAAAAAAA
hIAAAAAAAAAACXQAAAgAAEAAAAEAAAAAAAAAAAQAAAAAAAAACAAAAAAAAAAIAAAAAAAAABAIAgAA
EAAAAAAACAgQAAAIgABAAAAAAABAAAAAAAAAAAAIQAhAABEIwAAAQAAAAQCBAAAACBIQEABIAAAA
AkAIABAAAABCCAAAUkAQQQIISAEAAAACAggOAAAQAAICAABAAABCAgAAAAAAQAAIAAAQAAAMAAAD
AAAGTgARAABQAAACCAIAAAAAAAAAACAAAIICQAAAggAAQAoAAgAAAAAAAAAAEAAAAAACAAAMyAAA
QBIAABAAAABAAgIAAGAAAAAAEgJQAICAAAAAAAACAAIEAAACACAiAwAAIABUAAAAoAABAEgIAAAA
AAAA0BIAAAAAAEIwCBAAAAAAgHAAAAAAAEABUAAABAAAAAABAAAAAAAACAAAAAAAAAAAAAuYCAAA
ABCAAAgAAFAAUAAAAABqIAICAAwAIFAAAAAAAIAAUUAAAwAIAgBKAAAQAAgAAEAQAAEAABAAQBAA
AAAAAAhAAAIgACABABIAAAAAAAJAUggQAARIISgRQAAQUAAEAAQiAAAUQAAQAMAAACCJIBGAgACA
MDNgAAQAhAAAKAAiAACAAAgEAEAggAAAAAAEIIIABAACgBMAkkAEADYAIAAACV0AAHAAhDABBCEA
IAAAAAggAABAAATQASAAA4AABAAUQAAiCAAMAAQoAATIAAQAAAAACoIABgAAgAAsgABOABABAoyI
AEgADhAAAYAAaSIKaAYAABCAgAECBAAMEJCIAABCAAgBQAAJAAAECADUUAIIAABABABBAAgAAoMI
AEFQEAQAAAGAQAAAEgoAAIEAAQBAQAAAAEAEAIAElMAAQAkJAAAJHIAGAAAASIAIAAEAAAMAAggA
DAAAkAAIAACASADAAACIAAQAABAAAAgAAAAAEAAEgBAAAICQAQAIAAIAAACAEIAAEAAAAQAQgEAA
SEEQABEQgQwCAABAUAASCAQiAAQEAoQEIGAACEQAkEgEAARAAAAAAICigAABAEQEAiAAQAAAAUIA
AAQAAACgYAAAAIIAAAAAAABAAAACABAEgAAAIAQAAAa7AAIQAJRgACgAARAAEQAKBAACAAAFAAqA
ABIgAACABEACAFAAAAAICQCEkAAUAAkAIAoCAASABQgAFAgAEIAFAgooCAAIAAQoAgqAADAAAYoA
QAgQIoABgAAEgIAoSACBAAggAQAABAAAAEgAACARAAgICAEAiBBCAAgwDAAACgAEMAAEAAAEAgAw
wAAAAAQEIIAAAQBCIBAQBGSAAEAAAAAADmEQAGAAIRCBAgQBwABBAAAgACggAgCAAAAAgQAAQAAW
AACQAAAAAAEAAAQgAAAAAYAAABAgAAAAgADEIAAGAAgkAAEAAkAAjoBAAAAEAIAMIAAQAAAAABAO
IAAAAABACAgSAAAAAAQAAAAUgBBEAJiKBBhSAIABmEgCiQCACAFYCgAAAEBIABoIAAIAAEAAGggQ
AAgAAAABBCBQABQAIxlIAAAKQCAIAAAAEBgJIAAAAAAAEAgABAAATAIYSEAAQACBABgIAAEAAAQA
GEgAAgAABAAYCAAAQABEBBgIAAIAAABAGAgAgCAARAAQCAAESACRABgIEAMABIAAAAAAAQAAIAAA
EABBggBAAAABABAABEAQAmAgQAEAAERBIABCAQAAgEQQBAEAAABIAUAAAAAAAAAAAEBAAAAAAIQA
AKIAAAAIAAIAAAzuACAAAAAAAAAEAAAAAAAAAABQAAAACBAAAECCAAEAAAQAQAEAKQAABAAIAAAA
AAAAAEAgAAEAACEAAAAAQAAAgABAAAAAAAAAAGCQAAACBCAAAARACAAhAQAAAAAIABEBgRAAAABS
EAABCQCCAQUgAQEQAAAAAqABEARIEAAAgAECJIAACQAAAQAACAACQCABgABAAAAAAAABAAhACAAh
AQAAAesABAACAAAIAQAAAAAAAAABERAAAAAAQAEREAAAAcAlARAAAAAIAAQBAAAIAAUEAQEAKggE
iUAQARAAAGUIAAABAAAAgAAAAAECIEgAAAEAAQAACAQUAMAAAAAIBBQIAAAABggEAAIAAQQAIAAA
AgAAQokJAAAQQAAAAREoABCSAIkATAAWBREACFAAAACAQAAAEAgAAAAQEAQIAgAUEIAAAAAI5IEC
FAAAEIAAAAiAAAAAAAAAgAAAAAgAAAAEAEkAAkAAAAYACRQAAgAIACAJEAAAAEgAgEkUAAAAAgAE
CBQAAAAAAAAAAAAAAAgAAAAYECQABAQADQACAIQgBAANAABAQAwEQA0AgFGEIAkACQAAoMQgAhAA
AAChxCIAAAAAAGjEKCkQgBQiBMQgBQAaACAAxCAJAAAAAkBAKQYABAACEMQAAAgXIAAAqCAAAMQA
AAAAEAAAhCMAAgoAAATEKwACCiBABMQrBIIAAAAAxCkABAAAAgDEICQAACCDQcQkAAAAAAAAxAAA
EAAAAgiEJAkACQACAMQSAAAQAAgkAYAAABABAAQAAAAIEAAJCA2AARAAABAGAaAkRIABAAQBgQYU
AAEEAQGgAA0ACAkkAYIAIAABAgABgAAAAAAIBQCAAM0AABSEAQAAAcegABAAAAogAQAAAAAkAAAB
iBAAYAAQKgGAAVAoAggIAYAAAQgAAAYBggiASEAIBAGrACQAAFAkAZAABAAAAAABCQAAAAEAAQGI
AAAQEBQAAQAAEABABAIBAAQSAAAAAAIAABAIAAAAQAECAAAAYAAUBAAAAAAAAEAAQGAAAAAAYAAA
BAAABAIAAAACACAYACEAAEIAECAAQQAQAQAAAA4AAAAAnAAAAAAAABAAAAAAAAAAAAAAAiAAQIAi
AgQgAgACBEA0BDREAMIAAgAAAhAAFAAACAQCAAAGAAAAAAAAAAAAAgBgAYBgAAAARAAAAAABACAA
AEAAAAAgAAAAAAAAAAAAAAQAAAAAIgAAAESAgAAAIAABBEAAAAAAAASAAAEIAAABIAAAAADAAAEA
BBAAAAAAQAAAEAAAAEEAgEgAAAAgAAAAAEFQAAAAAAAAAAIAAAAAAAAAAAABWAAABAEJABQYCOHg
BEQAAACAAQBBsQAB4BAEAAD8AAHgAAEAAEAAAAAAwAABBAQAAAAAAAAAAAIAAAABAMgAAAAAAAAA
AAAQAAAAAAAACAAAAAAIAAAAIAAAAAAACAAAABAACCAAAAAACAAAAAAAABAAAAgJAAAAAAAAAAIA
AACQAAAAAAAAAAAAABAAAAAASJEAAAAAAAAAAAAAAAAAAAAAAAhAAJQAACAGCAyWAAHACCAIyASQ
gCAQAAAAABABAAABAAAAEAAAgMDABAQAAAAACAAAAAEIAAAAAAAAAAAAAAAAAAAAAAAAAAAAAAAA
AAAAAABAAAAAQAAAAAAAAAAAAAAAAAACAAAIAAAAAABAAAAAAAAAAAAAAAAAAAAAAAAAEAAAAAAC
AAAAAAAAAAAAAAAMpQAAAABAAAIAAAAAAAAAAAAAAAAAAgJAsAyCQCAQBBYCkQAAAABAAAAAAAAA
AgAAADAAAIAAAAAQAAAFAQAAAAIAAAAABABAAACAAAAAAgAAAIDAAAAgBAAAAAAAAAAABBAAQBEA
AAAAFAJAQAAQAAAgIIAACAAAAAADABAAQAACAAAABAgAEAAASAAAQBAABTgYEAAAAAAEAAAAAAAA
AAAAAA2IAAAAAAAAAAAAAAAAAAAAAAQAAOAQBEICQEBAQBIAEgIAQAQGBAACQgQCAAACAAAAAAIA
AAYAAABAQAICAAACQgAECAAAEAAlAABIAAQEQAAAAAAAAQAAAADAAQAACBAAwAAAAgACiEgAAQAA
AAAEEAACAAgACDAgDwAQAgAFADAAAAAAEAARAAAAAAAAEAACEAAAABAAAgAAAAAAAAgBAAAAAY4A
AAAAQAAAAAAAAAAAAAAAAAsAABFAAUkxKEiIATMRgUGgAAAgIAEAAAEwEAEFACoCASAgAAAgCAAA
EQEAAAEBAAAAABIAADAAJAAAAAAFyAAQCAARgACkABAIAAAAAAACEAgAAICACAAAAAAABYAAAgAQ
AAgEYCAAAAAAAACAIIgQAAEAEAICAAgQAAAABAAACBAAAEEAAEAABAAAABAgAAAApgAAAAAAABQA
AAAAAAAAAAATAICwAAKAQCAQAICIAQAIQA0LQRJAAJEBAAAACAAAAAgAAAAIACAIgIAAAAAAAAAC
AIgAAACAIwAGKABAAAAAAAAAAEAAAAAAAAYAAAhAAAAGBoAAEAgoCAAAAAAIAQAAEAAAAAAAOAAA
AABAAABAQAAAAABAAAAAIhkAAAAYAAAAAQAAAQEgAAAAAACAQIAAAAEwAAAAAAAAAAIAAAAAAAAA
AFwAAFBCAAAAIgMDAwAIgIAABoQAEAAAEQAAAAAAAgAAAAAAAAAAAAAAAAAAAAAAABAAAAAAAABg
AACAACACAEiZmcPDw8PwD8wzMzNVM6WlzDPMM5mZzDMAAKWlMDAAAAAAzMzMzAAAAAAAAAAAAABV
M///M6UzVf+ZVcMzpf/DmZmZmf+lDw/Dww8PVcPMMwAADo4AAFVVAPAAAAAAAAAAAAAAAAAiIvDw
APAzMw8PVVVVVVVVEzMA/wD/AAB3dwAAAAAAAAAAAAAAAFVVNVVfX19fAA9mZgAzAA8AVQAzAA8A
VWZmw8PDw/APzDMzM6ozpaXMM8wzmZnMMwAAWlowMAAAAADMzMzMAAAAAAACAAAAAFUz/wAzpTOq
/2ZVwzNa/8OZmWZm/1oPD8PDDw+qw8wzAAAKvQAAVVUA8AAAAAAAAAAAAACqqiIi8PAA8DMzDw+q
qlVVKqozMwD/AP8AAHd3AAAAAAAAAAAAAAAApVU1VVVVqqoAD2ZmADMADwCqADMADwBVZmbDw8PD
8A/MM8zMqsylpcwzzDOZmcwzAABaWjAwAAAAAAAAAAAAAAAAAAIAAAAAVcwAADOlM1UAZlXDM1oA
w5mZZmYAWvDww8Pw8KrDzDMAAATDAACqqgDwAAAAAAAAAAAAAKqqIiIAAADwMzMPDyqqlVUqqjMz
AP8A/wAAd3cAAAAAAAAAAAAAAAClVTVVVVWqqgAPZmYAMwAPAKoAMwAPAFWZmcPDw8PwD8wzzMxV
zKWlzDPMM5mZzDMAAKWlMDAAAAAAAAAAAAAAAAAAAAAAAABVzAD/M6UzqgCZVcMzpQDDmZmZmQCl
8PDDw/DwVcPMMwAAAPkAAKqqAPAAAAAAAAAAAAAAAAAiIgAAAPAbMycPVdVVVVVVEzMAXwBfAAB3
dwAAAAAAAAAAAAAAAFVVNVVfX19fAA9mZgAzAA8AVQAzAA8AVQBEEQBIAIAQAAAQACQAAAAUABCI
UAAREAiAGBRwABWUHIAAnHBAFZQcgASccAAVlBkAIUxsAAGUCQAQjCQAAJQAABAAJAAAABAAEEhs
AAEUAAAMHBAAGEhoQAEQAAAASAAAABAdAACMdAARlB0AAIx0ABGUHQAAjHQAEZQUAACMUAARFByA
AJxwABWUCQAAjCQAAJQUAAiIUBgREByAWJxwGBWUAADAAEEIABAAAAAAJAAABBQEAEhQABEQCACA
BHIAEYQcAIBMcgARlBwAgExyABGUGwCAPGQAD5QJAAA8JAAGhABAAQAkAAAEEgAACGQAiRQAAAFe
EgAACGIACRQAAAAIAAAAABgAABxgAAOUGAAAHGAAA5QYAAAcYAADlBAAABxAAAEUGAAADGIAAZQI
AAAcIAAClBAJAAhAQEEQGAkADGJAQZQAzABV/wAA8AAAAAAAAAAAM6UAmarDqqWZmcwzVcMzqgDD
qpkPZjOlD5mqmaqZVcMAAFpaAAAAAAAAREQAAAAAMzNfXwAAREQAAAAAAADw8AAACGQAAAAAAAAA
AAAAAAAAAAAAAP+zMw8PAP8PDw8PlVVPD3d3MzMFVVAAEVUREQ9VDD9PTxUVA/NVqgAAqqoAAAAA
X18AVQMDUFAiIlVVAA8wMADMAKr/AADwAAAAAAAAAAAzpQCZVcNVpZmZzDNVwzOqAMNVmQ+ZM6UP
mVWZVZlVwwAApaUAAAAAAABERAAAAAAzM1VVAABERAAAAAAAAPDwAAAGSQAAAAAAAAAAAAAAAAAA
AAAgfxMzB48AfycPB49VVQcPERERuwVVUABV3VVVD1UMPwcHXV0D81VVAACqqgAAAAAFBVX/AwNQ
UCIiVVUADzAwAMwAVf8AAPAAAAAAAAAAADOl/5mqw6qlmZnMM1XDM1X/w6qZD2YzpQ+ZqpmqmVXD
AABaWgAAAAAAAEREAAAAAAAAX18AAEREAAAAAAAA8PAAAAgEAAAAAAAAAAAAAAAAAAAAAAD/MzMP
DwD/Dw8PD1VVDw8zMzMz9VVf/xFVVVVVVQD/T08VFTMzqqoAAKqqAAAAAF9fAFXz819fd3czM/D/
Pz8AzACq/wAA8AAAAAAAAAAAM6X/mVXDVaWZmcwzVcMzVf/DVZkPmTOlD5lVmVWZVcMAAKWlAAAA
AAAAREQAAAAAAABVVQAAREQAAAAAAADw8AAADisAAAAAAAAAAAAAAAAAAAAAAP8zMw8PgP8PDw8P
VVUPDzMzEbv1VV//Vd3d3VVVAP8HB11dMzNVVQAAqqoAAAAABQVV//PzX193dzMz8P8/PwAAAAAA
SAAAAAAAAAAAEAAAAAAAACAAAwAIAAAAAAIKACAAAAAIAAAAAAAAAAAAACAAAABAIAAAAAAAAAAE
AAAAAAAAAASAAAATgAAAEAAIAAAPKgAAAwAAEAAAAAAAAAACAAAAAAACABBAAggAAAAAYgICBAQA
QAAAAAAiAAAAAAIQAiAEAwAgABMAABAAAAAAAIACAAAAAAAAAgAAAAAAAAACAAAAAAAAAAIABAAA
ABAKABAAAAAAQAAAAAAAAAAAAAACQAAAAAAAAAAACAAABAAAAgAEAABAAgAAAAAAAAAAEAIAAAAA
AQgAAAAAgAAEAAAAAARAAAAAAAQBAAAAAAAAAAACAgIAAAAAAgKAAQAAAAAAAAAAAACAAACIAAEI
gAAAAAoAAACAAAABCAAACACAAAAAAEAAgAAAAIAwAAAAAAAAAAAAAAAEAAAQAAAAAAQAAIAAQBAE
AAAQgAABAQAAACAAAEQAAAAAAAAAQAAAAAAAAAQEAAAQIAAAAAAAAAAAAAQEBCAAAAAABAQAAAAA
ABAABAAABc4AAAAAIAAEBQCwAAAAABAABAAABAAxIAAAAAAAAQyQhEAogCAABAAAAAUAIAAgoAAA
AAAAAAAAAAAgAAAACAAAQAAAACAgAAABIAAEAAQAACIQAAQAhtAhABAQBAAAAQAAEEAAAhAIAAAo
UAAAABEFBAAAQAAgAAAAAAgAAAAAAABAABAAAAEAAgBAAAAAAAAAAAAAAAAIAAAAAAAAAAAEAAAB
zQAISAAAACAAghQQAABJFQEADEgAAAFxATAMUAYAYJEAEAAQAAAAiAABUAgHAAMFAQAAAAAAAAAA
AAAAAAAAAAABAAACAACIQQAIUAACABAhEAAAIAABABAAAAAgAAiAACAAAAAEAIAAAQAAAAAAAAAQ
AAAAAAAAAAAAAAAABAACAIAEAAAAAAAAAAAAAAgCEgBAAAAACIACAACAgAAAAAIAAARxAAAAAAQA
CgMASAAAAAAIAAAgAAAAAAiABAgAJAAIgIAQUACAAABAAASGAAwABKAAAAiAAAAAAAAAQACAAAAA
gAAAAAEAAAAgAUAAAAQCAAgEEAACAADAAAAUEAIAAAAAQACCAAAAEAAACSgAAEAIAEAAACAAAAAA
QAAAAAAAAABAAAAAAAAAAAQAIAAAAAAAAAAAAAAEAgAACAAAAAQAAAAACx0ACCgAQAwAAEQgCAAA
iAAAAAiIAABEiAAQCDAABChAAFAIkAAAAoAAQACIQgBAQABAAAAAQAQAAAAAAAAACAAAAACAAEBA
0AAACCgCAAAIAAgAAhAAAAACYQAACAMAAgIBCAkAAAACAAARAgAAAAIAAAIAAIAAAAAAAgMQAAAC
EIAAEAAAAggAgAQBAAAAARaABAIAAAAiAAAIAgAAAgIIAAAHkiIKAQAMQAAQYQAAAAIAgACAAHAQ
AAgATIAQEBAABAAAAABQAAggAgAAEAgQBAAAAAAQAAAABAIAIAQCABAAAwAABQAQAAADAAAEAAAA
AAAAABAoAAAAAAAIKE4AIBAIAIA0IAAAAAAAAEgIACAKAAAICAAAAAAAAAAAAAAAiASCAHAIAAAA
AAAAIgAAgKAAAIAAAQAgAAQAAAwAAAgAAAAAAAaiAEAQAAwAAQEAAgMQAQggAEAMAAAAAAEAACAA
AAGQAAIAARMAIAAAAhBEAAAAAAggAGgAAAAAIAEQUAEAAAAAIEBQCAAAAAAAAGQAAAAAAABMBACA
AEBAIABAAAAUhIBAMkQBAAQKEABAAQAACAQRAAYAAABgQAAAAJSMAABgAABAAYAAAAAACEAAgABg
CAAAYCkwgAAECAAAAJAABEgIAAAADxNAAcAAAAAAgABAAAAIBgAAAQaIAAkACABJCnAESABKAABG
gAAQAAQAIAQAAIwAAAAAAIAABAAIIkAEgAAEAAkAAAGAABQASSISDDAAJAAIAgKKAETAAgEIBAKE
hABIUQAEAACAQBABChEAgQRgQBCCCAgRAAEKAAAACBAAAABBgAAAAAAAQAKOEEgBQAAAAQQAaAAA
AABBAMBDFAAACIAAAAALJAAACwBEgBMCBAHAAEAQQBAAMAQAAIACAgoBBACC6BCQEAAAAABAAIEC
gIAAEAhBAAAEAABACAQIAogBAMAAEAAACAEAIAAACBAoAAAAAIAAAAQCQAAAAAAQEAIgACgBQAAA
AABACQACgEAAAEARAAAiDgQAAGEAAAAGIAAAAAABAEAAAABAIgIEAACAAAAAAgAAAAAAAAAAgKIW
ABASAiAAAANdAqIAAFAABCAAggAASBUABAAGEAAQIAgCAAiIAAgASSEEAEAAIAABAQCAAAAQAAAA
AAQAAEAAAAAIQAAAAAAAAAAAAAAAAEgBDgAAAAAAAAITKQgAAEIBIABA0CCQgCAAAEgggAAAEwAB
CDIAAEQUIBEABACEAAAAAAkAAABQAAAAJAgAAAAAEQBgIABAAAAEAEAAAIAAAAAgEAQAAECIAAAA
Bx4ABHAAAMAEgAAEwAgABIAAAAAEAASAAEAKAAQBQEAAAABAIACQAAGAECCAACQAACAAiAAAAACO
AACMBAAAABKAQAAMAAAAAAAAIIAAAAAIAAAYgIRAABgKAIgAAQABGQoAgAAABAAYCAAAAQQgABoK
AAgAAAAQGAgQgCgAAAAAAAAAgBAAAhgoAAAQAAAAGAgALCAgAAEYCAAAUAAEABAIAAAOogAAABAA
AAgIAAAAAAAAGAgEACAACAAYCAGZQACAABgoAAkAAAAAEAkiEAAQAAAZCAAEQAAEABiIAgCAAFEA
GAgQEEAABBAAIBAQAAAkAEAAYAIBBEAAQCABAgAAgkBMAAoEBAABIAAgECAAAACAIAAAAAAAAAAA
AAAACgQAAEIEAAgEAAAAACAAAgAAAAgAAAAACAAAAAoAAQAAAAAgAAAAAAVcAAASAAAAAIAAAAAA
AAAAgAAAIAQAAAAAICIEEAEABAAAABgAAAAAAAAgBCAAEEgAAECAAICAAAQAAIAAUAAEgABIAAQA
AAIggEAIAAAAAAAAIgpAACAQAQAAAkAAAAABAAAAEAAAAAECAAAACBIAAQgAAACAAAgBiBQIAAAA
AAAQABABABQRAQAAAEAAAAABCAAAgAABAAEACAAAgAQQAQAABNIAAAgCAkARgQgJAAIAwJUBCgAI
AYAQQIEECAgAABCgAQAgAAAAEAABAAAQCAgSBAEQCAQAAEABARQAEACAQAABghAIBICgKACAEAAA
AKAAAAJAAAAAAIAAAQAAAAAAAAAABAAoAAAAAAgGAAAUAAAAAAAAAAAAAAAAAgAAABAAEgBEgAAA
AAAAAAACAAAAAAACBAAEWAIhAAAACAAAEEAAAAAG1ogIAEAAEAgAAQAIBCAQAgAAmAAAAAgQAAIQ
EgAUAAEAAUgSAAACAAACSEALFAIQAAAAgJwAAAAAAgAAQAAABAAAAQAYFAEBEQAACAAAAhARIBAA
CQACAMQgAUAJAACAxCQGwAAAIIDEIAQAAAAAgMQiAAAAAEAAxCABQAAAAAHEIgkgBAADQMQgAAAA
AAAAxCQCEAkAAIjEAAVQGAACoIQAAADXIEdAGAAFQFAoCgAYAABAxCEnQAAAIEDEICoAGAAAoMQA
AgAJNAEghCECGBgAAOTEKwgECQCAAMQoAAANAAIAxCBAAAAAAgDEJEkABAAAQMSBhCAQgLCQAYAI
AJAAACABkAAAgAIAIAGAYIAAAAAQAYEAAAAAAAABhGQwAAAECA2JAAKAABAoAYgAAAAAoAABgAQA
BAIwIAEIAhAEACgFAQAABZ2kADQAAaQogIQAKAADRCgBiBA0AAEEIAGAALAFEBREAQAAAJEIEAAB
iASAAAEABgGAAAEMAkAIAYAABBCASAABiQggABBIBA2MAAAAABAADRAAAAowAAAgAgABAVAICBAA
CAAAQigIQAImREABAAAAAAAAAAAAAEAAAAAAAAAAAAAAAAAAAAAAAAAAAAAAACAAAAAAAAAAAAAC
AQggAEAAAAAB72ACAABBCABAAAREAAAAAAAGBAQAIEAQABJgAAgAAIAEACAAAABAEAAAAAAAAAAQ
AABJiAiJgAIEEAEAARAAAAJggAQAFEAAAEBkEABAABBAjAAAAAQgAEQCAAICDBQQjEFAAAihERAA
MQAAgAAAAAAAAAAAAAAAAQAAAAQIAAAAAAAAAAAAAAAAAAAAAIAAAAgAAAAAAEAICAQAAAQCgAAA
AEv1ACAAEIEAAAIIAAAAgQAIAiQIIABEBADBAAAAAACAAAAAQBAAAAAAAgBAAAAAAAAAABoYEBoA
QQAEAAICDCAAAQBAGIAEgAQAAAAAAIAAAQAICAAAAAQAQBAACAAIAEACAAAAABACAEoQACABTAQA
AAAAAAAAAAAAAAAAAAAAAAAAAAAAAAAAAAAAAAAAAAAAAQAgAAEAAAAAABAAAAAACAAAQIAQABAA
AAADAAAgSAAAAAkACBAIAAAAAQAAAAAAAAAAAAAAAAAAAAAAACAAAAAAAAAAgAAAAAEgU0AAAgAI
AAAAACAQAAgIAAAAEQhAAAAAAEIAAAACAAAEADIggEIAAAAAICAgAECAAAAAACgAIkgQAAAAAAAA
AAAAACAABAAAAAAAAAAAAAAAAAAAAAAAAAAAAAAEAAAABAIAAEIAAgIAAAAP1AAAAAAAAEAAIBIA
AAACAEYAQgAAAAhABAAAQAAAAAAAAAAAAAAAAAAAAAAAAAAAAEAAAAAABAAAAAQUAAACABCABAAA
AgACAAAAABQAAAACQBAABBQEABAQEMAgABIQQICEQAAEEBAAEGkoFAJA0AAAAABAAAAAAAABAAIA
AAAAAAAAAAAAAAAAAABAAEAAAAIAQAAAAIAAAAjYEAAAAAAAAAPdAAAQAACQAAAAAAAAQCQAUAAE
AAACggACAAAAEABAAAAAAAAAAIAAAAAAAAAAAAAAAAAAUAAABAIAFFAAAAQBVAAAAAACACAIAAAA
EAAQAogoAAAIAAQAUNDQAEAIEFAAIDiCAkASECBSAAASSAACqAAAAAAAAAACAAAQAAAAAAAAAAAA
AAAAAAAAAAAAAAAAAAAAEAIAAAAAAAAAAAMACAAAAsyIQAAQAgAgAgARIAAAAAIxQiIgJQAIAAAQ
AEAAAAAAAAAAAAAAABAAAAAAAAAAAAIAiEiQSFAAAQAQEgIIAIYAQBCAAAEAABgAwokQAAAA2QAA
UABSgBAAREAQAIAAAAIiI5UFEkCAAAQKCAEEFAUFAAAAAgAAAAAAAgAAAAAAAAAAAAAAAAAAAAAA
AgAAAEAAAAAAAAAAAAQUDAZAAAAAAAAF6AAGEAEEQAYAAEAAAAIApQIAAAAgAAAKEAQAAAAQAAAA
AAAQAAAAAAIAABACAAAQAACAQIBAQAIAkgAEBAWAhAIABUBACAAGIAABSQAAABAAAwAgAAgCQAoi
IRMTAwAAAQAEJAQQgQAxAAEGAAAChAAAAAAkAAAAIAAAAAAAAAAAAAAAAAAAAAAAAAAkAAAAAEAA
AAAAAAAAAAIAhAIAAQAAAABggARAAQAAAAAAQCAAABZQCAFEAAAAAIAAAAAAAAAAgAgAAAAAAAAA
AAAAQAQAAAAEgAMAIAMCAIAACAAAAgAAAACGoAAAEBCIAAGggAAIAAgKCgAAAABVAFUzVTNVdycn
VTNVMyJ3BSci/x0PUF81NQAAqgAAAAAAAAAAzAAAAAAAAAAAAAAAAAAAVQAAAAAAAAAAAAAAAACZ
mcwzpaVVVQAABsEP/1WZM6VVVVWZVQ//ww8zM/9VVTNV//8AAKWlAAAAAAAAAAAAAAAAAAABAAAA
AADd3V1dVVVVVRFVEVVfXwD/D5kPmVXDVTMP/w8zM1VVDwUFAAAAAKoAqjNVM6r/X1+qM6ozVf8K
XyL/Lg9QXzo6AACqAAAAAAAAAADMAAAAAAAAAAAAAAAAAACqAAAAAAAAAAAAAAAAAGZmzDNaWqqq
AAAOyQ8AqpkzpapVVWZVD//DDzMzAKpVM1X/AAAAWloAAAAAAAACAgAAAAAAAAEAAAAAAFVVFRVV
VVVVEVURVf//AP8PmQ9mVcNVMw8ADzMzqlUPBQWIiFVVqgAKMwUzAFUKCgozCjMAqgpfAN0uDwD/
qqoAAKoAAAAAAAAAAMwAAAAAAAAAAAAAAAAAAKoAAAAAAAAAAAAAAAAAZmbMM1paVVUAAAAJDwCq
mTOlqqpVZlXwAMMPzDMAqqozqgAAAABaWgAAAAAAAAAAAAAAAAAAAAAAAAAAEREVFQ9VD1URVRFV
AAAFrw+ZD2ZVw1XMDwAPzDNVVfAKCoiIVVVVAAUzBTMAIgUFBTMFMwBVBScA3R0PAP9VVQAAqgAA
AAAAAAAAzAAAAAAAAAAAAAAAAAAAVQAAAAAAAAAAAAAAAACZmcwzpaWqqgAAAAkP/1WZM6VVqlWZ
VfAAww/MM/9VqjOqAP8AAKWlAAAAAAAAAAAAAAAAAAAAAAAAAABVVV1dD1UPVRFVEVUKCgpfD5kP
mVXDVcwP/w/MM6pV8ByAAJxwABWUHQAAjHQAEZAdAACMdAARkB0AAEx0ABGUAAAAjAAAABQQAARc
AAABFBiAAFxoAAWUAAAAjAAAABAIgACcIAAElBQAIIhQABEQAAAMNwkAEAQkAACEHQAQiFQAERQd
ABCMNAAQlBiAGVwJAAQUEAAASAgAABAYgARcKAAFlB0AAIx0ABGUHQAAjHQAEZQdACCMdAARlB0A
EIx0ABGUGAAADGIAIZQYAAAcYAADlBgAABxgAAOUGAABHGAAA4QAAAAcAAAAFBIAAQwAAAkEGgAA
DGIACZQAAAAcAAAAFAgAAAwiAACUFAQASFAAERAAAAJHCQCANCQABoQdAIB4VAAXFB0AgHw0ABaU
GgCADAIACBQSAAAIAAAIEBoAAAwiAAmUGAAAHGAAA5QYAAAcYAADlBkAADxkAAeUGQAAPGQAB5Qx
MV9fXw8Ev1dXX18RVf//DS93dzMPDzNT8w8/BScFrwAAVQAAAAAAAAAiIgAAAAAAAAAAAAAAAAAA
qgAAAAAA///w8AAAAAD/mf/DVaUzVQAAAAmqVZmZzDNVVVWZVQ//ww8zD/8zVTNV//8AAKWlAQEA
AAAAAAAAAAAAAAAAAAAAAACI/4j/Dw8PDxsbBQUDz/8zd3cRu/8PD/9VMxERX1+vrzc3VVUKDwS/
RUVVVbuqqv8OH1VVMw8PM6PzDz8FrwWvAABVAAAAAAAAABERAAAAAAAAAAAAAAAAAACqAAAAAAD/
//DwAAAAAP9m/8NVWjOqAAAABVWqmZnMM1VVVWZVD//DDzMPADNVM1X/AAAAWloAAAAAAAAAAAAA
AAAAAAAAAAAAAET/RP8PDw8PJydfXwPP/zMRESJ3/w8P/1UzERGvr19fNzdQUAoPBL9FRVBQu6oA
AA4fREQPDzMzAwMPDAWvBScAAFUAAAAAAAAAEREAAAAAAAAAAAAAAAAAAKoAAAAAAP//8PAAAAAA
AGYAw1VaM1UAAAADVaqZmcwzqqpVZlXwAMMPzA8AM6ozqgAAAABaWgAAAAAAAAAAAAAAAAAAAAAA
AAAAALsAu6oPqg8nJ19fA88AMxERIncADw8AVTMREQUFCgoxMVVVXw8Ev1dXVVURVVUADS9VVQ8P
MzMDAw8MBScFJwAAVQAAAAAAAAAiIgAAAAAAAAAAAAAAAAAAqgAAAAAAf//w8AAAAAAAmQDDVaUz
qgAADPiqVZmZzDOqqlWZVfAAww/MD/8zqjOqAP8AAKWlAAAAAAAAAAAAAAAAAAAAAAAAAAAAdwB3
VQ9VDxsbBQUDzwAzd3cRuwAPDwBVMxERCgoFBQAAAAAAAAABAAAAAAAAAAIAAAAAAAAAAAQAAAAA
AAAAAAAAAAAAAAMAAAAAACAAAAAAAAAAAAAkAAAAAAAAAAAAAAAAAAAAAAAAAAAAAAAAAAAEeQAA
AAAAQAAAAAAAAAAAAAAAAAAAAAAAAAAAAAAAIAAAAAQAAAAAAAAAAAAAAAAAAAAAAAAAAAACAAAA
AAAAAAAAAAAAAAAAAAAAAAAAAAADAAAAAAAEAAAAAAEAAAAAAAAAAAAAAAAAAAAAAAAAAAAAAAEA
AAAAAAAAAQAAwCgBAACAAAAAAEAAAAAAAAAAEAEAAAAAAQAAAAAAAAAAAAAAAA/kAAAAAAAAAAAA
AAAAAAAAAAAAgAAAAAAAAAAAAAAAAAAAAIAAAAAAAAAAAAAAAAAAAAAAAAAIAAAAAAAAAAAAAAAA
AAAAAAAAAACAAAAAAAAAAAAAAAgAAAAAAAAAQAACAAAAAAAAAABAAAAAAAAAAEAAAEAAAAAAAAAA
AAAAAAAAAAAAAAAABAAAAAAAAAAAAAAAAAAAAAQAAAAAAAAEBAAAADwAAAAAAEAAAEAIAAAAAABA
AAAAAAAAAAAAAAAAAAAAAAAAAAAAAAAAAAAAAAAAAAAAAAAAAAAEAgAIAAAAAAAAAAAAAAAAAAAA
CAAAAAAAAAAAAAAAAAIAAAAAAAAAAAAAAAAAAAAAAAAAAAAAAAAAAAAAAAAAAAAAAAAAAABQAAAA
AAAAAAAAAAAAAAAAAAAAAAAAAAAAAAAAAAAAAAAAAAAD8QAAAAAAAAAAAAAAAAAAAAAAAAAAAAAC
AAAAAAAAAAAAAAAAAAAAAAAAAAAAAAAAAAAAAAAACAAAAAAAAAAAAAAAAAAAAAAAAAAAAAAAAAAA
AAAAAAAAAAIAAAAAAAAAAAAAAAAAAAAAEAAAAAAAAAAAAAAAAAAAAAAAAAAAAAABAACAAAAAABIA
AAAAAAAAEAQAAAAAAAACAAAAAAAAAgIAAAH7AAAAAAAAAAAAAAAAAAAAQAAAgAAAAAAAAAAAAAAA
AAAAEAAAAAAAAAAAAAAAAAAAAAAAAAAAAgAAAAAAAAAAAAAAAAAAAAAAAACAAAAAAAAAAAAAAAwB
AAAABAAAQAAAAAAAAAAAAABAAAAAAAAAAEAABEAAAAAAAAAEAAAgAAAAAAAAAAAAAAAAAAAAAAAA
AAAAAAAEAAAAAAAAAAAAAAAACagAAAAAAAAAAEAIAAAAAAAAAAAAAAAAAQAAAAAAAEAAAAAAgAAA
AAAAAAAAAAAAAAAAAAAAAAAAAAAIAAAAAAAAAAAAAAAAAAAACAAAAAAAAAAAAAACAgAAgAAAAABQ
CAEAAAQAAAAAAAAJAAAAAAAAAAAAAAIAAAAKAAAAAAAABoBIAQACAAACAACEAAAAAAIAAIAAAAAA
AAACQAAAAAAAAAAKzgAAAAACAACAAEIIAgKAAkAACQAAAAAAAQACaAAAEAAAAAAAAAAAAhAAAAAA
AAAABBAAIgAABAAAAAIAAAAAAgAAAAEAAAAAEAAEAAAAAAAAAgAAAAEAAAAIAAAAEIAAAAAwEAAA
AAAAAgACAAAAAAAAAAAAAAAAAAgAAAAAAAAQAAAAAEEAAAAAAAIQCgAAQAAAAgAAAAAAAmgAAAQA
AAQAAA3GAAgAAAgAQIgAIAAAAIAAACAAggACgACAACAgAAAAAgAAAAAAAIAAAAAIEAAAAAAAAAAE
ACAAAAAAACAAAQAABwAIIAAAAAAAAEAAAAAAAAAAAAAICEAAEECAAAAAAAxMAEACAAAQAQAgIAAA
AAAAACAAAgAACAQgQAAQDAAAAAAAAAQAABAAAQAgRAAAAAowAAwEAABAAAQgAAAACAAACgAAARYA
AIIAAAgJhAAIAAAAAAESADJAAChAAAyAAAAAAACAAAIgAAAKIABMAAAAACQAAAQCAAwABAABAAAI
AIACAAAIAAQMAAQAAAAACAIAAAABAASAAAAAFBBIAgEUAACAAAAAAAgAAAACBAABAAAAgAAAAACA
AMEQAAAAkAAABAgAMEAAAAAASAEAEAAIAMAAAABAAEAAgAAAAEAggACBAAkBAAAEgYAAAAAAFAhA
giDAAAjAAIBEAYAACJAKgEAQAAADAAwIEBIAQCAAEAAAAIAAAAABEAAAwAAQEAABQCAAAAAAAQEA
CAAAAAADAAAogAAAgAAAAAAACAiEICgCAAAAEKAMkAAICgAAEAEAAiAAAAAAAAAAAAIAgSgAAJYE
EBAAAAACAAQAAACwAAIgAAAQkQARAgAIAAAAAAAAAoEAAAAAIBEAAAaNAAgCABIMqAgCAqABIAAC
CgAygQAWICIIgCEgAAAgIQQBIgCAAgAGoAAQCAAAAAAAIQAAAAQAAAAAAAAAAAACCAAUAAAAAAIg
AIACAAAAAAAEIAAAAAQAQACEBAAAAAQAAGAAAAAABAEggAAAACAAACAAIAAhAAQgAIAAAQQAAAAA
QAAAQAABBAAgAQCAAABgQAEBACBAAARggEAAgAAEAAAAAIqAAIAAAAQBAYDAAAAAAATAxCAAACBA
AACAIAAABAAEAACAAAAAAAAEAAAAAIQAAQQAACAAhAABAUAAgCAAAAEAAAGAAAQAAQAAAAAAACAB
AAAAAAAAAAAAAAAAAAAAAAAAAAAAAAAAAAAAAAAAAAAAAAAAAAAAAAAAAAAAAAAAAAAAAAAAAAAA
AAAAAAAAAAAAAAAAAAAAAAAAIAAAAAAAAAAJwAAAAAAAAAAAAAAgAAAAAAAAAAAAAAAAAAAAIAAA
ACAAAAAAAAAAAAAAACAAAAAAAAAAAAAAAAAAAAAAAAAAAAAAAAAAAAAAAAAAIAAAAAAAAgAAAAAC
AAAIABAAAAAAAAAAAAAAAAAAAAACAAAAAAAAAAAAAAAAAAAAAAAAEAAAAAAAAAAAAAAAAAIAAAAA
CAAAAgAAAAAAAAAAAAgAAAAAAA1dAAAAAAAAAAAAAAAAAgAAAAAAAAAAAAAAAAAAAAIAAAAQAAAA
AAAACAAAAAAAAAAAAAAKAAAAAAAAAgAAAAAAAAAACAAAAAAAAAAAAAAAAAAAAAAAAAAAAAAAAAAA
AAAAAAAAAAAAAAAAAAACAAAAAAAAAAIAAAAAAIAAAAAAAAAAAAAAAAAAAAAAAAAAAAAAAAAAAAAA
AAAAAAAAAAAAAAAADXEAAAACAAAAAAAAAAIAAAAAAAAAAgAAAAAAAAAAAAAAAAAAAAYAAAAAAAAA
AAAAAAAAAAAAAAAAAAAAABAAAAAAAAAAAAAAAAAAAAAAAAAAAAAAAAkAAAAAAAAACwAAAAAAAAAA
AAAAAAAAAAkAAAAAAAAAAAAAAAAAAAALAAAAAAAAAAAAAAAAAAAAAAAAAAAAAAAAAAAAAAAAAAAA
AAAAAAAPJAAAAAAAAAAAAAAAAAAAAAAAAAAAAAAAAAAAAAAAAAAAAAAACQAAAAAAAAAAAAAAAAAA
AAAAAAAAAAAAGAAAAAAAAAAAAAAAAAAAAAAAAAAAAAAAAAAAAAAAAAAAAAAAAAAAAAAAAAAAAAAA
CQAAAAAAAAAJAAAAAAAQAAAAAAAAAAAAAAAAAAAAAAAAAAAAAAAAAAAAAAAAAAAAAAAAAAAAAAQz
AAAAGAAAAAAAAAAJAAAAAAAAAAkAAAAAAAAACQAAAAAAAAAJAAAAAAAAAAAAAAAAAAAAAAAAAAAA
AAAAAAAAAAAAAAAAAAAAAAAAAAAAAAAAAAAIAAAAAAAAAAAAAAAAAAAAAAAAAAAAAAAIAAAAAAAA
AAAAAAAAAAAAAAAAAAAAAAAAAAAAAAAAAAAAAAAAAAAAAAAAAAAAAAAAAAAAAAAADwIAAAAAAAAA
AAAAAAAAAAAAAAAAAAAAAAAAAAAEAAAAAAAAAAAAAAAAAAAAAAAAAAAAAAAAAAAAAAAAAAAAAAAA
AAAAAAAAAAAAAAAAAAAAAAAAAAAAAAAAAAAAAAAAAAAAAAAAAAAAAAAAAAAAAAAAAAAAAAAAAAAA
AAAAAAAAAAAAAAAAAAAAAAAAAAAAAAAAAAAAAAAAAAAAAAAAAAAAAAAAAAAAAAAAAAAAAAAAAAAA
AAAAAAAAAAAAAAAAAAAAAAAAAAAAAAAAAAAAAAAAAAAAAAAAAAAAAAAAAAAAAAAAAAAAAAAAAAAA
AAAAAAAAAAAAAAAAAAAAAAAAAAAAAAAAAAAAAAAAAAAAAAAAAAAAAAAAAAAAAAAAAAAAAAAAAAAA
AAAAAAAAAAAAAAAAAAAAAAAAAAAAAAAAAAAAAAAAAAAAAAAAAAAAAAAAAAAAAAAAAAAAAAAAAAAA
AAAAAAAAAAAAAAAAAAAAAAAAAAAAAAAAAAAAAAAAAAAAAAAAAAAAAAAAAAAAAAAAAAAAAAAAAAAA
AAAAAAAAAAAAAAAAAAAAAAAAAAAAAAAAAAAAAAAAAAAAAAAAAAAAAAAAAAAAAAAAAAQAAAAAAAAA
AAAAAAAAAAAAAAAAAAAAAAAAAAAAAAAAAAAABEIAAAAAAAAAAAAAAAAAAAAAAAAAAAAAAAAAAAAA
AAAAAAAAAAAAAAAAAAAAAAAAAAAAAAAAAAAAAAAAAAAAAAAAAAAAAAAAAAAAAAAAAAAAAAAAAAAA
AAAAAAAAAAAAAAAAAAAAAAAAAAAAAAAAAAAAAAAAAAAAAAAAAAAAAAAAAAAAAAAAAAAAAAAAAAAA
AAAAAAAAAAAAAAAAAAAAAAAAAAAAAAAAAAAAAAAAAAAAAAAAAAAAAAAAAAAAAAAAAAAAAAAAAAAA
AAAAAAAAAAAAAAAAAAAAAAAAAAAAAAAAAAAAAAAAAAAAAAAAAAAAAAAAAAAAAAAAAAAAAAAAAAAA
AAAAAAAAAAAAAAAAAAAAAAAAAAAAAAAAAAAAAAAAAAAAAAAAAAAAAAAAAAAAAAAAAAAAAAAAAAAA
AAAAAAAAAAAAAAAAAAAAAAAAAAAAAAAAAAAAAAAAAAAAAAAAAAAAAAAAAAAAAAAAAAAAAAAAAAAA
AAAAAAAAAAAAAAAAAAAAAAAAAAAAAAAAAAAAAAAAAAAAAAAAAAAAAAAAAAAAAAAAAAAAAAAAAAAA
AAAAAAAAAAAAAAAAAAAAAAAAAAAAAAAAAAAAAAAAAAAAAAAAAAAAAAAAAAAAAAAAAAAAAAAAAAAA
AAAAAAAAAAAAAAAAAAAAAAAAAAAAAAAAAAAAAAAAAAAAAAAAAAAAAAAAAAAAAAAAAAAAAAAAAAAA
AAAAAAAAAAAAAAAAAAAAAAAAAAAAAAAAAAAAAAAAAAAAAAAAAAAAAAAAAAAAAAAAAAAAAAAAAAAA
AAAAAAAAAAAAAAAAAAAAAAAAAAAAAAAAAAAAAAAAAAAAAAAAAAAAAAAAAAAAAAAAAAAAAAAAAAAA
AAAAAAAAAAAAAAAAAAAAAAAAAAAAAAAAAAAAAAAAAAAAAAAAAAAAAAAAAAAAAAAAAAAAAAAAAAAA
AAAAAAAAAAAAAAAAAAAAAAAAAAAAAAAAAAAAAAAAAAAAAAAAAAAAAAAAAAAAAAAAAAAAAAAAAAAA
AAAAAAAAAAAAAAAAAAACAAAAAAAAAAAAAAAAAAAAAAAAAAAAAAAAAAAAAAAAAAAAAARBAAAAAAAA
AAAAAAAAAAAAAAAAAAAAAAAAAAAAAAAAAAAAAAAAAAAAAAAAAAAAAAAAAAAAAAAAAAAAAAAAAAAA
AAAAAAAAAAAAAAAAAAAAAAAAAAAAAAAAAAAAAAAAAAAAAAAAAAAAAAAAAAAAAAAAAAAAAAAAAAAA
AAAAAAAAAAAAAAAAAAAAAAAAAAAAAAAAAAAAAAAAAAAAAAAAAAAAAAAAAAAAAAAAAAAAAAAAAAAA
AAAAAAAAAAAAAAAAAAAAAAAAAAAAAAAAAAAAAAAAAAAAAAAAAAAAAAAAAAAAAAAAAAAAAAAAAAAA
AAAAAAAAAAAAAAAAAAAAAAAAAAAAAAAAAAAAAAAAAAAAAAAAAAAAAAAAAAAAAAAAAAAAAAAAAAAA
AAAAAAAAAAAAAAAAAAAAAAAAAAAAAAAAAAAAAAAAAAAAAAAAAAAAAAAAAAAAAAAAAAAAAAAAAAAA
AAAAAAAAAAAAAAAAAAAAAAAAAAAAAAAAAAAAAAAAAAAAAAAAAAAAAAAAAAAAAAAAAAAAAAAAAAAA
AAAAAAAAAAAAAAAAAAAAAAAAAAAAAAAAAAAAAAAAAAAAAAAAAAAAAAAAAAAAAAAAAAAAAAAAAAAA
AAAAAAAAAAAAAAAAAAAAAAAAAAAAAAAAAAAAAAAAAAAAAAAAAAAAAAAAAAAAAAAAAAAAAAAAAAAA
AAAAAAAAAAAAAAAAAAAAAAAAAAAAAAAAAAAAAAAAAAAAAAAAAAAAAAAAAAAAAAAAAAAAAAAAAAAA
AAAAAAAAAAAAAAAAAAAAAAAAAAAAAAAAAAAAAAAAAAAAAAAAAAAAAAAAAAAAAAAAAAAAAAAAAAAA
AAAAAAAAAAAAAAAAAAAAAAAAAAAAAAAAAAAAAAAAAAAAAAAAAAAAAAAAAAAAAAAAAAAAAAAAAAAA
AAAAAAAAAAAAAAAAAAAAAAAAAAAAAAAAAAAAAAAAAAAAAAAAAAAAAAAAAAAAAAAAAAAAAAAAAAAA
AAAAAAAAAAAAAAAAAAAAAAAAAAAAAAAAAAAAAAAAAAAAAAAAAAAAAAAAAAAAAAAAAAAAAAAAAAAA
AAAAAAAAAAAAAAAAAAAAAAAAAAAAAAAAAAAAAAAAAAAAAAAAAAAAAAAAAAAAAAAAAAAAAAAAAAAA
AAAAAAAAAAAAAAAAAAAAAAAAAAAAAAAAAAAAAAAAAAAAAAAAAAAAAAAAAAAAAAAAAAAAAAAAAAAA
AAAAAAAAAAAAAAAAAAAAAAAAAAAAAAAAAAAAAAAAAAAAAAAAAAAAAAAAAAAAAAAAAAAAAAAAAAAA
AAAAAAAAAAAAAAAAAYAAAAAAAAABgAAAAAAAAAGAAAAAAAAAAYAAAAAAAAABgAAAAAAAAAGAAAAA
AAAAAYAAAAAAAAABgAAAAAAAAAGAAAAAAAAAAYAAAAAAAAAAAAAAAAAAAAAAAAAAAAAAAAAAAAAA
AAAAAAAAAAAAAAAAAAAAAAAAAAAAAAAAAAAAAAAAAAAAAAAAAAAAAAAAAAAAAAAAAAAAAAAAAAAA
AAAAAAAAAAAAAAAAAAAAAAAAAAAAAAAAAAAAAAAAAAAAAAAAAAAAAAAAAAAAAAAAAAAAAAAAAAAA
AAAAAAAAAAAAAAAAAAAAAAAAAAAAAAAAAAAAAAAAAAAAAAAAAAAAAAAAAAAAAAAAAAAAAAAAAAAA
AAAAAAAAAAAAAAAAAAAAAAAAAAAAAAAAAAAAAAAAAAAAAAAAAAAAAAAAAAAAAAAAAAAAAAAAAAAA
AAAAAAAAAAAAAAAAAAAAAAAAAAAAAAAAAAAAAAAAAAAAAAAAAAAAAAAAAAAAAAAAAAAAAAAAAAAA
AAAAAAAAAAAAAAAAAAAAAAAAAAAAAAAAAAAAAAAAAAAAAAAAAAAAAAAAAAAAAAAAAAAAAAAAAAAA
AAAAAAAAAAAAAAAAAAAAAAAAAAAAAAAAAAAAAAAAAAAAAAAAAAAAAAAAAAAAAAAAAAAAAAAAAAAA
AAAAAAAAAAAAAAAAAAAAAAAAAAAAAAAAAAAAAAAAAAAAAAAAAAAAAAAAAAAAAAAAAAAAAAAAAAAA
AAAAAAAAAAAAAAAAAAAAAAAAAAAAAAAAAAAAAAAAAAAAAAAAAAAAAAAAAAAAAAAAAAAAAAAAAAAA
AAAAAAAAAAAAAAAAAAAAAAAAAAAAAAAAAAAAAAAAAAAAAAAAAAAAAAAAAAAAAAAAAAAAAAAAAAAA
AAAAAAAAAAAAAAAAAAAAAAAAAAAAAAAAAAAAAAAAAAAAAAAAAAAAAAAAAAAAAAAAAAAAAAAAAAAA
AAAAAAAAAAAAAAAAAAAAAAAAAAAAAAAAAAAAAAAAAAAAAAAAAAAAAAAAAAAAAAAAAAAAAAAAAAAA
AAAAAAAAAAAAAAAAAAAAAAAAAAAAAAAAAAAAAAAAAAAAAAAAAAAAAAAAAAAAAAAAAAAAAAAAAAAA
AAAAAAAAAAAAAAAAAAAAAAAAAAAAAAAAAAAAAAAAAAAAAAAAAAAAAAAAAAAAAAAAAAAAAAAAAAAA
AAAAAAAAAAAAAAAAAAAAAAAAAAAAAAAAAAAAAAAAAAAAAAAAAAAAAAAAAAAAAAAAAAAAAAAAAAAA
AAAAAAAAAAAAAAAAAAAAAAAAAAAAAAAAAAAAAAAAAAAAAAAAAAAAAAAAAAAAAAAAAAAAAAAAAAAA
AAAAAAAAAAAAAAAAAAAAAAAAAAAAAAAAAAAAAAAAAAAAAAAAAAAAAAAAAAAAAAAAAAAAAAAAAAAA
AAAAAAAAAAAAAAAAAAAAAAAAAAAAAAAAAAAAAAAAAAAAAAAAAAAAAAAAAAAAAAAAAAAAAAAAAAAA
AAAAAAAAAAAAAAAAAAAAAAAAAAAAAAAAAAAAAAAAAAAAAAAAAAAAAAAAAAAAAAAAAAAAAAAAAAAA
AAAAAAAAAAAAAAAAAAAAAAAAAAAAAAAAAAAAAAAAAAAAAAAAAAAAAAAAAAAAAAAAAAAAAAAAAAAA
AAAAAAAAAAAAAAAAAAAAAAAAAAAAAAAAAAAAAAAAAAAAAAAAAAAAAAAAAAAAAAAAAAAAAAAAAAAA
AAAAAAAAAAAAAAAAAAAAAAAAAAAAAAAAAAAAAAAAAAAAAAAAAAAAAAAAAAAAAAAAAAAAAAAAAAAA
AAAAAAAAAAAAAAAAAAAAAAAAAAAAAAAAAAAAAAAAAAAAAAAAAAAAAAAAAAAAAAAAAAAAAAAAAAAA
AAAAAAAAAAAAAAAAAAAAAAAAAAAAAAAAAAAAAAAAAAAAAAAAAAAAAAAAAAAAAAAAAAAAAAAAAAAA
AAAAAAAAAAAAAAAAAAAAAAAAAAAAAAAAAAAAAAAAAAAAAAAAAAAAAAAAAAAAAAAAAAAAAAAAAAAA
AAAAAAAAAAAAAAAAAAAAAAAAAAAAAAAAAAAAAAAAAAAAAAAAAAAAAAAAAAAAAAAAAAAAAAAAAAAA
AAAAAAAAAAAAAAAAAAAAAAAAAAAAAAAAAAAAAAAAAAAAAAAAAAAAAAAAAAAAAAAAAAAAAAAAAAAA
AAAAAAAAAAAAAAAAAAAAAAAAAAAAAAAAAAAAAAAAAAAAAAAAAAAAAAAAAAAAAAAAAAAAAAAAAAAA
AAAAAAAAAAAAAAAAAAAAAAAAAAAAAAAAAAAAAAAAAAAAAAAAAAAAAAAAAAAAAAAAAAAAAAAAAAAA
AAAAAAAAAAAAAAAAAAAAAAAAAAAAAAAAAAAAAAAAAAAAAAAAAAAAAAAAAAAAAAAAAAAAAAAAAAAA
AAAAAAAAAAAAAAAAAAAAAAAAAAAAAAAAAAAAAAAAAAAAAAAAAAAAAAAAAAAAAAAAAAAAAAAAAAAA
AAAAAAAAAAAAAAAAAAAAAAAAAAAAAAAAAAAAAAAAAAAAAAAAAAAAAAAAAAAAAAAAAAAAAAAAAAAA
AAAAAAAAAAAAAAAAAAAAAAAAAAAAAAAAAAAAAAAAAAAAAAAAAAAAAAAAAAAAAAAAAAAAAAAAAAAA
AAAAAAAAAAAAAAAAAAAAAAAAAAAAAAAAAAAAAAAAAAAAAAAAAAAAAAAAAAAAAAAAAAAAAAAAAAAA
AAAAAAAAAAAAAAAAAAAAAAAAAAAAAAAAAAAAAAAAAAAAAAAAAAAAAAAAAAAAAAAAAAAAAAAAAAAA
AAAAAAAAAAAAAAAAAAAAAAAAAAAAAAAAAAAAAAAAAAAAAAAAAAAAAAAAAAAAAAAAAAAAAAAAAAAA
AAAAAAAAAAAAAAAAAAAAAAAAAAAAAAAAAAAAAAAAAAAAAAAAAAAAAAAAAAAAAAAAAAAAAAAAAAAA
AAAAAAAAAAAAAAAAAAAAAAAAAAAAAAAAAAAAAAAAAAAAAAAAAAAAAAAAAAAAAAAAAAAAAAAAAAAA
AAAAAAAAAAAAAAAAAAAAAAAAAAAAAAAAAAAAAAAAAAAAAAAAAAAAAAAAAAAAAAAAAAAAAAAAAAAA
AAAAAAAAAAAAAAAAAAAAAAAAAAAAAAAAAAAAAAAAAAAAAAAAAAAAAAAAAAAAAAAAAAAAAAAAAAAA
AAAAAAAAAAAAAAAAAAAAAAAAAAAAAAAAAAAAAAAAAAAAAAAAAAAAAAAAAAAAAAAAAAAAAAAAAAAA
AAAAAAAAAAAAAAAAAAAAAAAAAAAAAAAAAAAAAAAAAAAAAAAAAAAAAAAAAAAAAAAAAAAAAAAAAAAA
AAAAAAAAAAAAAAAAAAAAAAAAAAAAAAAAAAAAAAAAAAAAAAAAAAAAAAAAAAAAAAAAAAAAAAAAAAAA
AAAAAAAAAAAAAAAAAAAAAAAAAAAAAAAAAAAAAAAAAAAAAAAAAAAAAAAAAAAAAAAAAAAAAAAAAAAA
AAAAAAAAAAAAAAAAAAAAAAAAAAAAAAAAAAAAAAAAAAAAAAAAAAAAAAAAAAAAAAAAAAAAAAAAAAAA
AAAAAAAAAAAAAAAAAAAAAAAAAAAAAAAAAAAAAAAAAAAAAAAAAAAAAAAAAAAAAAAAAAAAAAAAAAAA
AAAAAAAAAAAAAAAAAAAAAAAAAAAAAAAAAAAAAAAAAAAAAAAAAAAAAAAAAAAAAAAAAAAAAAAAAAAA
AAAAAAAAAAAAAAAAAAAAAAAAAAAAAAAAAAAAAAAAAAAAAAAAAAAAAAAAAAAAAAAAAAAAAAAAAAAA
AAAAAAAAAAAAAAAAAAAAAAAAAAAAAAAAAAAAAAAAAAAAAAAAAAAAAAAAAAAAAAAAAAAAAAAAAAAA
AAAAAAAAAAAAAAAAAAAAAAAAAAAAAAAAAAAAAAAAAAAAAAAAAAAAAAAAAAAAAAAAAAAAAAAAAAAA
AAAAAAAAAAAAAAAAAAAAAAAAAAAAAAAAAAAAAAAAAAAAAAAAAAAAAAAAAAAAAAAAAAAAAAAAAAAA
AAAAAAAAAAAAAAAAAAAAAAAAAAAAAAAAAAAAAAAAAAAAAAAAAAAAAAAAAAAAAAAAAAAAAAAAAAAA
AAAAAAAAAAAAAAAAAAAAAAAAAAAAAAAAAAAAAAAAAAAAAAAAAAAAAAAAAAAAAAAAAAAAAAAAAAAA
AAAAAAAAAAAAAAAAAAAAAAAAAAAAAAAAAAAAAAAAAAAAAAAAAAAAAAAAAAAAAAAAAAAAAAAAAAAA
AAAAAAAAAAAAAAAAAAAAAAAAAAAAAAAAAAAAAAAAAAAAAAAAAAAAAAAAAAAAAAAAAAAAAAAAAAAA
AAAAAAAAAAAAAAAAAAAAAAAAAAAAAAAAAAAAAAAAAAAAAAAAAAAAAAAAAAAAAAAAAAAAAAAAAAAA
AAAAAAAAAAAAAAAAAAAAAAAAAAAAAAAAAAAAAAAAAAAAAAAAAAAAAAAAAAAAAAAAAAAAAAAAAAAA
AAAAAAAAAAAAAAAAAAAAAAAAAAAAAAAAAAAAAAAAAAAAAAAAAAAAAAAAAAAAAAAAAAAAAAAAAAAA
AAAAAAAAAAAAAAAAAAAAAAAAAAAAAAAAAAAAAAAAAAAAAAAAAAAAAAAAAAAAAAAAAAAAAAAAAAAA
AAAAAAAAAAAAAAAAAAAAAAAAAAAAAAAAAAAAAAAAAAAAAAAAAAAAAAAAAAAAAAAAAAAAAAAAAAAA
AAAAAAAAAAAAAAAAAAAAAAAAAAAAAAAAAAAAAAAAAAAAAAAAAAAAAAAAAAAAAAAAAAAAAAAAAAAA
AAAAAAAAAAAAAAAAAAAAAAAAAAAAAAAAAAAAAAAAAAAAAAAAAAAAAAAAAAAAAAAAAAAAAAAAAAAA
AAAAAAAAAAAAAAAAAAAAAAAAAAAAAAAAAAAAAAAAAAAAAAAAAAAAAAAAAAAAAAAAAAAAAAAAAAAA
AAAAAAAAAAAAAAAAAAAAAAAAAAAAAAAAAAAAAAAAAAAAAAAAAAAAAAAAAAAAAAAAAAAAAAAAAAAA
AAAAAAAAAAAAAAAkCAAAAAAIxwAgggAAAAAAAAAAAAAAAAAAAAAAAAAAAAAAAAAAAAAAAAAAAAAA
AAAAAAAAAAAAAAAAAAAAAAAAAAAAAAAAAAAAAAAAAAAAAAAAAAAAAAAAAAAAAAAAAAAAAAAAAAAA
AAAAAAAAAAAAAAAAAAAAAAAAAAAAAAAAAAAAAkAAAAAAAAAAAAAAAAAAAAAAAAAAAAAAAAAAAAAA
AAAAAAAAAAAAAAWJAAAAQAAAAAAAAAAAAAAAAAAAAAAAAAAAAAAAAAAAAAAAAAAAAAAAAAAAAAAA
AAAAAAAAAAAAAAAAAAAAAAAAAAAAAAAAAAAAAAAAAAAAAAAAAAAAAAAAAAAAAAAAAAAAAAAAAAAA
AAAAAAAgAAAAAAAAAAAAAAAAAAAAAAAAAAAAAAAAAAAAAAAAAAAAAAAAAAAAAAAAAAAAAAAAJAAA
AAAAC5wAIKIAAAAAAAAAAAAAAAAAAAAAAAAAAAAAAAAAAAAAAAAAAAAAAAAAAAAAAAAAAAAAAAAA
AAAAAAAAAAAAAAAAAAAAAAAAAAAAAAAAAAAAAAAAAAAAAAAAAAAAAAAAAAAAAAAAAAAAAAAAAA0A
AAAAAAAAAAAAAAAAAAAAAAAAAAAAAAAAAAAAAAAAAAAAAAAAAAAAAAAAAAAAAAAAAAAAAAADigAA
IEAAAAAAAAAAAAAAAAAAAAAAAAAAAAAAAAAAAAAAAAAAAAAAAAAAAAAAAAAAAAAAAAAAAAAAAAAA
AAAAAAAAAAAAAAAAAAAAAAAAAAAAAAAAAAAIAAAAEQAAAAAAAAAAAAAIAAAAgAEAAAAIAAMACAAC
AAgAAAAAAABACAAAAABAAAgEAAAACAEAABCAAABAAAAAgAAAAEAAAAAQAAAAAA+RACAAAAAAAAAA
AAAAAAAAAAAAAAAAAAAAAAAAAAAAAAAAACIACAAAAAAAAAAgCAAAAAAAAAgAAAAAAAAAAAAAAAAA
AAAAEAAAAAACBAAAAgIAAIAAAAACAAACQAAAAAAAAAQAgAAAAAAAAoAQAAAAEAAIQAAAAAAIEAAA
AAAAAgAAAIAAEQQAACAIAgAAAAAAAAAAAAAAAAQAAAAAAAAAAAAADtYAQIAAAQAAAAAAAAAQAIAA
AAAAAAAAAAAAAAAACAAAQAABAQAAAAAAAAEAAAAAAAAAAAAAAAAAAAAAAAAIAAAAAAAAAAGAAAAA
AAAAAAAAAEAIAAAAAAAAAAAAAAAQAAAAIAAAAAAAAAAIAABACAAAAAkAAgAAAIAAMAAAEAAQBAAU
QAAAAAAAAAAAACAAAAAAAAAAAAAAAAAgAAAAAAAAAAAHrQAAAAAAAAAAAAgAAAAAAAAAAQIAAAAA
AAECAAAAAAAAQAAEAAAAAAAAAAAAAAAAAAAAAAAAAAAAAAAAAAAAAAAAAAAAABAAAAAABAAAAAAA
AAAAAAAEAQAAANAAAAgAAAAAAAAEAAAAAAAQAAAEAAAEIcAAAAYAEAIREACQhBEAIBICAAAACABC
K0wAAgIIAACAAAAAgAAABAEAAAAAAAAAAAN2AAAAAAAAAAgAAAAAAAAAAAAAAAAAAAAAAAAAABAA
AIAAAAAABAIAAAABAAAAIAAAAAAQAAQAAAAAgBAAEAAAAAAAAAAAAAAAAA4IAAAQAQEAAAAAAAAA
AAAAAAAAAAAAAEAAgAAAAAAAAAAQAAAAIBACAAAAAQAACEIAAABAAAIIBgEABBAAAAACIABEBIAA
AAAAAABAAAEgAgAAAAAAAAAAAaYAAAAABAAAAAAAAAAQAAAAAAAAAAAAAAAAAAAAAAAAAAAAQQAA
BAAAAAIAAEAAAAAAAAAAAAAAAABAAAAAAAAAAAAAAASAAAAACQAQAAAAAEAQgAAAAAAAAAgoAAAA
AAAABAAAAAAAAIAIkABACAAAAAEgAAAAACABABAAAAAAAAAAgAAABAgABASIAAAQEAAAAAAAACAA
AAAAAAAAEAAAAAAEOgAAgAAAAAAQAAgAAAAAIAAAAQIAAAAAAAECAAAAAAAAQAEAAAAAAAAABAAA
AAAAAAAAEAAAAAAAAAAIAAAAAAAAAAAAAAAAAAAICAAACAAAICBACAABAAAACFAAABYAEAAAEQAA
AAAAAAEQACQgAkAAAAAAQBQAEAAAAhAAAAAAABCCAAAAAkIADQgAAAACAiBAAABBAgIQACAAECAI
AwAAAA8XAAIAAAEwAQIACAIAAAgCAACAAwAAEAISAAAAAgAQAAAAAgoAABAAAAAAAAIEIAAAAAAQ
AAAAAAAAIAAAAhAAAAAAAQQCAAACAAAAAAAAAAAIEAAAAACCAAARAAIQQAARgAAAAAAEMAAAAAAA
AFAAICBgAgAAAAAAABQIAABCEAAAQCgAAAAIBABAAABAQAgAAAAAAAAACJIgIAACQkgAAAAABiMA
QCAAKAAAIABwEAACEAACQAAAAoIQAAxAygIAECAACAAAAQAACCAgQEFAAAAAAAAAAAAAAAAAAAQI
AAAAAAAAIAAAAAAAAAEAAAAAAgAAAMBAkAAIAhAQSGOIAAAIAABgIkEAAAQCBAAEggBQACAAQBDA
AAAEEEiAJMCAABAASAQJBAAUCAABAAzSJCwoABFACYCAEgABBABJgwCAJjEAAAAH4yAQUQBAUQBI
AAGEABAgEDAgSBAAKIAIwAAEaAAGADIAgEAAABAAEAkAEgOAAAAChAAGSECAAAAAEAQAAAAAAAAA
AAgAAAAAAAAIMAAEAAAAAAAQAAABgUAIAAGIIABAAgEAAACACCEAAYgBABAAAAABExEAAYAAAEEA
AAAMACCLAABAgFAJEIgAAgAQEAAAQAQoAAAUSICAAwAABAEAAAoAAAZ8EAwQAAaAgQBCAghQkESB
CQAkFAgAQIABgJAQAGAAAAgICcAAFsEAQggEAEAQwgAAAAAAAAAAAEAJUAAAAAAAAAAABBBAEQAA
AAAAAAAAAAAAEKAgCAAACAAAkAQACAAQQAAAAAAEAAAAIAIAEBACgIBQhACAAAAogAgRAAQQAGgA
CBIAADAJgACQAgAEgAKCACAAAIZiAjAACAIAARQABAAADCEEkowAiSAACAACDIACKAAJAAAoBgoo
EJQAhSEAASABEAAABAAFKACIBJCCAgAAAAAAAoAAAAAAAAAAAAAAIAAAAAAQAIAgAAAACAgAAQAA
ACgACAAAAAhAEIgBggBCAAABAEAAIAAkAAGABAAAACAgBCQEAACBCAAkgECABEAAgQEAAYAIAQCA
AABIgMkIABABRAAAAAA0A4QABAIhwBIAAAADaSAEJACAFABiQAgBAAhkDgRgAQAAAMAAImAEUABB
IBAAIAPAABQEEAAAAABAAIAAIQAEEAAAAABACBQAAAAAAAAAAAAAAAEAAAAAIAAAAAAAAACAABAA
HggABIAQAAAYCAAoEAAAABgMAAAgAAAAGAhACiIAAQAYCAAAgAAIAhgKAARAEAQAGAoAECAJAEAY
DAAAQEAIABgIEjQgEQADgAIAAA4sAAAAAAhQmAgChEAAgAA4iBAQAAAAAEAAAACAEAgQmAgACAAA
AIBYSwABBIAAAhgIABAAAIgAGAgAGAAQAAAYCIAAAAAAABAIAAAAEAEACAgAAAAAAIIAgMVEIAAA
AEAQAAKEAAAAAgAAAAQAAAAAAAAgAAAAAABAAAAAIAAAAIAARAAARAAgIAACIBAAAAgAAAAAAQgA
AAAAAIAQAAAAAAAACzwAEIAAAAAAgABQAhAEAIAgAACCAAEAAgAACIACAAAAIBBQAAAAQAAAQAAA
AAAAAgAAAARAAAAAAAQgAAACAAAAAAAAAAIAAAAAAAAAAAAAAAQAAIBAAAABAAAIAQAABAEQAAIA
AAAAAQQAAAAAAAABEAAAAAAAIAEICIAAgAACAQIEICAIABEBAEAAAADAQQEIQAAAgAACAYOEVAAI
EiSAAAAOUwAAAAAAAAABCkEAAACAiwGACAwAAABAABACCAAIABABESAIAAAAAAEQADAAAAAEAQCE
gAAAAAABBgAIJAAAAAEAAAAACAAAARAAAIAUAIABAAAAAAAAAACMgEAAAAACAAAAAAAAAAAACAAA
GgAAAAAAASgAAAgAAAAAEAAAFIAACAIIChQQAAAEGBAAFBAAAAAQAAAACAAAAAAAABQAgBIAAAZY
iFgMAAAUEACAGA0AALAQAAVRAAAAMBARgAgECRQQAQAAAAAJAAAAAAAIEAAAAAAABQAAKAAAAgBA
gAAMAAAAAAAAAAkUAAAAAAAgABAAEAAgAAAEGCCAxCBQBAAUAADEIAAAKBQAAMQoAAAAAAAAxCIE
BAkAAADEKwACABRAAMQgKUAAAAEoxCACAAAAAAjEIQAAAAAgAMQhGEAAFgIAxAAADGQsCiCAAADg
xCkKgIAAAUDEKAIggBSAQcQmQiEEAAEgxCIAAAgAAADEIwAIAAAABMQgEIAAAAAAxCBQAAAAAADE
AAAAAAAAAIQiKQIAGABAQJAAAAAAgCIBoAAoAAgAAAGCAAARCAAAAYQAAAAAAAABgQAAUAEAQAGA
ABBACAAQAYkAEAABBkABiUAAgEAEIAGMAAAAAAgAAYgCiAEIMKANAAAEU6IAqAABogYBoAAsAAAs
KAGACCgACA4oDbAIDQIABEQBgQAlOAAAAAGIAgUAAAAAAYgIAAIAAAABoAQlAAAAAAERAAAIAAAA
AYAAAQBAEAAAAAAQAAAAAQBAAABQAgAAiQAAAAAAAAAAAAAAQAAgAEAAAAAAAAAAIAAAAAAAQAEI
AAAAAAAAAAAAEGAAQAAQAAIEAAAAAAAAAAAAMAAAAFAAAARSCCACAAAAAQAAAQAIAAJAAAAACAAI
AAAAgAASmAAAACEQEBAAQAAAgBAAAAAAAAAAAAAIAAAAACAgEAIAAGQAAAAAAAAAAAAgAAAAAAAA
AAAgBCABAAAEAAoAAAAAABgABAQAAAAAAAAAAAAAAAAAAAAAGAEAAAAAAAAAAAAAIAIAAAAAAAAA
AAAIAAEEBABCAAAAiAAAAAAACAgAAACAAgAASEYAAgAAAAAABAAAwAACAAIgAAABAAAAABoAAAAA
IAAAQAACAAAAAAAAAAAAAAAAAABAEAAAIAgAAEAACAGACADAAAIAAAAAAEAAAAAAAAAAAABABAAg
AAAAAAAUIEAECAEAAAAAAAAAAAAAAAAAAAAAAAAAAAAAAAAAAAAAAAAAAAAAAAAAAAAAAQAAAAAA
IAAQCEAQAgAACAAAAAAAAAAAAABK2wAAABAAAEAAAAAIAAAQAAAAAAAQAAAAAAAAAAAAgEAAAAAA
AAAAAAAAAAAAAAAAAIAAAAAACAAAAAAAAAAQBAAAAAAAAAAAAAAAAAAAAAAAACABAISIAAIBAkQA
CEGBIAAAAAAAAAAAAAAAAAAAAAAAAAAAAAAAAAAAAAAAAAAAAAAAAAAAAAAAAAAAAAAAAAAAAABA
AgBAIBAAAAAAAAAAAAL5AAIAAAAAAAAAAAAAAABAEEAAQAAAIABAABJAAABAAQAAAkAAAEAAAAAA
AAAAAAAAgAACAgAEEgEAAAAAAAQAAAAAAAAAAAAAAAAAAAAAAAAIAgDAAFMkAQQd0ARTBBAAAABA
AAAACDAAAAAAAEAAgAAAAAAAAABAAAEAAAAAAAAAAAAAAAAAAABAAACCAACIEABAEAQAAAADGHNE
AABwAAAAAcMQQAMAAAAEAAg3BxAAAAgQAFEEFAAAAAAAAAAQCCgAAADAIAAAAAMAAAAAAAgAAAAA
EAgAQBAEAAAAAAJAAAAAAAAAAAAAAAAAAAAAAAAAABBQEgNQQAIAAgASBgAAAAAAAMAAAAAAAAAA
AAAAAAAAAAAAAgAAAAAAAAAAgAAgCAAAAAAAAAAAAgAQAgAAABCBBACAAAEAIIACAAAQAAQQAAAB
/AAhAAgAAADdAIAYAAAAACAAAiAEGACAIAAIIAAQAEEAAAEgAAAgAAAAAAAAEAAAAEDAAQEAwBgA
AAgBAAAAAAAAAAAAAAAAAAAAAAAAAAAAgACEAUAQAEYAsoAIlIAEkgICAAAAABAAAAAAAAAAAAAA
AAAAAAAAAAACAAAAAABAAAAAAAAAAAAAAAAAAABQAAAEhcAAACAAiAAAEQAABAAAAAIaACJEAEAA
AEAQgAEACgCIBYAAQQAACIACAABOEABIACAQCAgAAQAAgBAAAAAAAABAABAIAAAAAkAACAAAAAAA
AAACAAAAAAAAAAAAAAAAAAAAAAAAAEAQABgIAARgAoARAAAAAAAAAAAAAAAgAAAAAAAAAAAAAAAA
AAAAAIAgAQIAAAAAAAAAAAAgQAAAAgACgAAgAIAAgBAABEAAQAAAIgAAC30AAAAAIBiASgAAQABA
EQIAACgSAAAAAACAAQSAgJAAgQACEAAhAAAAAAAAAAAAACAACBYAoABEAQAIQAAAAAIAAAAAAAAA
AAAAAAAAAAAAABG7RFURGxU1/98A////Bf8AAAAAAAAAAAAAqqoAAAAAAAAAzAAAAAAAAKqq8AAA
AAAAAAAAAAAAIiIBAAAAAAAAAAAA//8AAMwzmZkPVTNVAAAMIKpVpaVVw6WlqlUzM/+ZD1UA/6Wl
//9VVf//mZkfXw//d3fAwAAAAAAAAAAAAAAAABX/zMwfXxX/AAAARAAAAAAAAAAAAAAAAAAAAAAA
AAAAu7tVdxsbJTX/7wD///8K/wAAAAAAAAAAAABVVQAAAAAAAADMAAAAAAAAAADwAAAAAAAAAAAA
AAAREQEAAAAAAAAAAACqqgAAzDOZmQ9VM6oAAAVSVaqlparDpaWqVTMz/2YPVQD/paX/AKqq//9m
Zh+/D/8zM8DAAAAAAAAAAAAAAAAAG//MzB+/G/8AAACIAAAAAAAAAAAAAAAAAAAAAAAAAAAREVV3
GxslNf/vABEADwJ3AAD//wAAAAAAAFVVAAAAAAAAAMwAAAAAAAAAAPAAAAAAAAAAAAAAABERAAAA
AAAAAAAAAKoAAADMM5mZD6ozVQAAAtFVqqWlqsOlpapVzMwAZg+q/wClpQAAVVUA/2ZmEbsP/zMz
wMAAAAD/AAAAAAAAAAAbGwAAEbsbGwAAAIgiIgAAAAAAAAAAAAAAAAAAAAAAABERRFURGxU1/98A
EQAPBXcAAP//AAAAAAAAqqoAAAAAAAAAzAAAAAAAAKqq8AAAAAAAAAAAAAAAIiIAAAAAAAAAAAAA
/wAAAMwzmZkPqjOqAAAJ8KpVpaVVw6WlqlXMzACZD6r/AKWlAP+qqgD/mZkRVQ//d3fAwAAAAP8A
AAAAAAAAABUVAAARVRUVAQEARBERAAAAAAAAAAAAAAAAAAAAAAAACQAEFHQAAJAUCAScUAARFAAA
AIwBAAAUAAAAjAAAABQIgACcIAAElBAAAExIAAEUGIAAXGgABZQZAABISAABFBQAAAAkAAAUEAAg
SGwAAZQAAAbDAAAQAHQAERQUABCIdAARlAAAEAB0AAAUAAAYAFBAEZQAAAEEAQARFBAAAFwAAAAU
AAAAjAAAABQAAACcAEAAFAAAAIgAAAAQAIAAECAABIQIAAAEYAAClBAAAAxAAAEEAAAAHAAAABQA
AAAcAAAAFAgAAAwiAACUEgABHEAACRQaAAAMYgAJlBoAAQhAAAkUEAABACAAABQSAAEIZAAPlAAA
BpIABAAAdAARFBQAgEh0ABeUAACAAHQAABQAAIAAUAATlAAAgBQAAAEUEgABDAAAABQAAAAcAAAg
FAAAAAwAAAAUAAAACAAAABAAAAAAIgAAhAAAAAD//wAAIwABEREbBTM/P8zMAAAAAAAAAFUAAAAA
AACqqgAAAAAAACIiPz8AAAAAAAAAAAAAPz9VVQAAAADMAP8AGxsAAAD/GwAAAAAAAAAIFpmZmZkP
Zg+qAGaqw6rDAMOZmWZmqszwD8wzAACqzKrwAADDw/8ADw8AAAAAAAAAAAAAqqoAAAAAAACqqgAA
AAAAABERAAAAAAAAAAAAAAAAAAAAAP//AAADAAIiERsFMz8/zMwAAAAAAAAAVQAAAAAAAKqqAAAA
AAAAIiI/PwAAAAAAAAAAAAAfH1VVAAAAAMwA/wAVFQAAAP9XAAAAAAAAAA4lmZmZmQ+ZD6oAmVXD
VcMAw5mZmZlVzPAPzDP//1XMVfAAAMPD/wAPDwAAUFAAAAAAAACqqgAAAAAAAKqqAAAAAAAAEREA
AAAAAAAAAAAAAAAAAAAAAAAAACMAAAARu1UzPz/MzPDwAAAAAABVAAAAAAAAqqoAAAAAAAAiIj8/
AAAAAAAAAAAAAP//AAAAAAAAzAD/ABv/AQEB/xsAAAAAAAAADiyZmZmZD2YPVf9mqsOqw//DmZlm
Zqoz8A/MMwAAqjOqDwAAw8MAAAAAAAAAAAAAAAAAAKqqAAAAAAAAqqoAAAAAAAAREQAAAAAAAAAA
AAAAAAAAAAEAAAAAAwAAABG7VTM/P8zM8PAAAAAAAFUAAAAAAACqqgAAAAAAACIiPz8AAAAAAAAA
AAAAX18AAAAAAADMAP8AFf8AAAH/VwAAAAAAAAAHzpmZmZkPmQ9V/5lVw1XD/8OZmZmZVTPwD8wz
//9VM1UPAADDwwAAAAAAAFBQAAAAAAAAqqoAAAAAAACqqgAAAAAAABERAAAAAAAAAAAAAAAABAAA
AACAggAgAAACAAgQAAQCAAIAAAAAAAAAAAAAAAAAAAAAAAgAAAAAAAIAAAAAACAAAgAAACAAAAMA
BAAABAAAAAAAEAIAAAAAAAIIAAAAAA+oABAAAGAAAoAAEAAECAAAAAAgAAAAQAAAAAAAgggAAAAA
AAIAACAAAAAAAAAgAAAAAAAAAAAAAAAAAAAAAAAQAAAAAAAAAAAAAAAAAAAAAAAAAAAAACAAAAEA
QAAAAAAABAEAAAAIAAAAAQAAAAQgAABAABAAAAAAIAAAAAAIAAAAAIAAAAAAAAAAAIAAAAAAgAAA
gAAAIAAAAAoAAAAAAAAAAVUEAUAAAABAAAABAAAYgAAAAAAAEAAAAAIAAAAACAAAQAAAAAAAQAAQ
AAEAAAAAAAAgAAAAAAAAAAAAAAAIAAAAAAAAAAEAAAAAACAAAAAAAAARAAAACAQAAAAAAhAAAABA
BAECACAAAMAAAAQAIIAYICAAAAAIAAAABYAEACEAAAABBAQAIAABAAAAAAAAAAQABAAAQBACAAAA
AAACCAAAAAAC7QAggAAAABIAAAAAAAAABAQAABAAACAAAAAAEAIAAAAgAAMEAAAAAAAAAAAAAAAA
AAAAAAAIAAAAAAAAAAABAAAAAAAAAAAAAAAAAAAAAAAAAAgAAAAEAAAAAIAACAQAAAAAEAADFAAA
AJBAAAIACCACAAkAACBAAEKACEAAEFAgggAAAAJICAECAAAAAAAAAAAAEAAAAEABAAARAACgAAAA
AAIuAACIAAAAiAAAgAAAEgIAAAAIEAAAAAABAAAIABQAAAAAAAAAAABAAAAAAAAAAAAAQAEIAAAA
AAAAAAAAEAAAAAACAAQAAAAAAABAAAAAAAAQAAAAABCAAAAAAAAAAAAAIAAAAABQAAAAAAAABEAA
EAAAACAAAIAAAAKAAABBAAgEAQAAAQAAQwAAAAAQAAAIgAIAgAAAAAAAAAAAAEAAAAAAAnEAQIAA
AAAAgABAACAAAAICAEAACAAAAAAAAACAAAAAAAACAAAAAAAgAAAAAEAAAAAAAgAAAAAAAAAAAAAA
AAAAAAEACAQAAAAAAAAAAAAAAAAEAAAACAAARAAAAAAACABEBAwABgAAAGBRIAIABAgAQQASAAAI
AAAERAggAAAoAEBAggAA0AgABAAAgAAAAAIAABAAQAAAAgAAAAAAEAAAAAAETQQMEAAAAAAAAAwA
AAEkAAAAEAAAAAAAAAAAAAAAAAAAAAEAAAAAgAAABAAAAAAAAAAACAAQAAAAAAAAAAAECAAAAAAA
AAAAAAAAAAAAAAAAAApIAABwAgIAUBAQgAgBCAAAAAAAAAACAEBAkAAIAgAAgEAAAEACACACAAgA
AAAAAAACwAAAAICCAAAAIEAAAAAEAAAAAAIAAFGQEIIBQFAAAAHNAAAAEEIAAAgAAgAQCBABEgAA
QAACAAIgABAICEEAA4IAiEAAUAAAAAAAQACQABAAAAIAABAAAAIAQAAQkBAAAAAAAlAAEQACAgAA
AAAAAAIAIBIAEAMAAEAIQABIAAgCgAVoAAgQAEgAgAgAAACEICAACgAABAAQAAAKAgBAMEAAAgmQ
ABQAAAACEACAAAAQAAIAAgIgCEAgImAAAAAgAAAADFYAEAMAABAACABAAgCICCBAAIAQAIggIAAA
YAAAAAgAQABCKgAQEAQQAEAQAEBAAAIBAAAAAA4IAAAAAAAAQAAQACAAAAgAAAAAgBAAAEAAgNRQ
gQCADAjIAQKBAAEIJgFxFgAAAAAIAAEyAgAUKCBIApIAACCBCADATAAgAAAAJCAIAAASwIAAQMSA
AGQOAgAAKAgQMAgAAQEUAABgTAggAAAE9MBhgCAgAAqCAAjIAGIACIyQAYQARBAILAQMzAACIFAU
gIgAAIaERMBACYGACgwSEAAAgAAWBACQECoAAEAAAIEAAAAAAAQAAAAEAAAAAQAAKiQAgACg4QGS
AQJEAAAAwCBgKRAAKwAIADEMwABABAkERAEAAgAABAMQ6QAQgAACAgCEkAABSFAAAFKAAgBAkAQM
gAAUAsgACAAAABAgAQAAAAFfBAoMAAQAAAHADAiAAIARAEnCCBCAUgBSSAIABBRRlIhWBAwEABAA
CwgAAAAAAIDIA9QEAQCAAkgACQAAAAAAAhADQAAEAIAAAIAAAEAQQoCEAEEAAABCQABBAgAADACg
AICEAAAhEIgAAWIAABABEAIQiQABAAkAAAiGIAAAAIEAEAAAARAAIAIABgABgQIwAAAAEhURDIAg
CAAABACQgAAAClgAjgQAgQAQCAAwkAAyMAAJBIEgBBIpAiqAaKgEBgSiECAARQCGKEAIoABAAAoI
BQkAggAAFQgIAAgCAAAEIAAKAAGCgAggAAAAAAAAgAAAAARGEAAoAACABBEBQAkAICIBACQAAAEA
AgQAECAIIAABIAIEAICAAAkgRISAAMAwgAAANAgAYAAAAMBwAAQBQIABhjAAhCCABAAAIAAgACEg
AAAIqyCEBIAEEAAhQAQAAEAgKGFpBFEAQGAIhAQEBAEAySgjZpQUABCBAGYABAEAAEGQQASEJAQE
gAJqAGAAAABAAIEAhAAABACAAgIAEAAAQAICUkBBKAiEgQOCAIARAAAYCQAQAAAAABgIABQEAAEA
GIgBLAgQCAAYCAYCEBAAABgMIhoAAAAAOAgAAwAgAAAYCAAQAAAAABgIRCIQAAAAGAgAAAHLAQCA
ACAAGApQAlIgAAAAAAAQQAAEAFgIECCAAAAAAAAQCIABLAAAAAAAIJAIABgoAAAAAAASGAgADAAA
CAAYCAAIAAAAABgIABkQAAAEGAgABQQBAAQACFEERBCAAQoAQAAAEAgAACAAYACQAFAAYAAAAAAA
QAAAABAAAhAAAAAAAAAgCADhAAAAAAAACAAAAAgAAIEAQgAARAQhAkAAoAAAD7NAAAAEAAACIABB
BBCAAASQAAAAAAAAAAEEAgAAQAABBQASAAAAAAAgAEgIABAAACAAIAABAAAAIAAYAAUAAAAAEQAA
BAAAAAAAAAAAAARAAIoQCBACEAEACEIAAgAAAAEAAAABgAAAAQAIQIEAAAABCAiIAAEiIQECCAgA
ABIQAQJQDAAQARABCAAwADAABAECAAAAADAAAQgARAAAAAABAAADqhQAAAAAAIABkRgAAAGEAAAA
CEgAAKEAAYgSFAABIFAAgBAIAAAAAAAAAAgAANACAQAEAEAAUAQBCAQAQAAMQAEIAFAAAQAEAQAA
AAABBEABAQSDrABBIhAECAKAAAAIAAQAAAAAAAAAAAAQHgAQFAABAABoAAACAIgCAAAAAAoAAQgQ
CQAQAAACAAKAkAAiAAAAARoAAAAAAAEIqAAAAAAAAAKNAAAAAAAAAAAAIgBAAKAAEQJQAh4AEBAA
BAgAgACABBEACGBAADQDEQBIIQsAAAAACAIUQAIAAAAAAAQAAAACAAGGEBoAAAIABAAICQAAAAAg
IEAAkAiQxCAEQhgUACTEKQAEAABAAMQgAgAAIACoxCIBAAAAwADEIEUAAAACAMQgBpgAsAAAxCEA
AAAUAADEIAAAAJCgAMQgBAAAkAAAxAAAC3EoAAAAFAAAxCIQAAAUAKHELApBAAABAMQgShAAIIBA
xCBHAgAUgKDEIQJAAAAAkMQhAAAAFECQxCYAAAAAAADEIhAIABQoAMQgAAAAFAAAxJBINAAIEgQJ
gAEIQAgBAAGAAAAAAAAAAZUEBIAAqkABgAQkCACARAGoACAAABCAAYAAAAkACyABiAAAAAAAgAGA
AAQACIQAAZQAAAgIAAABAAAKGIQAAAAKUAABkABUAAhACA2AAAgAAAQqAYkAQIAAUigNgQAIAAgA
BA2IAAwAAAQAAYoABICIBAABgAJAgAAAEAGABIAACIEgAYAAIAgIACABgQaCAEWAUAQEERgQAAQg
AAEAGAAAgAABACAAQAAAAEBIhIJgAhCARAAUIABAAAAAEABQAAAAAAAAABAAAAAAIAACAIhAAAAA
AAAAAAEAAAAAAAP1AAAQACAiAEAwAAAAAABgABAQAAAAAAKAQACSAhBgAAIAEKAAIAIAgAkAAAAA
AABAQAAABAAAAAIAAAAEABEAAAYAAIAAYAAAACAAABAAAAAIAYCoJJEIAEggSQgBCEAIABAIAAAA
AAAAAgACAMAAAAAABABABASAAARAAIABAAAkBIBAAQEACAAACAACAIAAABgCAAGQIAAAAAABAAAA
AgAARf4AAAEgRAQAIgAAIgACCAAEAAAAAAAAAAIAgAECAAAEwgAgAAAZBAAAEgAAABAAAAAQAADk
IOAAAAAABOAACAAIAQAAAAAEAAAAAAAAAIAAAIHACAAICIAAkRQACEAIAQAAAAAAAAgAAAAAAAAA
AAEAAhEACCCAAAEACAAAAAACAAAAACAAEAAAAACAAAAAAACCACAACAABCBAAQAgAAAAQAABOMwAA
AAAQAAAAAAEAAABQAAACCggAAQJAAAAAEAAQAAgAAAAAAAAAAIgAAAAAAAAAQAIAEBAAAAAAAAAA
EAAAAAAQAAAAAABgAAAAAAAAAAAIIBAAAAAASABAAIIAAgBAAABAAgBAAAAAAAAAAAAAAABABAAC
IJAAAAAAAAAAAAAEAAAAIAQAAAAAAAAAAAAAABAAQAACAABAAAEAAAAAAAAAAAGbAAAAAEBAAAAC
gAAQACAiAAAAAAAAYBAAAgAAQAAAgAAIAAAAAAAAAAAAAAAAAAAEAAAAAAAAABAABAQAAACAAAAA
AAAAAAAAAkBIAAAAKABEREAEhEIAZAQQkAAAAAAAAAAABQAANAQIQAsACAAAAJgEMBAAEAAAAAIA
AAAAAAAAAAAAAAIAAAAAAAgAAEBBRABAEAREAAAAAAAQAARAEAAABLYQAAAAEgAAgAAAcBBABBBE
AAAAAAAEBgCAQEQEEAAABAAQRAQCBAhQBAAAAAAAAICEAEACAAAAFAAAAgAIAAABAgAAAAAAAAAE
QAAAAAAQEAIAGUgQQA2AQCBAiEIAIAiBAAkIACACABAAAAIQAAACABACgIAyCAEAAAAAAAABABIA
EAACAAACAgAAEAAAABIQAAIAAAQiCAgAAAAAAAACAAAIzAAAEEUgIQASACAAhAAAAMQQIAAFAAAI
WgCgSACAACoQDTAAAAAABEAAACAAAAAACNAAACAgIACAABDQIBAAIAABAIAAAAJAAAAAAAAQABAA
gIqCQwIVgpMDDgAFRAABAACQAAOAAAEAAAIIAAAAAgAUgQSGDEADAwAIAAAAAgAIgAIACBAAVUAA
AEAAAAAAAAAEgAASEAAAAQQAEAQDMEAAAA/1AAUCAABCBQBMCoIEAIEMAgQwQAACEoAABAASAhAA
CAACAIEDQAIMABIFYAAQAAAQAAAACAAAAIAAAAAIAAQAAggAAAAAAEAAAIAAAABAAAAYAEQMwBAE
ZAAAA4AAAANIgBgACAAQBAAAAAAAAAAAJIACgASAAIkIAAAAAAAAAAAAAAAAABAAZAQAAAACAABA
UAAAgBAAAIABAIACAATgAAAABvAIAAAGAAAAwAAAIIACEAgAABEwAACEBAgAACCAgAAAAgQIAAQA
AAAAEAAgAAAAAIgAADAAAAAAAAAAAAAAAABAAACAgAAAAAAABpAAAAAAAFdXV1d3f1dXV1fMzF9/
AAAREQAzH19X/1X/ABAAAAAAH19V/x9fV1d3dwAAAAAAAAAAIiIQEAAAAAB3dwAAAABXV6qqAAAA
AAAA//8AAAAAAAAB5FX/EVUPAFX/AQAAADAwV1d3d6qqAAAAAAUAFT9V/3d3RET/AF9fVVUAAAAA
AAAAAPDwAKpV/w//M/+IiAAAAAAAAKqqAAAAAAAAX18AAHd3V/9X/zM/V/9X/8zMDz8AABERADMf
vwP/Vf8AAAAAAAAvfwD/L3+r/7u7AAAAAAAAAAAiIhAQAAAAAHd3AAAAAFf/VVUAAAAAAAD//wAA
AAAAAA7Bqv8Ruw8Aqv8CAAAAMDCr/3d3qqoAAAAABQA/P6r///+IiP8Ar6///wAAAAAAAAAA8PAA
VVX/D/8z/4iIAAAAAAAAVVUAAAAAAACvrwAAd3cDqwOrAA8DqwOrzMwAM6qqEREAMxG7AwNV/wAA
AAAAACJ3AP8idwNXu7sAAA8PAAAAAAAAEBAAAAAAd3cAAAAAA6tVVQAAAAAAAABVAAAAAAAACxuq
/xG7DwCq/wAAVVUwMANXMzOqqg8PEbsFAA8Pqv+vr4iIAACqqv//AAAAAAAAAADw8ABVVf8A/zMz
iIgAAAAAAABVVQAAAAAAAA8PAABVVQNXA1dVXwNXA1fMzFV3AAAREQAzEVVXV1X/ABAAAAAAEVVV
/xFVA1d3dwAADw8AAAAAAAAQEAAAAAB3dwAAAAADV6qqAAAAAAAAAFUAAAAAAAAInlX/EVUPAFX/
AABVVTAwA1czM6qqDw9VdwUABQ9V/1dXREQAAFVVVVUAAAAAAAAAAPDwAKpV/wD/MzOIiAAAAAAA
AKqqAAAAAAAADw8AAFVVGIAAXCkABZQQCACMAAAAFAAAAARQAAAUGIAEXGgABZQAAABcAQAAFAiA
AJwgAASUGIAAXGhABZQAAACcAAAAFBQAAIwAAAEUHIAEnAAAABQAAAwOAAAAjAAAABQUAACMUEAR
FBQAAARQQBEUCIAAFHAABJQcgACMUAAREBQAAJxQABEQCQAAAFBAABQAAAAEUAAAFAAAAARQAAAU
AAABFEkAARQaQAEMIgAJlBIAABwAAAAEAAAAFEAAABQaAAEMYgAJlAAAAAwAAAAUCAAADCIAAJQa
AAAMYgAJlAAAAAwAAAAUEAAAHAAACQQYAAAMAAAAFAAADooAAAAcAAAgFBQEAFxQABEUFACAFFAA
ERQIAIAEcgAAlBwAgFxQABEUFACATFAAERQIAIAAUAAAFAAAgBRQAAAUAACAFFAAABQAAIAEQAAJ
FHd/VV93f1dXd3/8/Dd3VVUAAAAAAAAAAAAAAAAAAAAAAABVXzd3VVV3dwAAAAAAAFf/V/8AAAAA
FT+qqgAAAAAiIgoKVXdVXwAAAABff0REAAAPqVVVVVUAABX/M1VVw///VcNVmQ8PM6UzD5mZ//8z
VapVD5lVVVUPD5lVw1Wl/6X/pcwz8A8P/6WlqlWqVTNVmZkPDw8P/5n//wAAmZkKCgAAMz93fzM/
V/8zP/z8N79VVQAAAABVVQAAAAAAIAAAAAAAAHd/N7///3d3AAAAAAAAA/8D/wAAAAAAP6qqAAAA
ABERBQWvv7u/AAAAAA8/REQAAAB9//9VVQAAG/8zqlXD/wCqw6qZDw8zpTMPmZkAADNVVaoPZlWq
VQ8PmVXDqqX/pf+lzDPwDw8AWlqqVVWqM6pmZg8PDw//mQAAAABmZgoKAAAADyIvAA8DqwAP/PwF
r///AAAAAFVVAAAAAAAgAAAAAAAAIi8Fr6qqd3fMzAAAAAADAwMDAAAAAAAzqqoAAAAAEREFBQU3
ER//AKqqADMAAAAAAHT//wAAAAAbGzNVVcMAAKrDqpnw8DOlM/CZmQAAM6pVqg9mVVVV8A+ZVcOq
pQClAKXMM/APDwBaWqpVVaozVWZm8PDw8ACZAAAAAGZmAAAAAFVfER9VXwNXVV/8/AVVVVUAAAAA
AAAAAAAAAAAAAAAAAAARHwVVVVV3d8zMAAAAAFdXV1cAAAAAETOqqgAAAAAiIgoKBTcRH/8AqqpV
dwAAAAAL+lVVAAAAABUVM6pVwwD/VcNVmfDwM6Uz8JmZ//8zqqpVD5lVqlXwD5lVw1WlAKUApcwz
8A8P/6WlqlWqVTOqmZnw8PDwAJn//wAAmZkAAAAAAAAAAwQ4AAAAAAAAAAAAAAAAAgAQCAAAQAAA
AAAIAACAABMAACQQAAAAAAAAAAACCAAAgAAAAAAAAACCAEAAAAAgAAMAAAAAAAAABCAAAAAAAApL
ACAAAEAAgAAgEBAAAAADAAAAAAAAAAAAABEAAAAAAAAAAAAAAACAAAACAAAAIAAAAGABAAAQAAAI
AAAAABAAAAggAQAAEAAAACAAAwAAgAAAQAgAAAAgACAAgAAAIIAgIABAAAAEIAAgAgAQAAEAJCAA
SAAAQCAAAAEAAAAEgAAQAIAQAACAAAAAAAAABAAAAAAAAAAAIAAAAIAAQAAAAAAACMpEAAAAAAAC
AAABCBAAAAAAAAAAAAEAogAAAQAAAAAAAAAAABAAAAACAAQgEAAAAAAAAAIAACAAQgAAIAAAAAAA
AEiCAAAAAAAACAAAACAAAAAgAAAAAIAAAAAAAACAAAABABIAEIgAAAAAAAAAkAAEAQEAAAAIAAAA
AAQACAgABAAAAAAAAAAAAAAQBAAggAAAAAAAAAAAAEAFAAAAIAAAAAAIdCAIAAQgAAAAAAAAAEAA
AAAAAAAAQAAAAAAAAAAAAAAAAAAAgAABAAQAAoAEAAAAAAAAAAAAAAAkQABAAAgAAAAAAAAAAAAA
AAAAEAAJAAAAAAAIAAAGAABAABAAAAAAQEABiAAAIEAAwBEBAAAoAEAAAIAAAABBIAAAYAAAABAA
AJAUAAYKCAACABAAAgAAAAQCAAAAAEAAABAAAAAACAAAAAMbBAIAQACKAQAAAAAAAAAAAAAAEAAA
AAEAAAAAAAAAAAAAAREAAAAAAAAAAAAAAAAAAAAAAABAAAAEAEAAAAAAAAQQAAAEAAAAAhAQAABA
AAAAAAAAEAAAAAAAAAAAAIAAAAIAAAAAAAAAAAAQAIEAAAAAAAAAEAAgAAEIAAAAgAAAACCQIQGA
AAAAAAAEAIAAEAAAAAAAAAAAAwAQAEAAAAAACHUQQAAAAESAAEAAAAgAAAAAAAAAAAQAAAAAAAAA
AAAAAAACABAABIAAAAAAEAAAAAAAAAAAAAAAAAAAQAAAAAAAAACAAAgAAAAAAAAAAACAAAAAAAAA
SQAAAACIAAAAAAAEAAAAAIwAAAAQAgAAAAADBAEAAAAICgAAAIIACAwIAABIiAAACAgAAQAAIAAE
AAAARAAAAAAAAEAIgAAAAAgAAAABngQMAIIAEAAAAAwAAEAAAAAAABAAQAAAAAALAAAAAAAAAAAK
gAAAAAAABAACAEAAAAAAAAAAEAAAQAAAAAgQAAAAAAAAABAAAAFAAAAMAAAAkAAAAJAAQxIQAcIy
AA9IAEBmAgCSAAAAABAIEIIA1ABIUkIAgAAuAgAKAAACAgwgAAACAAIECAAAUAAQggAQAAAQABAA
ACEQCAAKwAgAIgAAAA+UAAAAIIAAAgKAAASACEACQkIgUEAAAAEKEIIAEAEAAlBkAQCACwAAEEAA
AAAQEAIAABDAAAAgAAAAAEAAAgACAAKAAAAgAgAAABACAAAGAAAAU0AAkAAACAASAAAAAABiAAAI
IgESAmABCgsQCFEgAAIADCAIEAAQAEgSAAggAEJAZABSQAAGAAAgSgAQEMBRABAogAAA8EgAUACA
ECEBAAAABl8kSAAAQAAAAAAiSEAAAEAAASggAABACAAMUCgQACAIAAAAAAAIFAIiAGggAAAAABEA
CBIAAAAAABAAAqAgAABAAVAAAAAAAAgAEAAAAAFAAnAAigBgTJFgAmGAICDIIAACEGBIQACIDEAg
QAIAggOGABCEQEAGUEQzAAAgAAiJiQQEQAQAAYgQAAgAQAAAggAAYACABgABAECBAAgiAhAAAAAL
4ECAgACCCAAAcEkECGoAIAAABAAAJggDIEAEAgBAUAAwAQmKAGRGUAgAAgAABHAIARAgAAQAAEgI
AAaAABAAQQAAAEAAAABAAAAkAAAAACAAABQMAAAAAAAEEBBACSQACQCMCAGAYUgKE0CBAMQhABAB
hAAQAAChADAECAigEAAIAAoAkIBSBNEAApQExCEAigABAAAAACiAAACAgEQBSMgAAAyAEQEEQAQI
AEEAACiIBAAAEQBKAIAIAIABAwAAAIYQAAIQMkDQAAAAQAAEQACAAAnCEgGAAALAAEAQCAgEIAAA
AAAJggBAgIACBADAAAAIAAAQAAkAAACAkSAIIAAAAKBgARCEAARCBUiAEAwRCQAABIBAkgAICgGC
BHEGIAEAABBAoAAMggIAKAAKogARAIKgAAAQIAIAAChgACAQUAAAAAAACHuEkAAAABACggCIQAQU
AIEEgBRAQCCIEiIIAAkAApAIkQACAAAKCEAxAAIAAAQoAIAVMAIAAQBACBQiBAACAEEAAAwCAAAB
QAgAAIAAAAAAAAAIQQAQURIgBAAgIIBCACBAhChwIABgAwSAZAAkQQQgBpQgIAAEJAwgABAAAJIU
gAEAQGaAAYhgAEAUQAQAACAAcQAAAAAAYAAIAACAIRBAAAAA9ACEgAAmAAAAACEEgEZAIEIABgCA
AgAAgAIMAAhAIAIgAQByIEBAEEBACGAAAMAJgQAEkAEAAAhAAAQAAAAAAUAAAEAAAIAgAgQQIAAA
ACACIAEoABAAOAgAKgAAFIBYCwAAEgYQBBgoAAAAAABAWg4AAgAAAAAYCAYUCECAAJgOAJoAAAAA
GAkQICAJIAEAAAAAUAAJABgIAEFQAAQAGCgAAAYMUAAMCAgAAAQgEgAAIAAYDAAogAAsAJgMEAKA
AIAQAAAAAAAQIAIaKABEAABMABoIAIAAAAAwGAgACIoEIAAYCAAEQAAQABgIACEAAAAQGAgQYAQA
EIAAEQJgAhIEAAAAAAIBAAABCCAgRoAEgAEBgAQEAGAAAAAAAAAAAAAgACAAAAIAAEASAAAEAAQA
ABAIABAAAAAABAAAQAIABgAgBAAAB/YAAAEAABAAAAgAAAgAAAAAAAAEAAAAAABQAAAEAAQAEACg
ABAQAQAAAEAAAAEABAgAAIAAgIAAAAAAQAABAAABAAAAAAAAgIAABAMAAABAAAgpAAAAAAEBEQhA
EADBAAEQQgSAAAAQAQhBNAAIQBoBCADKAADAFAEAKAwACACAAQBYAIAEEEABiEAEAAAAAAAIAjAA
AAERgQEAAACAEAABAAAOqoCohECAEAAAARAAIIGARAEIAAAAAABAgYAQCAABAAgAAAgIAAHAAAEN
FKAAAEVRgQggFAAAREQBCCAAAIAEQAEIUAAAAARAAQgACAAAAAQBAACAQAAQAAAAEIgoABAkAAAW
EIAAEoQAABAAHhQBAAAECAAAAAAAAAEAAA0UEBAAAABgABAAEQADGAgAeBAAEgAAAAAAEAAADBgo
AAACoQAAAA2+DAAAKAAAAhICKEUIACAAAAEYgAkCMAAAAAgQGCEkABFBAAEAAgBkAIIATAAAEAAA
AogAAAAQAAADCAAaABAAAAAIABoAECEAAAAgGgAAAAApBAwAAEQQxCAEQAAAIJDEIgACBBQQIMQi
BAAAAAAAxCwBAQAAAATEIAAgADgAEMQgCQAAGCIIxCACIIAYAAHEIgQAABgAAMQgAoAAAAAIxAAA
C7shBEAAAAChxCESCwAgAgTEIiBAAACgAMQgRwAEAAAgxCBCBAAYCJDEIAkAgACCIMQhIlEAAIAg
xCACQAAAACDEJAJAAAAAYMQiAAAAAAAAxIQAgAADBQABhQCVAACEAAGQBBBACASAAYkAEAGCQAYB
gAQAAAAAQAGMBjAJCQGAAYUBCABKDGABkEAggAgEKA2QAAAACBYEAZAIQIAATKABAAAHkIgAiAgA
JAgNiAAAAgAoKgGAAAgIABYlAYkAAIgCIAANsABwAAggBAGoAACAABAEAYgQCAACQAABgGAIAABA
AAGMAAgAAAAAAYAAAAACIAABIgQQACAEAkQAAAQAAAAAAAAQAQBAZAABABAAkAggQAQgwAAAAAAA
AQAAAhAAAAEAAAAAAAAAAAAAAAAAAAAAAAAAAAAAAAAAAACQBAAAAAQAAAzsAAAABJAAhCUQAAAE
CAQAAAACAAAQAASABBAwAFAAAFACSCAAQIAQCAAAAAAAAABwAAAAAgCAAIAAAAAAAAAAAAAAQAAA
AYIAAAIAAAACAAAEBAAAAAgSBADAEAAgMADBQEgEBKACAAAACAQAAAQIAAAIAAAAAAICAcQABAAA
ABIAAAAAAAAAAAAAAAAAAAAACAAAAAAAAIAAAAgAIAAAIgAAR2MAEABAAAQAAgAhAQAEwAAwAAKA
ACgAABAMAAAEiAACiIAgKSQCAASAAACAIAAAQAAAAAACAAAAAAAAIAAAAAAAAAgAIACCAAAAAoAA
BAIABAAiAAEAAAAIAgAAAgiICggAAAAQAAAAACICSBBBAIABAIIAAACCAAAAAAAAAAAAAAAAAAAA
AAAAAAAAAAAAAAAAAAAAAAAAAAAAAAQSAAAQAABLVQAJSACAgAAQgAAACAAAAAACAAAAAAQAEAAA
AAAAAAAAAAEAAgAAAAIAAQAAAABgCAAAABAABAAAAAAAAAAAAAAAAEAAQAAAABAAAAgAAAAAAAgC
AAAGAAIAEAgAAAAAAgAQEAAAgFEACAAAAAEAAAIIBAACAAAAAAAAAAAAAAAAAAAAAAAAAAAAAAAA
AAAAAAAAAAAAAAAAAAABiAAAAAAAAACVAgAAAAIAAAAAEAAAAAAIEACABAAAAAAAKAAAAAAAAAAA
AAAAAAAQABAAAAAAAABAAAAAAAAAABIAAAQAAACgAAIEAAAAAAAAAAAAAAAAAABCSoAEAGAEhAAA
AAwQAAQIgIAUBAIgCiJAZEAAQAIDYAAAAAAQDAAAAgAAAgABAAAAAAAAAAAAAAAAAAAAAAAAAAAA
AAAAAEAAIAACAAAAAAAAD0wIAACgBAogAEAQAgAQIAgQwABAAAACKQEAAAACAAQAAAQYMACAgBRA
EABAAAAAABA5AEAAAAAAEBAAAAAAAAAABACABABEREAABEARAAQAAMEAgASgAQBQICgQACAgMNEA
ABCAIEAQ0AAAQBIAhAAyCAAAAAAAAoIAAgEAgAIAEgAAAAAAAAAAAAAAAAAAAAAAAAAAAAAAAAAA
QSAAAAACAAALaAEaCABAAEACAAAAAAAACgIAIBUAAACGFgAAAAAABAAAAFIAIAAFAAgAAsBAAAAA
EBYAAAgAQAAAEgAQAAAAUIAAAABAAAACAAgAgAACAAAAAAxWAlAAEiAkIAEKCEggAiAAAgMACIQA
BAAIgIRMoCRAhAAAAFAABAAAAAiAAAQAAAAAAAAAAAAAAAAAAAAAAAAAAAAAAAAAAQAAAIQAAAAA
AAjWEAAQAFBQAEAQgiAAAAAVlQQGAgACAJSEAxBwAAAAAqBAAMACAFARBAAAAAAIAAAABAAABkBA
AIQFAIAAEAAAEAAAAgMAAoAFAAKQAgACAAIAAIQAQAAAAgAAAQRAEFAQgBYAkAQCFFUQMFIUEoAA
QAAAAAEIAACAAAAAAAAAAAAAAAAAAAAAAAAAAAAAAAAAQAAAAAAAAAABEAAAEAAAgAAABJUAAIAA
ABgAAQAAgAACAAQEGAAEAIQAABABAIAYAAAAABgAQgECgAIAAAAAAAAAgIAAAAAAAAIGAEwAAAAA
AACAAACEBIAABAYAAAAAAAAAAF9/AAAV/woKAAD/V1f/VV9XV19/V1cCAB9fV/8AAP//V1cAAAAA
UFAAAFVfD18AAAAAAAAAAAAAAAAAAAAAAAAAAAAAAAAAAAAAEf8AqgAAAAAIDXd3EREzMzMzCl9V
VfPzNTUFr3d3BfVTU3d3AMwAAAAAVV8AIP//Ff8AAAAAAAAAAAAAqgAAAAUAAADMzAAAAAARAFX/
AA9fXwAAM3cAAAAADz8AABv/BQUAAP+7A/93f1f/Dz+r/wEAL38D/wAA//9XVwoKAAAAAAAAVV8P
rwAAAAAAAAAAAAAAAAAAAAAAAAAAAAAAAAAAAAAR/wBVAAAAAAh8u7t3dzMzMzMKX///8/M1NQWv
d3cK+lNTMzMAzAAAAAC7vwAQ//8b/wAAAAAAAAAAVVVVAAAACgAAAMzMAAAAABEAAP8AD6+vAAAz
dwAAAAAAMwMAGxsFBf///6sDAyIvA6sAMwNXAAAidwMDAP8AD1VVCgoAAAAAAABVXw+vAAAAAAAA
AAAAAAAAAAAAAAAAAAAAAAAAAAAAABH/AAAAAAAABpcREXd3AP8PDwpfqqoDAzU1Ba8iIgr6U1Mz
MwDMAAAAABEfAAAPDxsbAAAAAAAAAABVVVUAAAAKAAAAAAAAAAAAEQAA/wAPr68AADN3AAAAAFV3
EwAVFQoK////V1dXER8DV1V3A1cAABFVV1cA/wAPVVUAAAAAUFAAAFVfD18AAAAAAAAAAAAAAAAA
AAAAAAAAAAAAAAAAAAAAEf8AAAAAAAAEXiIiEREA/w8PCl8AAAMDNTUFryIiBfVTU3d3AMwAAAAA
ER8AAA8PFRUAAAAAAAAAAAAAqgAAAAUAAAAAAAAAAAARAFX/AA9fXwAAM3cAAAAAFAAAiFAAEZQA
AAQUUAAAFAiAABRwAASUAAAAHABAABQAAABcAAAAFBiABFxoAAWUGIAAXGgABZQQAABcSAABFAiA
AJwgAASUGIAAXGkABZQAAAq1GQAATGwAAZQJAAAEdAAAlB0AAIx0ABGUHIAAjFAAERAAAAQUUAAR
EByAAJxwABWUAAAABFAAABQAAAAEUAAAFAAAAAB0AAAUFAABFAAAABQUAIBIUAATlAAAgARQAAAU
CACABHIAIJQAQICMAAAAFAAAAAwAAKAUGgABDGIACZQaAAAMYgAJlBIAAAxAAAkUCAAADCIAAJQa
AAAMYgAJlAAADcIaAAAcYAALlAgEABRwAAKUHACAXHAAE5QcAIBcUAARFAAAgARQABEUHACATHIA
EZQAAIAUUAAAFAAAgBRQAAAUAACAAHAAABQQAIAEAAAABFXDMwAPqgDDqlUAAA+Z8A8AAMzMqsNa
WgAAqqoKOwMDAAAAAAAAAAAACjMzAAAAAAAAAAAAAAAAAAAAAAAAAAAAAKCgAAAAAAAAAACqqgAF
AAALsQAAAwMAMwAAAADDw6rw8A+qmQBmVcMApTOlVVpVVQ+ZZmaZmQ+qqpkAmTMAAMOqpcPD8PAP
AKWlpaVaWjOqpaXMzKqqAJlmZoiIzMwAABERVcMz/w+qAMOqVf//D5nwD///zMxVw6WlAACqqgU3
V1cAAAAAAAAAAAAKMzMAAAAAAAAAAAAAAAAAAAAAAAAAAAAAoKAAAAAAAAAAAFVVAAoAAAu0AABX
V1V3AAD//8PDVfDwD1WZAJlVwwClM6VVpVWqD5mZmZmZD6pVmQCZM/8Aw1Wlw8Pw8A//paWlpaWl
M6qlpczMqqoAmZmZRETMzAAAERFVwzMAD1X/w6pVAAAPmfAPAAAzM6rDWloAAFVVX38D/wAAAAAA
AAAQAAoAAAAAAAAAAAAAAAAAAAAAAAAAAAAAAACgoAAAAAAAAAAAqq8ABQAACFIAAAP/Dz8AAAAA
w8OqD/APqpn/ZlXD/6UzpVVaVaoPmWZmmZkPVaqZ/5kzAP/DqqXDww8PDwClpaWlWlozVaWlMzNV
Vf+ZZmaIiDMzVVUAAFXDM/8PVf/DqlX//w+Z8A///zMzVcOlpQAiVVVVd1f/AAAAAAAAABAACgAA
AAAAAAAAAAAAAAAAAAAAAAAAAAAAAKCgAAAAAAAAAABVVQAKAAAAcQAAV/9ffwAA///Dw1UP8A9V
mf+ZVcP/pTOlVaVVVQ+ZmZmZmQ9VVZn/mTP//8NVpcPDDw8P/6WlpaWlpTNVpaUzM1VV/5mZmURE
MzOqqgAAAAADAAAQAANAARoAECAAAyAAAgAAEAAAIAACAAAAAAAAEAMAYDAAAAAAAAAAIAAIBBAQ
AAAAEAAIAAACAAAAAAADAAIAAAAIAAAAAAAAQAIAAAqsCAAAAAAAAgAAIAACKAAAgAAQAIAEAAAA
AGAAAAAgAgAAAAAAAAATAAAAAAABAIAAABAAAAAAAAAAIgAEAAAAAAAgAAAAAAEAAAAAAgAQEABA
AAAAAAAAAAAEWBAQAACAQEAAAAABIAAgBAAAAAAAABAAAIAAAIAUAQCAgAAIAABAAAAAAAAAAAEA
AAAAAAIAAAGAAAAAAAAAABAAAAAgAAAAAeIAAAEAAAAAAABEAAAQAAAAAAAAAAAAAAAABAAAEAAA
AAAEAAABAAgAAACAAAAAAAAAAAAAAgAAAABAgAAAgAAAAAEAAACAAgAgQAAAAAAAACABAAAAEAAA
AABCABAIAgAAIAQAAABAAAAIAgAAAABAACAAAAAAAAAAAgAAAAAABCAQAAAAAAAAAAAABAAhgAAB
AAAEIAAQAAACEAAAACAAAAAC1wAQAAAAAAIAAAAABAAAAAAAAAAAQAAAAAAAGAAAAAIAAAgAAAAA
AAAAAAgAAAAAAAAAAAACCAAAAAIAAAAAAAAAAAAAAAAAAAAiAABAAAQEAgAAAAAAAECAAAAAAAAA
gCIQAAIAgEIAQAAIBAACAAEAAgAAAkAIAAAAACAAEAIGAAIAAACAAAAEwEQAAgABAACQEAACABAE
AoBIBAAASAEAAAGoBBAEAAAACAAAAAAAAAAAAAIAAAAAAAAAAgAAAAACAABAAAAAAAAAAAAAAAAA
AAAAAAAAAAAAAAAAAAAAAAAAAAAAAAAAAAAAQAAAAQAAACIABAAAAAAAgAAAACAgAAIAEAAABABA
QAAAAAAIAAAAQhBEAIAEwIAgAAKACAAAAAIIAAAAAAAAAACACAABAAAAAQSAAEEAAAAEAiAIAAAA
AAAADikAAAkAAAAAAAAEAAAAAACAAAAAgBAAAAAAAAAAEEEAAIAAAAAEAAAAAAAAAAIAgAAAAAAA
AAAAAAAAABAAAAAAAAEAAAAAAAAAAgAAAAAAIQQAAAAAAAAAAAYAAABIAMABCAAAAAwBAEAMEAAA
BAAAAAgAAAAIEAEEAAAgAEABAQAECAAAQBAABECAAABEIAAAUAgAAAAAAABAIAAAAAgAAAAGHgAA
AAAAAAgAAAAAAEAAAAABCAAAQAAAAAEEAAAAAAAAAAwAAAAAAAAAAJAAAAAAAAAIAAAAEAAAAACA
AACAAAAAQAAAACAAAAAAAABAEAoCAAEAACAAAAAAAAAANCAAUAYAAIACEAFAAEEAESAQiAAAABAA
ACACAAgCAAACAgQSAAJEEAACBCBmAIgACkgAAAAAQIAAAAAAAACAAAIQAQAAAAw7wEADAAAUAgAA
DQAAAAACcAAEAAACAAAgAAAAAARAAIIACABAAgAACiAAgggAAAIAAAMAAAAAAhAAAAAAAAICwAAA
AAAAAAACIBACAAAAAgAAIggAAAAQQAACQgBSChAAACAAAAggAAIAAAAQEICAzUAEMggASABCSIAg
EACEAAAAEIAEAEEAAAAgSgAJAAAAgAMACACAAAAKQAYAgAAIgAAAB0MALAAAAAAEADAAQAAQAAAA
AAgCAAAAIAAAQAAAEAACQAAIAAAAACAAAFAIAAAAAAAAUQIACAAAAABQAAAAAAAAAIAoAABCAQAI
QAAAAEAAACAAIYBKCgCIICiJICAAAIREQZBAABAABCAGEQBCISgAEIZAgAAgQIggDAgAEIBKCABA
AgQAMCjEIQiASAQMABRhSIGAAAgIIAAQcAAgAIAAAAADBxQEgAAsiICIAAkAAYAACIoAAIgEkBII
QgAQAAABANCAEECAAAAAEChAAEAAAAAQICAAAAAABhAgACAEgAAAECAAMAQAIAACAGAAwAAABgBA
AEQIBATRDAgECBAAAMQIAhAIUIDJYlGIUwjSwZBAYJMgAABQEAmAEQOISQQEAahAhACUAAAAEAIQ
CwAQAIAAgAAEAEDCwAAIAAgEEEQEAYAAAA43AAoBkFAgSQgAAIAAdEAIABAMEEAEgECJAg6AgZAA
CAkEBAAAwEAAAAAECADAAAAAAAyMgIAAAAABAgAAwAQACAAAAAAABIAAAAMBAAAIAQAAgAAAAQAQ
iAAEsQARAgiCggCwACqGBKEgBAEAEQQEKAAAgAgEFIIpAAwEABEAQDIAiIIgABAIAgEAECgAhAAI
AIiACAGAEAABiAIgQSAIAAAABn8ABAAEVABCEAgIQABAAAExIAAWAAIRAAYBEAAAAIAFAgCAAICB
gAAyAAAWBIAAAAAAAAUACAEAAAACAACAAAAAABAIAAABAAAAAIAAAAAAQAACMQAIggEAgYAEgACB
AIEBRAAgACBAJMQCTFAAQQBAAAAiYACAAGRJAWQQAQAAQAQABAAAQCAkgAQiQAARAIREAAQgAAAA
AAgAIAAEACAAAAAPKAlIAACAIACAgAAgASRAEAAAEABEJCCIgQAAgCEBAFAABAgAAAAAiAAACQAA
AAASACAIhCAABBIABCgBAAAEEgAAACEAgESAAhAEBAAARAIAIEAAXAQBGCgAACAQIAAICACAIACB
ABgIAhAgQCAAGAgAIAAAAAGQCEIQAAQAEjoIIAAAAAggEAgBIAAQBJAYCAARSBBQABhIAAAAAAAB
GAgAAAYnAEqAMBQAmAgACAgQAAAYKAABQAAAABgIABEAAIAAOCkADJAAQAAYiAAAAACAABhIAAAA
AIAAEEgACAAgiBAQSAAAAAAAABAIIABAAAACEQgAAAQAAEwEIAAKAAAACBAQARAAAUAAAAAAQCAE
EAAAAEACGBAAAAAAIAIIAAAAAIEAAoAAAAAAAQAaBAAYAAAAAAAAAEAIAAQAEAgAAAAAAAAADQkA
AAIAAAAEIAAAAAAgACEAAAAAAAiAQAEAUgAACACAIAgRAACAAAAAAMCAAACAAAAAUIAAAAAAEABA
gAAAAgAgAACAAAEAAAAA4gIAABAAAAkEIIEAAACBAAAwUAAAEAEECIQAAAAAAQAIAAAAwAABBAhQ
EAECAAEACAAAAMApAQAAAAAAAAABBASQEAAAJAEAABAABAIgAQgAACQAASQBAAAEvw0ACQAAABAB
CAAAJAoAAIEFEACAgAIgAQEYIAAACCABERAEgAIgEAEBEACBAAIgAQMEIIAAQAABAQQkwAAAEAEB
BCCAAAAAAQAIhMAACgABACFAAAAQGAAMQAQoAAAEAAwAAIACIGAAAAEoCQAAAAAAABAoAAAAAAQQ
CBoAAAAAAAAAGgAAAgCIAEAoABgAAAAIAAAQGAQAAAAoCAIgBAAAAAy/AAgyQBgQBAAACAAIFFCI
AAqIEAAAEAQAAAAIQAAAAAAAAAAAAgCAAAoIEAADMAAACBAQQAAQkAAAEBAAABKAAAAQEAAAEJAA
AAAQDQAAUAArBAQAAAjgxCAAAAAAIAhAKAAAAADBAMQgAAAAkAEQxAAACAAAASCEISQQAAAAAMQB
AAAAAAAAhCBJAAQaACDEKAcwABgAoMQiBAAAkMIMxAAAAv0gBwgAOACgxCICAAAYBBDEIAMAAAAy
4MQpCwgAOAKYxCIJFAAARGjEKQMEAABS6MQJCQQAAIRohAQJAAAUACiEAAkAAAAEaIQJAAAEAAEg
hIABAIAAEgkBgAAAAAIAQACAAAAAAAAQAYSmAAIIAAABCAEAAAAAAAGIAoAAAAFoAQgAAAAAAAUB
qgAQAAlFhgGDABAASQCAAYAAgAAICAABAAAHdIQABABIEkABgQBAgAnECQGQKDAAAAAEAYQAQgAI
CIEBgAAAQQAIAQGACDAAAAABAQACEAAADAEBAAIQAAkEgQEAAhAAAAwBAQBoBYgAEgABYAAAAIBA
BgIAAAAEEABAJAACQAAAAgBAEAAQIMBAACAAAAAAAAAAAAgCQCABAABAAAAAAAAAQAAAAAAAAAAA
AAAAAAAAAAAAAEAAAAggAAAAAAfEEAEAAAAAAAAAQAIEAAAAABAEAIIAAAAIEAlAAEAgQAAgAABi
ACAAAABGAABAQAhEAAAAAAAAAAgAAIAAEAQEiAAAAABgYQAIAAGAAAAAAQgAUAgAACgIAAQAABgK
AIBASQmAqMABgAEAJAAEAAgAQAAAAAAAAAAAAASAABgEIAACAAAAAgAAAAAAAAAAAAAAAAAAAAAA
AAAAgRAABAQABAAAR9ggAgAAIAAAkAAQQADgAgDAAgQAAIBAAAACABAAECAAAAAAAAAAQAACAAAA
ABAAACAAIiQgAQgImCAABCABAAAAACAEIAQAAACARAAgAAgIAAAICAEAAAQEAAFACAJACACSAAAA
AAABCIAAFAIACAYAAAAAAAAAAAAAAABIAQAAAAAAAAAAAIAAAAAAAAAAAAAAAAAAAAAAAAgAAAAA
AAAAAABESgEAAAAAAAAAAAAACAAAAAMAEAIIAAQAAAABABAAAEAAAAAAAAAAAgIAAQAQAAAACgoC
AAAAAAAAAAAAAAAAAAAAAAAAAAAAABAAAAAAAAAAAEABAAAACAAiQgAACAAAAAAEQBACAAAAABQB
AAAECAEAAAAAAAAAAAQAQAAAAAAQAAAAAAAAAAAAAAAAAAAAAAAAAAAAAAAAIAAAAAAABAQAAAXC
AgAAQAAAAEACAAAAAEACQACgIAAADAhAAAACQAAAAAAAAAAAAAAAAAAgMAAADgIABAAAAAAAAAAB
AAAAAAAAAAAAQABAQAAAAgAQABAAgEAAgAEAQDAABAAA4AAAAAAoAAAAEgAIAAAAEhBAgAACBAAA
AAAAAAAABAYAEBAEABAAAEAIAAAAAAAAAAAAAAAAAAAAAAAAAAAAAAAAAEIAwgAACm4ABAAAAAAA
QBCAhwAAAAAAAAAAEEAQAAAAAIAAAAAAAEAwDAAAAAAABCBAAAAU0AgAAEoAAgAEQBADSgAAKCgE
AANKAAAABAAQAgAACAAAAAAIAQVAIAEACgFIBQIAoAAIAkJAAAACmoAQAgBQCAgAAAAAAAAAAAAY
ACAAAgIAkAAAAAAQAAAAAAAAAAAAAAAAAAAAAAAAAAgAAAIIAAAQAAAMPTECAABAAIBYANAAACAC
gEICNAAAAgCAQhKLAQgAIAfAAAIAAAAAAAAAEwgIAAAAMAAgAEAACAwAIABAQAIAAFQAICBAEAAE
AAABCEARDUkwoJACAgAAAAAUggAABIAAKAAEAEAECOAAUIAMBgAgFAIAAAAAAAAAAAEAAMAAAYAA
AAAAEAACABAAAAAAAAAAAAAAAAAAAAAAEAAQAAAAEAAAAAO4AgBAAAAAgAAEAAAQAICUBBAEFAAA
CIAIBYAQAAhAgAAAEAkAQAAEAgEAEAAQCAAEDAQQAAAAAAAAABAACAoIAAAAEAAABAAARACAEAEA
AAAAAFAAIGBCAggAAAAQABCAAwAEBAADAOCAAAAAQKBABAAAAAAAAAAAAAAAAAkAAIACAAAAQgQA
AAAAAAAAAAAAAAAAAAAAAAAAAgAEAgAAAAAABn4AACCAAAAACAgAAEAAAAAAAAIAgQQCEBQAAACA
IAAEAAAEAAEAABgBAAAAACAAASAQAoAAAEhIEAkAAAAABABQAAAAGIKAABAAAABAEEhIUFVfH19d
XVV3AAAAAAAAAAAfX6oAAAAAADd3AABXV19/AAAAAAAAAAAAAAAAAAAAAAAAAAAAAAAAAAAAAAAA
AAAAAAAAAAAAAAAAAREAAAAAAAAEgQAAAABVAAAAIndfX1UPUF//mVWZVTNVmf//mZlVD6pVM6VV
mf+lD5n/mQ+Z/8MzDwD/MzPDw5mZAP8zM5mZw8OqVZmZ8A+qVQ8PDw/DwzMzu78fv11dr78AAAAA
AAAAAC9/qgAAAAAAO38ARFf/Dz8AAAAAAAAAAAAAAAAAAAAAAAAAAAAAAAAAAAAAAAAAAAAAAAAA
AAAAAAACIgAAAAAAAAajAAAAAFUAAAARu19fqg9QX/9mqpmqM6qZAABmZqoPqlUzWlVm/1oPZv9m
D2b/wzMPAP8zM8PDmZkA/zMzmZnDw1WqZmbwD6pVDw8PD8PDMzMRHxG7VV0FNwAAAAAAAAAAIneq
AAAAAAAKXwAAA6sAMwAAAAAAAAAAAAAAAAAAAAAAAAAAAAAAAAAAAAAAAAAAAAAAAAAAAAAAAAAA
AAAAAAAACXIAAAAAVQAAABG7CgqqD1BfAGaqmarMqpkAAGZmqvCqVTNaVWYAWg9mAGYPZgDDM/D/
AMzMw8OZmf8AzMyZmcPDVapmZvAPqlXw8PDww8PMzBEfEVVVVQU3AAAAAAAAIgARVaoAAAAAAAVV
AAADV1V3AAAAAAAAAAAAAAAAAAAAAAAAAAAAAAAAAAAAAAAAAAAAAAAAAAAAAAAAAREAAAAAAAAO
rgAAAABVAAAAIncKClUPUF8AmVWZVcxVmf//mZlV8KpVM6VVmQClD5kAmQ+ZAMMz8P8AzMzDw5mZ
/wDMzJmZw8OqVZmZ8A+qVfDw8PDDw8zMGIAAXGgABZQAAAAAAAAAhBQAAIwAABEUAAAEXABAABQQ
AABISAABEAiAAFxJAASUAAAAiAAAABAYgABcaAAFlBiAAFxoAAWUCIAAFCAAFZQAAACwHIAAnHBA
FZQJAAAEdAAAlB0AIIx0ABGUFAAQiHQAERAJABAMJAAAlB0AEIx0ABGUFAAQiFAAERAUABCIUAAR
EAAAEABQAAAQEAARSEgAARAaAAAMYgAJlAAAAAAAAAKEEAAAHAAAARQAAAAMAAAABBIAAAhAAAkQ
CAAADEAAgJQAQAAIAAAAEBoAAAxiAAmUGgAADGIACZQIQAAEIgABhAAAA7kcBABMcgARlAgAgBRw
AAKUHQCAfHQAF5QUAIBIdAARFAkAgLwkAAaUHQQAfHQAF5QUAIBIUAAREBQAgEhQABEQAACAAFAA
AAASAIAIQACJEAAAAAAAAAAAV/9/f1dX//8AAEzMV1cAAAAAAAAAAAAAAAAAAAAAAAAAAFVfN3dX
V1V3VVUAAAAAAAAAAAAAAAAAAAAAAAAAAP//cHAAAFUAAAAD8A+ZVcNVw/+lzDNVVVWZpaUP///D
VcNVDw8zD5lVmVUPAADMMwAAAABVMzP/VaUPM1WZVcNVD1VVVZlVM/+lD/+ZmZmZ/6WZmVUAmZm7
CzMAAAAAAAAAAAAD////V////wAATMyr/wAAAAAAAQAAAAAAAAAAAAAAACIiu783v6v/X3+qqgAA
AAAAAAAAAAAAAAAAAAAAAAAAVVVwcAAAVQAAAAtiD5lVw1XD/1rMM1VVqpmlpQ8A/8Oqw6oPDzMP
ZlVmqg8AAMwzAAAAAFUzMwBVWg8zqplVw1UPVapVZqoz/6UPAGZmZmb/WmZmVQBmZrsLMwAAAAAA
AAAAAAMD//8Dq1//CABExANXAAAAAAABAAAAAAAAAAAAAAAAIiIRHwWvA1cKOwAAAAAAAAAAAAAA
AAAAAAAAAAAAAABVVQAAAABVAAAAB84PmVXDVcMAWswzqqqqmaWlDwAAw6rDqvAPzA9mVWaq8AAA
zDMAAAAAVcwzAFVaD8yqmVXDVfBVVVVmqswApQ8AZmZmZgBaZmZVAGZmAAAzAAAAAAAAAAAAV1d/
fwNXX/8IAETEA1dAQAAAAAAAAAAAAAAAAAAAAAAAABEfBVUDVwU3AAAAAAAAAAAAAAAAAAAAAAAA
AAAAAP//AAAAAFUAAAADrA+ZVcNVwwClzDOqqlWZpaUP/wDDVcNV8A/MD5lVmVXwAADMMwAAAABV
zDP/VaUPzFWZVcNV8FWqVZlVzAClD/+ZmZmZAKWZmVUAmZkAADcFBAABAEIAAAMAgBAAQCAAAAAC
AAAAMAAAAAAiAAAAIAAgEAKCIQCCAQAAEAAAAAABQAACABAQgAAAAgAMAAAAACACAAIAAAAABAEA
AAAAACAAAA8lBBAIAEAAgAAAEAMAAAAAAAAAMAAQEAgAAAABAgAggIAAAAAAIBCAgwAAAgIEEAKC
AAgAAAgAAAAAAAAACAAAAAACAAAAAAAAACAAAAQAAAAEBAKgAACCAFEhCCAADAICAAAAAAABQAIA
QQAAAAEAADAAgAABBCAAAAxIgAAJAAAACAAAAAEAAkAEAAAAAABAAAAAAAAIAABAAgAAAAgAAgAA
Af0AAFgAAAACAAAEgAEAAIAAAAAIEAABAAAAAYMAAQAAECEBAAAAAAAAAAYEAAAAAABBC8gQAACA
AAAAAIAIgKAAAAkAgBAAAIAAQAAAAAAAAISgQAAkIAIAIAAAhCAAABgAAAAAABBAACAgAgAAAAAE
AAACBAAIAAAhIEBAAAAAACAABAAQAABMIAIAAAAAAEQAAgAEAAAAgCEBAAQAIIAAAAAKJwAAIAQg
IQAAABQAAAAAAAAEAAAAAAAAAAAAAAQAAAAAAAAAAAAAAAAAAgIEICAAQCACIAAAAAAAAAAAAAIA
AAAAAgAAAAAAGAAAAAAAAAAAgAhUIwAICCAAEAAAABBBAQKDRAACQEgBAAAIIACIQABTghAAAIAx
AAAJAAQAkAAAAJAAQAQAAAAgkAAAAIAQIAaCUEACEpAhAABQRAQSEAEAAAXtAoJQAAAIESACAAAA
AAAAAEABAAAAAAQAAgAAAAAAAABAAAAAAAAAAAIICEACAAEBACgIAAQAAAEAAAAAFAAAAAAQAAAA
AAAAAAIAAAAAAACSwFAkAACACBQEAAAAAAAAAASgAASAAABAAEAgAECAABAAAIAGQAgCREIA0ABA
AAIAAACAEAGAACAAAAAAQAAIIASAgAQEABARAQAIEAQAQAAAA6QQAAAAAACACAACgAQAAAAAgAJA
EAAAAAAAAAAABACAoAAAAAAAAICAAAAAAGEAAMAAAIAQAACAAAAAAIAAAAAAAAAAgBAAAIAAAQAA
EAAAAEQMKAIASBAAABAAAgBEgAAEQAAAAESQAAABEAAAEUACVkyIAEAMCAAABAAAAAQAAABAAAAA
CABQAEwAAAAACAJBQBAAAABIIgAAMIIAQCgAAAACsAFMIAIATAgAAQQAAAAAgAACAAAAEAkAAAEE
gQAAQAAABAQAAEAQAAABDAwgAFAAAAEEAAAAAAACAAAAAAKAAAAAAQAAAAAAAAAAAAAAAAAAAAEC
EAgU0AJAgSoQAAACKAARAAADAkQQgQBIRCECChCACgRuAIA2UEGAKAKAAAIAAIgABAIAAAggAIoA
ACEBCDHAEFJAAhBAgQIAEAAhRgAAAAoFAIkIEAAACAghkAABBEAAAACIABAAAAgAEQgAEAAAAgkA
AMAAgAALEAAEQBAIAAAAEBACAAABABAAEBAECgIAAAAQAAAAAAIQAADAEAAASAACAAQABAEIAAEo
EAAGCMSSAABEUBAIkWAKASIAAEAAAwkAQiABAAAAkFYAAAIAAICIUgAQCBACAIBxBACAEAEIyChI
EQBAUAIARAAAgEAAAAAADPkKYAgCAAAIIAhoEAiwAEAAEEgAAAAABAAQBEAAAAIBIAQEAAAgQAAg
AAAAAGBABJAQCRACAAASkAAAAABQAAAAAEQAAAAAAQBiQBAAEAAAEgBqUAIUIAAgFkTAhAFAEUQA
S4gAAAAiCMAGCABMCBDIIggAAI5GDDIgBEggaAgxAoEAAWBAxIAqhAaQAiRgEiQAACAgBggAAEQM
gAAsKQEAAAAGAAAJgADEEoAARASAAEQIASgAIwAAQAAAAAAOAABQBAEAAA4AAEICAAAADgAAAQAS
QAACAQAABkCAAGQAAAEICAAADIAAEAJEAAAoAgAAAAoAUQwBBCBCAwAAAgAACCiggBQALBBMAAwC
FBAEEBKQwQRBAZQAEBDAASQQgBAI4iDIAAESCAQAAEBQEEGAEDEJQoEAAACAKAAJEAAMgAgoiIoA
AAQaEAAEgABIAwACIAjECCCAEAAggUQEAAGABAAABCAAAAQBAIAAAAABAABIBAAAAAGAAmCABMFQ
CEADAAAUAABRgAIACgSgAAgBAAgAABCAAIQAAoACAAAEAFABAgAGBIEGAAWgiDEACKogAJAAAjBw
gAAVQQEMAAKggAIMACoCAKAACiEQkpABgQQAMgEAIACqIBBQQIAAFAIECgQEEAQAAgAADl8BEBAB
AAIgIBAAKAAAgAAEACIAAAAAIAAAMIAAAAEAIAAKAAABgiAgAACAIAAAAggAAAAAQEBQCACAAAAB
EBAAAJAFAAAAQAACjBIAEAANCQAACAQAABECBAAogQAAAAQBQCAAQABBAAoEJgAAQAQILAGAgCQG
kSEAECCAgGCBAAgEAUAEBICAASkAAACAECQIACAQBkJAQAAABIAAAEMgAAAGiAggAABgUDQgACQA
QEQAQSAIAYFARAAAIAAAAABABAGAAAAAAIAAACAAQQQAAEAIQAhAEQAAAAJAAYQAAEQCACAAAAAA
AAABASAAAAAAgEAhFIAAABBAAiAAIAAICAAQCBAAAAAQAAAgIAgIGACCmEkAAAQAAAAYCgAICAAQ
ABgKAQAAIBCQCAgAACAgAQAYCAAoECBIABgMAAAgAAQgOAgAAAiOEAAhMAEAAAACAJAgAAA4CACY
AAQAABgIAAAABAAQCAgAACAAAAAAAAAAAAAkAAgIAgiAA4ECGAgCAAgZCAAZCAIAIAGQAhAIADAA
EAAAGAhSWAIhIUAAAAAIhBAAQAAIEAgAIAAKAAAABATAGAACEQEAAAEBIAAIACAAEwAAAwAAEACB
AAAAGABQAAAEACAAAAAEEAAQACAAQACAEAAABAAABRcQEAQEABACAAEEAAgIAAAIAAAAEAAAAAAY
AgAEAAAAAAAAAAAAAAIAAAoAAEQAAAAgIAIAACAgIAAgBAAYAESAACAAAAAAIBBAAAAEEAAAAJAY
yAACIMAACRAQAAAgQQmQEAAAAjEEAAgKQQCAIBQBFAkFAAgBAQEAIkgAAAEUAQAAAgEEgAUBCBAg
AAAQGIERGEwBAiMAAQgAAEAAACABAAAItpAAQISAAAAACAEEwAAAAAEAAAAACAAAAQgAAAAAAAgB
AAAAAAAAAAARAAAAAAEgAQUEAAAAACABAAUIAAAQAAEACQAAAAAFAQAAEAQAAAABAAEBAAAQEBEE
CBQAAhASAAIIQAkgCCIRBAAMAAAYAAAAAAgaGBAQAAgIAQACQAQAAAjAABA0AAAAihgAAAAEAAAB
gKgAEhIAAQAMAAARigAAAAizAIgEGAAQEBICAAAAAAAAAAIAAAAUAAAAAAAAAAAAAAAAAAAAAAAA
AAAQCCgAAgAAABCAAFgQhAAAIAAAAASCAAAAAAAAEIAAQAgAGAAAAAArQEAAAABAxAECmQAAxADE
IUsAAAAAIMQgAEIAOKAUxCIEAAAANADEIAYAAJCCBMQgAAMAAAAAYCMgCACQFFDEIgAgAJAAoMQi
BIAAkEoAxAAADugrNsEAsADhxCAAEAAYAADEJAAAAAAAAMQiAAAAAAAAQAAAAAAAAAAAIgkQAAAA
AEAgAUAAIABQxCEAAAkAACDEAQIIABgAJIQgQgAEAAAAxIAEDAAADCINCEgAAAAMqAGIAAgCAlQC
DYFFCQAICUUBiAGrAAIECAGDoAIACCkQAYCQEAAQAAAIiCSAAAgFBAGABASCC0AGAZAAIAAIkBAB
AAANAIAAFQAIUggNiAAQAAgAAAGAAAAAAAAAAYAAAAAAAAAAAAAAAAAAAACAAAUIABAAAIAICAAA
AAQBiAIoEADAAAEIAAAACAQAAaQABQAAAAABAAAwwAABAAIFAIAAAgAAAIAAEAAgCAEAQBZQSJIA
AoICAmAECQEAAAgAQIAAAgAAAARAQACEIBAEAEAUCAJAKAAAACAAAQBgCAAAAAQAIAAAAA44AAAA
AAAAAAAAAAAAAAAAAAAQMAAQEEAAACAAAAAAAAAAAAAAAAAAAAAAAAAAAAAAIGgKAAAIAYAAAABg
AAAAAAAAAAAAAAAAAAAAAAAAAAAoCACABEASAAAEAAAZAQAIwCAAAAAAAgEAiAoSiYBAwgAAAAAE
AAAAAAAISAiBCAEKAAAIIAEEBAIAAAgCAIAoCAAAUAAAAAABAAAAAAIAAAAARSkAAABACAAAgAgA
AAAAAAAAAAgIAMwAAAAAAAAAAAAAAAAAAAAAAAAAAAAAAAAAAAAEEBBAMFFCAhABAAAAAAAAAAAA
AAAAAAAAAAAAAAAAABAhAAEQEQAAAQAAAAAAQAAAIAsAQAAAAIABgAAACgAACQAAAAAAQAgBIMAw
BAAggEBsEgAEAAIgCANACAAAAAAIAgAAAAAAAAAAAAAAAAAAAABF9QAAAAAAAAAAAAEAAAAAAAAA
AAAAAAAAAAAAAAAAAAAAAAAAAAAAAAAAAAAAAAAAAAABAAKBQBAAAAAAAAAEAAAAAAAAAAAAAAAA
AAAAAAAAAAAAAECgACAgAAAUCAIAQAAwAAAAhAAAoABAAAiEgBAAAAAAAAAAQAQABAAWAEAAAAAA
AAAAEAICAAAAAAAAICAAAEAQAAAEAgAAACgCQBAAAAhTAAAAACAAAAAAAAAAAAAAAAACAAAAAAAA
AAAAAAAAAAAAAAAAAAAAAAIAQAAAAAAAIAIAAAAAAAAAAAAAAAAAAAAAAAAAAAAAAAAAAAAAAAAI
ZAAAAIIwBCAAQAACBIAAAEAAAAAADAABYDAQRFSHAAIAACACAAAAAAQAAABCAAAAAgEEAiISAgAG
gAAIAAAQEQRAAAAHAAAABcAIAAAAAAAAATAAAACAAAMAQAAAAAAAAAAAAAAAAAAEgAAAQAAAAAAA
AQAAAAAAAAAAAAAAAAAAAAAAENAAAJAEAAAAAAAAAAAAAAAAAAAAAAAAAAAAAAAAAEiCAEIICAUQ
AgAACAEAQEhACAoAABAQAEMDRpIIEEACAAAAEAgAADACAABIAAFAwCIACgAgQAAQAwAAIBMBgCAC
AAAQEAAAkAsEQAAAAkAIAAAAVQACAAAAAAAAAAIAAAAAAAAAAAAAAgAAAAAAAAAAAAACAAAAAAAA
AAAAAAAAAAAAAAAQEQJAEAABEAAAAAAAAAAAAAAAAAAAAAAAAAAAAAAAAIFNEJCMCiAUAIAIAAJA
AACIDABAgAICCQAEhYCACIgUBKCgDAAAABFDAAAEAEBSAMAEAQgAREAAAIAgAQCAQAACAAACAECA
AAIgSAgEQAAAAAyaAAAAAAAAAAAAAAAAAAAAAAAAQAAAEQAAAAAAAAAAAAAAAAAAAAAAAAQAgAAA
AAAAUAAAAFACAgMAAgAAAAAAQAAAAAAAAAAAAAAAAAAAAAAAUAAAAgAAgAACAAAQAABIAAAAAIAQ
GAAAAAAAAgZAERAAAAAAAYBQEQSAABIAAFhAACAAQAAAAQAAAAAQAAAAAAQggFQAIAAAAAAAAAAA
AAAADEsABAAAAAAAAAAAAAAAAAAAAAEAAAAAAAAAAAAAAAAAAAAAAAAAAAAAAAAAAAAAABgCAwAl
AoAwgAAAAAAAAgAAAAAAAAAAAAAAAAAAAAAAAEREBABff3//AAAAAAAAAAAfX///H1///zd3V1c3
d///AAAAAAAAAAAAAAEBAAAAAACqCgo3dzd3AAAAAAAAAAAAAAAAAAAAAAAAAAAAAAAAAAAKyAAA
AAAAAAAAAAAAAAAAAAB3d8zMAAAAAAAAUFAAAAAAAAAAAAAAAAAAAAAAAAAAAFdXVQBV/3d3AAAA
AAAAAAAAAAAAAAAAAAAAAAAAAAAAREQIAA8/f/8AAAAAAAAAAB+///8vf///O3+r/zt///8AAAAA
AAAAAAAAAAAAAAAAAKoKCjt/O38AAAAAAAAAAAAAAAAAAAAAAAAAAAAAAAAAAAylAAAAAAAAAAAA
AAAAAAAAALu7zMwAAAAAAABQUAAAAAAAAAAAAAAAAAAAAAAAAAAAJyerAKr/u7sAAAAAAAAAAAAA
AAAAAAAAAAAAAAAAAAAAAAAAADN//wAAAAAAAAAAEbt/fyJ3d/8KXwNXCl+v/wAAAAAAAAAAAAAA
AAAAAAAAqgoKCl8KXwAAAAAAAAAAAAAAAAAAAAAAAAAAAAAAAAAADnsAAAAAAAAAAAAAAAAAAAAA
MzPMzAAAAAAAAFBQAAAAAAAAAAAAAAAAAAAAAAAAAAAjI6sAAgMACwAAAAAAAAAAAAAAAAAAAAAA
AAAAAAAAAAAAAABVd3//AAAAAAAAAAARVX9/EVV3/wVVA1cFVV//AAAAAAAAAAAAAAAAAAAAAACq
CgoFVQVVAAAAAAAAAAAAAAAAAAAAAAAAAAAAAAAAAAAJdwAAAAAAAAAAAAAAAAAAAAAzM8zMAAAA
AAAAUFAAAAAAAAAAAAAAAAAAAAAAAAAAABMTVQABAwAHAAAAAAAAAAAAAAAAAAAAAAAAAAAAAAAA
GIgAXGgABZQQAABISAABEBiAAEhIAAEUGIAAXGgABZQIgACcIAAElAAAAFwAAAAUCQAABAAAAAAY
gABcaAAFlBiAAFxoAAWUHIAAnHAAFZQAAA5/GIAAXGgABZQAAACcAAAAFAAAAIwAAAAUAAAABAAA
AAQAAAAAAAAAAAiAABQgAASEGQAATGwAAZAQAABcSAABEBAAAEhIAAEQAAAAXAAAABQaAAEMYgAp
lBIAAAhAAAkQGgAACEAAKRQaAAAMYgCJlAgAAAwiAACUAAAADAAAABQIAAAUAAAABBoAAAxiAAmU
GgAADGIACZQYAAAMYgABlAAABEQaAAEMYgAJlAAAAAwAAAAUAAAAHAAAABQAAAAUAAAABAAAAAAA
AAAACAAABCIAAIQaAAAcYACLlBIAAAxAAAkUEgAACEAACRAAAAAMAAAABP//AAAAAAAPCl+/vwU3
f/8AAAAAAAAAACIvAA8iLwAAAABQUApfJyciLxEfIi8bGyIvEbsAAAAAJyczMxG7ER8KXwpfAAAA
DwD/AIgCAjNVAAAEwAAAAAAAAAAAAADAwAAAAAAAAFVVAAAzMwAAAAAAAAAAAAAAAAAAAAAAAAAA
AAAAAMjI+vAAAAAAAAAAAAAAAAAAAAAAAAAAAAAAAAAAAAAAd/8AAAAAVV8FVX9/BTd//wAAAAAA
AAAAER9VXxEfAAAAAaCgBVUVFREfER8RHxUVER8RVQAAAAAVFXd3EVURHwVVBVUAAFVfAP8ARAIC
M1UAAAcfAAAAAAAAAAAAAMDAAAAAAAAAqqoAADMzAAAAAAAAAAAAAAAAAAAAAAAAAAAAAAAAxMT1
8AAAAAAAAAAAAAAAAAAAAAAAAAAAAAAAAAAAAAD//wACAAAzPzt///+vv3//AAAAAAAAAAB3fzM/
d38AAgAAUFA7fyf/d3+7v3d/G/93fx+/AAAAACf/MzMfv7u/O387fwAAMz8MP3f/398zMwAABeoA
AAAAAAAAAAAAwMAAAAAAiIhVVQAA//8AAAAAAAAAAAAAAAAAAAAAAAAAAAUFAAD6+v78AADw8AAA
AAEAAAAAAAAAAAAAAAAAAAAAAAAAAHf/AAEAAHd/N3f//1V3f/8AAAAAAAAAAFVfd39VXwABAAGg
oDd3Ff9VX1VfVV8V/1VfH18AAAAAFf93dx9fVV83dzd3AAB3fww/u//f3zMzAAAO4AAAABEAAAAA
AADAwAAAAABERKqqAAD//wAAAAAAAAAAAAAAAAAAAAAAAAAABQUAAPX1/fwAAPDwAAAAAQAAAAAA
AAAAAAAAAAAAAAAAAAAAIAATAAAAAIMAAACAABAAACAAAAMAEAAQAAEIAAAAkQ1gIgAAAAABAAAA
AABAAAIAAAAAAAAAAIAAAAAMAEACAAAAAAAAIAMIBAIQAAAAgmAAAAqYAAFIAABAAAAAAAEAAAIA
AAAhAAACAAAAAAgAAAIQAAgAABMAAAAAAAAQAAAAAAAAAAAIAAEgggAACAADAgAAAAAACAAIAAAA
AAAgAgwAAAAQAACAQAQIABEIgAABhACCEAIAgAkBAAgAEgAAAAApAAAEgAABAEoQEAAAgBCBSAAA
AJAAAAlIAgAAAAAAAAgCEAAAgABIAOAEAQgAAAAgAAAABD0AAiAAAACAogABQAAACQAQAkIgAAEA
gBBBAAAAEAiAAgAAoBAQAAAAAAgAABAAAAAACSAAAQQgIAAIIAQAgAAAAAAoAAgAAFAAAAAAAAAA
AAAAAAAgQAAAAAgAAAAgggQABQAACCAABQAAMAAAAAAAAQIQAAgAAEQAAEAEICAAAAAAUAAAAIAE
AQBAACABAAQAADAAAQCAIAACAABACAIAAAADWwAAUAACIAAAAAAgAAAgAACEAKAABAQAACAAAAAC
AAACAAAAAABAAAAAAAAAAAACAAAAgAAAAAIAAACAAAIAAAAAAIAAAAAAIAAAAAQgIAAAAAAAAAAA
CAAAAggAAAAIAAIEDAAAQAAAAgAMIACAAAIAAAgEAICIAAKASiAAAMkBBAAIIADQiAAEkAhAAIEN
AAACEAAAEgIMgAAAEAAAAAAAAAttBgJUAAAAAAECAAgQABGAAAIAAEAAAIAIAAQAAAAAAAQCAAAA
AAAAAAAAAAAAAAAAACggAAAAgEAAKAAAAAAAAAAAKAAUAAAAgIAABAAICAAQAACAAAAAgBAAAIAE
QAIAEQwggARAAAAECEAIAEADAgQBABAAQAAgEQAAoCBAgAAgANAIAMAAgCQAAAAAAggAEARAAAQE
gAAQAAAAAAAAAAAADdwQAAAAAAAAAAAAAgAAAEAgAAAAAAQAwCAAAAAAEACAAAAAABAIAAAAAAAA
AAgAAgAAIQAAAAEAAAAAAAEAAAAAAAAAAAAAACAAAEAIAAAAAEAACAAARAAABASQAAA0kIBAABAA
AJQABgAAAAAAAAAEAECAAAwAAEIAQHQCAIQAAgAAAAAABIAAAEhQIEAEAAAAAACAAAABEEQEAAhA
CAAAAAALTAEEAAACAIAAAQQICABEAAAhAECAAAIACAQAAAAAAAAAAQAQAABAAAAAAAAAAAAAAAAA
AAAGQEAAAAAAAAAgAAAAAAAAAAAAAEBAAABASAgAAIAACAAAAAABkUEAAAEBQghKSCCA0AAAABIK
kgABCIIBCIIAEhAQDgAIAEIQiAUSBIqIUiAOdhJUABACIAIQAAQAUAJACBASCBACAQAADwAAAA8w
AQAACABASBAACgAAEAgCQAAAAAAAAAIAAAAAACIgAAAAAkAAAAAAYAAIAQAgAAAAAAACAMAAAGgC
BRACCAAUIAgQSEAAAgCCAATKEAAICoBASAICBMMEAABCEAAECAoQAgAAAiQAABGCUAAACIEHAEIA
AAoBgAAARGBAADIEAACAAQAsAsAkAIgAQggQBMAhAAAAEAIGIAAAICgAAAAJAgAACDoQRhAAAAAA
AAVAAAAAACQAABBAAAAAAAAACBAAAEAEQABIAAAIAAEAAEAAAEAABgAKQAAAAEgEAEVAAABAQgAB
yBIgAAAAAkAAcBAAEAAAQBEACAAQiBBwiCwgABAEACBAIIAAQ5MgwAEgKCAjFjBoFMlIQAzMUWQB
EoKEAA5qNIJIUwRIAAGEII4gAEDEiEpACAAAAFQRAEgLBAAAAACAAAABAwAEgwAkAIAgQTAAABAA
DCgIAAAAFAAAYAADIABAAIAQAACAAAQICAAgioEAAACRAAAwwAAEIAkpAASAgAIMMAgAQRCAkhAI
KAAAgAAEEBAAgiMUAAEAAwwEIBEARkAMEAAEAVQAAEsSyAAEQAjQBCmgApQ0wACgAAAEEQBEwBFA
ECCgIBCBAAAESATxgBACABJKBskEgAKBBiAAEQBUAQAAAAbxBAgIAAAAAEACBAAAAAAAAhAMAAAA
AAABACBAAAAAAQAAAQAAAACSAAABEAAAAABMABEAAAAACAAJigAAAAgASoAAABAUQYABAA4ABCBA
QQgKACkEAAAAKBAEYAARCCCQggIEAAEgQSiFAAIBIUAEIEKKICAoMAQCAAhAAmEEggAABAUFCQIC
AoAUYUAAAA4IABSBBQAoACKABAAAAAQIAQAAAesQoCkgAAAgoABgAAAEABICFCAAAAAAAAAAAoAA
AQAAiABQgAAIACAAABIAAAAAAgASFAEAABAEKGAAAAAgIAAAAIgAgCBACAAAASogABRAAIAGAAIQ
QAgEIIAIAAAAAAAAYWQAgAwggACIAICMEBACgIAEQoRAhAQAAiMEMAoITAAAAWAARCAhCEYAJIBg
QABAQgRkBEAxAAMEDAAARAAAAAAEOgACIQCAQMAAQAAAAAgAgHAADAAAFAAARAAEAAAAACAAAAQA
AAAAkAAAhAAAAAAwRAAEQAAAwAgkAIIAAEJQEBAIAggALBAADgAUAAAAQBAABBABAAgAGEgAAiAA
CAAYKAAAABMAIhwIEQAkAAAAgEQABCAECAEYSAAkAEAEgDiKAAAgAAgAAAAEgCQACAIYKAIIABAA
QhgsAEBIAAAACCgAAAZuAAgAAAQAEEgANAAAAAAYCAAIAAgAABhIAAAgAAAAAAAAAIAAAQAICCAA
QAAAABAIAIBAEAQAGAgAEECQAAOYCAABQEACA5qIAEBAFAkAHghAAIAAAAgCQAEBAABAQAoSBCAA
BAAAIEGARyggACEAAAAgCgFAAEBAQGAhQAAAAAQDAAAAEAAAEAAAACIIIADAAAAECEIABgAoAgIQ
AIAAAAAAAdoAAAAAAAAAAAAKAAAAEAAAAADAAAAAAoAAAAgAAAAAAAACAAAACAAAAFAQAAAAACAA
QAAAAAAAAABABAIAAAAgRQREIAAAAAAAQAAAAAAQIAIAAICBAIIBCgAAAIAAEAEJCAgAgiEAAZKA
MAAAEBAACAQAAADQEwEAIMIAADEEAQkhAQEAAICIECBAAQAgAIEAAAEAAgASAQAgABAAAAABAAAG
pwAAAAAAABIBAAAAAAAABAEAAAAAAAARAQAAAAAAAAAAEAIAAAAAEQEBEAAAAQIBAQhIgAAAIAAB
AEBIAADAIAEQEVAAABSgARBKgIAAwBABAAiAABgAAAAACJAAGBQCAAUAwAAYEBAAAVjEhAEoChAA
UBgAAACAAAlISAAABCQAAgACAABAEAAAQAwoAAARAAhADAAASAgAAAAAKAAAAAAAAAZnAQAAAAAA
CAAAAAAAAAAEAAqAKAQAAggAAAAAAAAAAAAAAAgAAAgAAAAIAAAAAAAAAAAAAAAUAAAECUBAAJRA
AAAJAAAAAQAAAAAhAAAUAwAhAAAAAAgAxCAAAAAAIQDEKAUAAAAVAMQoAAgAAAgAxCoJAgQACmDE
KAANAAAknMQAAAAAkCCQACIJAQAAEWjEIAgwAJAAQMQgCQAAkAAAQAAACjQAAAAAAAAAhCAAAAAA
ASzEIAgAABgARMQAAAAAAAAAACAIAA0AAEBACQIkAAAAoIQpBMIAFIEAxCkCAgAYAwDEKyoMAAAh
AMQjAEAAAAIIxIgIoAAQMAYBgAAQABAKkAGAACCAQCQmAYAUAAAAqVAJgZIQQAAQCAGEBIEAgggA
AQAIjACLAIlAgAAEAoACAAGDAIgACQAFAYAAAAAIAAAAAAAI1gAAAAAAAIABhAAAAAAAAAGBAAAA
CAgIAQAAAAAAAAAAggAAEAEACAAAABBAAAAEAYQACEAIACABgAgQAAgoKgGAAABAAgggAYgEDAAA
CWABBAGAQAlAAAACAAAASQgwAEYQQAAgACAARkAQckCgAAACAABkAEAgQAgBSBAiAAFIAgAEQAAw
wcEEBQBQBAiGAAEIQBQABAFwAAAAAABAAAAAAA/pAgAAUAAAIEAAAAAAQAAAAAABQBQAAICIAAAA
AAAAAAAAAAAAAAAAAAAAAAAAAAAAMAIAAAAAEEQQAGAIAABgYAAAIAAAQQAgFAJAAAAAAAAAAgAA
EgIAQGEATAASHEAIFAgAwkIERKACBAEBAEJEAgIAAAEMAVACRBAABBkAAIEBEAABCAAAEgAAAABA
AIgCEgCAAAAAAAAAAAABAAAAAAAATL8AAAAAAARAACAABAEAAAAACAAAAAAAABAAAAAAAAAAAAAA
AAAAAAAAAAAAAAAAAABBBAAEAKAAACgAAAAAAAAACgAAAAAAAAQBAAAAAAAAAAAAAMAAgICAMAQS
IAAAAwCAAAAAAAAAEAgAgAgAAABACIEAEAAAAMBAYAQSCDAAAAhxi0KAAJGAiQAEIAAhEBBAAgAA
AAAAAAAAAAAAAAAAAABI1wACAAAAAAAAIGAAAMAAAAAEAAAAAAQAAAAAAAAAAAAAAAAAAAAAAAAA
AAAAAAAAAAAgAAABAAAJAAgAAAAAAAAAAABAAAAAAAAAgAAAAAAAEAAABAAIQAQAAQCQQAKAAggA
AIAQAEAAAAFQQAAAgAAAAoBAAAFAECIAQoAABBABAAKAAAAAAAAAIA6CAAIAYgAAgAAAAgAAAAAA
AAAAAAAAAAN8CAAAAAACQAAACEAAAAAQACkAAAAAAgAAAAAAAAAAAAAAAAAAAAAAAAAAAAAAAAAA
AAAAAAAAAAIAAAAAAAIAEAAAAAAAAAAAAAAAAAAAABCAAAAAAAAAABAQkAAQAgABAAGDMAwCAEAA
AlAQkAACQAZACAAAAAAQgDQABEABUB4EUEASEDAEJAADQAECCEIEBAUA4AAgABAAAAAAAAAAAAAA
AswAAQAAAAYAEAAACgIAABAAAAUAIAAAAEAAAAAAAAAAAAAAAAAAAAAAAAAAAAAAAAAQTAACAEAx
gBAAAAAABAAYBgAAAACAAAgkAAAAAAAAGAAAABAAIALCMoAAKBIJAcoABgAwAAAiAADAQBESVEgA
GAIQAAoAAAILAEIIqY+AgIhAQzGAhQgQUkAaEqCqAEAACEAgAAEAEAAAAAAAAAAAAAAECgsAwAAA
ACCQIEhQAACAwgQIAAAAAAEAAAAAAAAAAAAAAAAAAAAAAAAAAAAAAAAAAAACggAAIKDCBQgACAAA
ANAEAAAAAAGgGBABAAAAACDQQBDQABIgxQ0ECiZIBAAQQBBEMAAJEQCSChASAAUAEBUABMAQAQIQ
EJBQEAoCSAKIUhAAAEFKAoBgLAQECEyAUhICACggAAAgAAAAAgAAAAAAAALdAAIACAAAAABAQAAA
AAABBgACAAgAAACQAAAAAAAAAAAAAAAAAAAAAAAAAAAAAAAAEhBAAAAACgQAAAAAAAAAAAAFQAAA
AABCAwAAAAgAIAAAW1iYERIEBACJwECgAIJpAyDAQhJBABRBIQCCTANo+kAAIIJJIYDAAIAxgACA
pQCgAwBoz4SAEkAIIIBsAEUQgAAAAIAAAYgAAAAAAAAAAAAAC0wEAQAgAAAA6AAAAACAgAUEAwAA
AAACgBAAAAAAAAAAAAAAAAAAAAAAAAAAAAAAAAAIAKQAAgAAAIgGAAAAAAAAAAYAgAAAAAgABgAA
QAAAAAsLEREzMwD/VV+7u1V3//8V/08PAAAAAFdXVV8AAFdXAAAV/wAAAABX/wAAADAV/xX/X/9X
/xX/VXcAAFV3Ff8AAAAAABAAAAAAVQAAAAAAAAAJBAAAAAAAAAAABVUjcw8PEN8AAAAAAAAAAAAA
AAAAAAAAAAAAAAAAAAAAAAAAAAAAAPUx9fAAAAwPAAAAAAAAAAAAAAAAAAAAAAAAAAAAAAAACwuq
qjMzAP93f7u7X3///yf/Tw8AAAAAV/+7vwAAV/8AABv/AAAAAAP/AASquhv/G////wP/J/+vvwAA
r78n/wAAAAAAEAAAAACqAAAAAAAAAALBAAAAAAAAAABV9SNzDw8Q3wAAAAAAAAAAAAAAAAAAAAAA
AAAAAAAAAAAAAAAAAAAA9TH68AAADA8AAAAAAAAAAAAAqqoAAAAAAAAAAAAAAAALC6qqMDAA8CIv
AAAKOwUFJydPDwAAAAADqxEfAAADqwAAGxsAAAAAAwMABKqqGxsbG///AwMnJwU3AAAFNycnAAAA
AAAAAAAAAKoAAAAAAAAAC4UAAAAAAAAAAFX1I3MPVRDfAAAAAAAAAAAAAAAAAAAAAAAAAAAAAAAA
AAAAAAAAAAD1Mf/1AAAMDwAAAABVVQAAAACqqgAAAAAAAAAAAAAAAAsLEREwMADwER8AAAU3BQUV
FU8PAAAAAANXER8AAANXAAAVFQAAAABXVwAAAAAVFRUVX/9XVxUVBTcAEQU3FRUAAAAAAAAAAAAA
VQAAAAAAAAAHowAAAAAAAAAABVUjcw9VEN8AAAAAAAAAAAAAAAAAAAAAAAAAAAAAAAAAAAAAAAAA
APUx9fUAAAwPAAAAAFVVAAAAAAAAAAAAAAAAAAAAAAAAHQAAjHQAEZQUAACMUAARFBiAAFxpAAWU
GIgAXGgABZQYgABcaAAFlBiABFxpQAWUAAAAAAAAAAAIgAQUcAAElByAAJxwABWUCIAABAAAAAAA
AApsFAAAiFAAERAJAAAEdAAAlByAAJxwABWUAAAAAAAAAAAIgAAUIAAEhBAAAEhIAAEQFAAAiFAA
EZQcgACccAAVlByABJxwABWUHIAAnHAAFZQYAAAcYAADlBAAABxAAAEEGgAADGIAiZQaAAAMYgCJ
lBoAAAxiAAmUGgAADGIACZQAAAAAAACAAAgAAARiAACEGAAADGIAAZQIAAAUAAAABAAAA4sQAAAI
QAABEAgAABRgAAKEGAAADGIAAZQAAAAAAAAAAAgAAAQiAACEEgAACEAACRAUBABIUAATlBwAgExy
ABGUHACATHIAEZQcAIBMcgARlHd3d3dEdw8PEbsidz8/G19X/1f/VXc3d1VfFf8V/3d/H18V/x9f
V1c3d///V1dXV1f/Ff9VX1f/VXcV/zAwFf8xOwL3Dw8nJwAAAAAAAAAAAAALxQWvInff31NTAAAA
AAAAAAAxO/f3FRW/vwAAAAAAAAAAAAAAAAAAAAAAAAAAAAAAAFXDD5kPM/+l/5kPmVWlM6UzpVXD
VcNVMzOlD5lVw/+lM7szu4i7Dw8RuyJ3Kn+r7wP/A/+vvzt/d38n/yf/Mz8vfxv/H7+r/ze///+r
/1f/A/8n/7u/A/9ffxv/MDAb/zE7AvdfXxsbAAAAAAAAAAAAAAs2Ba8id9/fU1MAAAAAAAAAADE7
9/e6ur+/AAAAAAAAAAAAAAAAAAAAAAAAAAAAAAAAqsMPmQ8z/6X/mQ+ZqqUzpTOlVcNVw6ozM6UP
ZlXD/6UAAAAAADMADxq6KnogdaDkAwMDAwU3Cl8iLycnJycADyJ3GxsRuwNXBa///wNXA6sDAycn
ER8DAwo7GxswMBsbMTsC9woKDw8AAAAAAAAAAAAAAzcPDwD/EBAzMwAAAAAzMwAAMTsCArq6EBAA
AAAAAAAAAAAAAAAAAAAAAAAAAAAAAACqww+ZD8wApQCZD5mqpTOlM6VVw1XDqswzpQ9mVcMApQAA
AAAAMwAFFbUldTAwEFRXV1dXBTcFVREfFRUVFVVfEVUVFRFVA1cFVV9fA1cDV1dXFRURH1dXBTcV
FTAwFRUxOwL3Dw8PDwAAAAAAAAAAAAALNg8PAP8QEDMzAAAAADMzAAAxOwICFRUQEAAAAAAAAAAA
AAAAAAAAAAAAAAAAAAAAAFXDD5kPzAClAJkPmVWlM6UzpVXDVcNVzDOlD5lVwwClAACAAAAAAAEA
AAAAQCgIAAAAAAAAAAADAAMAAgAABAEAAAAAAAAAAAAAAAAAEAIAIAAABADQkAEAAgAAABCAACAA
AAAAIIABCAAAAAAgAAAAAAcWBAAAAAAAAAAAABAAAAAAAAQIAwAAAAAAAAgAAEBAAAAAIBsAAAgA
AAAAEgAAIAACAIBAAAAAAAAAAEAAEgCAAAAAAIAAAAAAAAQAAgJAACIAAQAAAAEIAAEACJABAAAA
AQQIAAAEgAABAAAAAEAAAAgAAAAAAIAAAAAAAABAAAAAACAAACAAAAAAAAAAAAAABgEAAABASAIU
AACgAAgAAAAADjgACAAAAAQAAAQBCKAAAACAAAEAAAEEoAAAAIAAAACCAhBAiIAAAQAAAAAIAABA
AAAAAYgAAQAAAAAAgAAEAACCAAGAABAEABAAAAAAAQAAQAAAAAAAAAAAAAAAADAAAAAACAIAADAE
AAAQAAAAAAAAABAQAAAAAAAACAgAAAAAAAAEEAAAAAAAAAIAAAAAAAAAAAiAAAAAAAAAGAAAAAAA
AAAK3gAAAAAAAAAAAAAAAAAAAABAAABAAAgAAQAABAQgIACAAAAAAAAAAIAAAAQEABCQAAAAQAAC
AAAYgQAgAAQwEAAAAAAAAAAAACAJAAwEIQCAAAAAAAAACAAAAgwQECAogCAAKAAACAAAIBABIQCC
AiCQCkgBAIAQAQAAhAAEggEAIAJIAACAAAAgAIAABACAAAEAAAAAAIgAAAAAAAAKAAAAAAV0AAgA
AAAAAAAAAAAAAAIAAAAgAAAAAAAAAjKAAAAAAQECAoQAACAAAAISgEACEBApABAQAAAAIAAEAgBE
ABCQiQAAAAAAAAAAAAAIRAQAAAkAAYAAAAAAAgQAEJAAAABAIAAKAABAggAgAAAQAAAgIkAAAAAA
QAAAAAAIAAgBAAAQAgAQAACAAggAAAAIAIAAAAAAAAAAgAAAAAAAAEAAAAAAD/AQAAAAAAEAAAEB
AAAAAAAAEAEAAAAAAAEAAYAAAAAAABABgIAAAAAAAAEAAAEAgBAAhIAAAQAIABEBgAgAAIAAAACA
ACABABBAEQAIIAAAgAAAAAAABAAAAAQACAFAEAAEDAAAAAQAAAEAAgAABAEAAAGAAgAAkAIACEgA
ABAAAEABAAAAEAgAAABAAAAQQABEAQiAAAAAAAQAAAAAAQAAAAAJdAAAAAAAAAAAAAAAAAABACBA
AABABAwAAAQQQgIAACAgAQBAAAAEACAEEECCAAAACAAIAAACAAAAIAAAgBRAQHAAAQAgAAAAAAAI
CJAEBAAIABAAEAAAAgABEAAwVQAIAAAAAAAAAghCBBEAAAJRJAhAAgAoDAAKIAMQANCICAIgABBK
wIACxUAAEMkwIAABwIAQgCACRgCQMhAAgAAAAAAAAA+0gQAAEAADEAIAggAIAAIBgAAAAAABAAAA
EAABAACAAgAAAgAAAAAAEAAwCAACQAAIAAwAAAEQAJAAAAEAhAACAgATAAAFAAACAAAAAABAAgAA
YAAABEAAAAABAgKgAQAACEAgAgQgBgAiYwYCIADgToJwAEIQAqBBaAAQEkBAAFSAACgkQAAJAAqj
CAIgBAAJCEAAQAAAAVAIcAgCAEAAAAAADcYAUCEAAAAgAKgUAACAAAAAAAIgAAAAAEADACIAAAAA
AAAAAAAQADAAACAwAAAQACgEgBAAAAACAABQIAAAAAAASUAAAAgAAQACUAACAAAAIBAAwAAQAwgw
FtRAABJOChAAMhJAEhBILBEQZCAQLgqAEQASLEAhEQAACMABAhIgBBBEABAyDCAQQECGQAgOiSFA
EMIAMAhCBEAAhAgIApAgAAAFAEwAQgAEDAgAAESAAAAAAyAAAEAABgAAIAAAAQAQAAAgABAgAASA
AAAQSUAAAAARAAABgABAAABIAAIAAEwCECAAiYCAhAoAUEADgAA2gAgAAAMMAIsAwQsAAgxAIQCA
iAIUdARRIIQIUCEQAUAgFASwFEgApkhACgSAEIAABEmAw4IEDABIK4gBBAABQkhKAgOiBIQECZGC
AABQcMAAAUgAAA7NAgYAhIAgQAAAAAAEgIgQQAIBAAQAAhEAAAMAAABAAAgABBAAAAAAAAAAAAAA
EEgAA4IQBASASKAAFEEAMAAACBIgAAAoSAMAAAAEABAAAAgQQCAAMQAQMRIwoCCAQCEoAAhAAAAC
RKCAAAYBACICkAUIRgABAAAAUQiIIiIMBQAJgEAQAIgAMAoAMgISEEQIAEACABIAQCgEQBQCAAAA
gAAAA4QAQgAAAAAAAgAJACAAIAAAAAEAAAECAAAEAAEAAAAAIAASAAAQAAAgCBAIAAGAQDAAAQAA
AABBAABCgAAAAQEBIEEAAAAAAACCSAAAAAACAAAEQAAARkAAAMQGAgABAIAQgAJCUIAIlAGAwCGQ
QAgAAAEIMERhUAAAgAAxAEFgIESELCCIAQBgREQABCBAMCQMIASAhAEAIxAQQQBAQCgAAAABdwAQ
QACAAhAAEAAgAAACACAABGAAAAAAwAABIAAIAAAgAAEgAAAgAAAAAcAAAAAJgAIEEABAAACAAAgA
AAAACAAIgAAAIAoAAgAABACAYBAgAEKBAEAAnikAAAAAAAA4CAAETAECAFoKIAgQEAJAESgRKBAL
UAIDAJAAIAAAAgQAAAAAAAICOAgAACAAABIYCAIIkAEIAFwIACCAAEACGYgAAAsxEhRAIQEAIAAA
AAARACAQCAIQAAEYABkIAAAAABAAGAgAAAAAERAoCBBIAAAAAAAAAAAgBAAgCAgAHIAQBAAYiAAA
kEAAABwIAARAAgQAGAgABAAQAAAAAAAAAAACCAgAAmIQACAAAAAKUYAAQAAAEkBigASAECAgACAQ
AAAAAQgBBoYQgKEAAAAggAQAIAMAAQYAAABKBAECIACgCAAABAAABVcIAAAQAABQAAAAAAAAAAYA
AAAAAAAABAAAAgAAAAACAAAAEAAAAAgAAAQgAAAYBAAAABEAABAEEAEQAAAAAAAhQQQAAABQAEkA
AgAAKwAAIRAACACAEEABAAgAAAAAAAEKBUwAAiFUAQhE0gAAwBAJgJBQQAkCAACMGEGBAUQBABQI
AAEAShEBDRAQAAACBAEQAAABADAiARAKIIAAEBABAAAPi4EIDAAIQgAAAQQEEAECAAEACAAAAAAA
ARUYCAAAAVABCRAIAAAAEAGQEoAAAQMAAAAAAAACAAABAkIAgAEAEAEBEAgAANFQAREECAACAIAB
AQSAAAAAAAAAAIAAIhABAAAQAEBYEgYAAiAAAAAQAAAKBwQAGEBkEgIAhAAAACARAAI4AAAIgABA
CDEAABAAAAAEqAQ1AkAAAQARAAAChAAAAAEHABIBABQSEBEAAIEoAACAAIQCEQAAEAYAAAAABAAQ
AAAAAAAEAAIIAAEECAAAICQRAAABAABAAAABiGAAIAAAAAwEhAACAAAAABIBAABQkAAiACAEACgQ
xCkAQAAAAgjEKQUEAAAAAMQAAIEAAEEAhCAgQAACBKDEIEBCAACA4MQiBIQAAIBgxCIDAAAAIKHE
IgggAABIAMQqBggAAABAxAAAAPArAIAAAADoxAkAQAAAABCEKQAIAAIAAMQgBgAAAAoAxCIEAAAA
AEBAIkRCBBiDCMQgAAIAGAAAQCACAAAYCmDEIAAhAABKGMQrBFAAIABAxIgABYAAAAABgAAVAAA0
IAGAUggBAQQkAQAoUAACFqVBgAQQAIEgAA2QAAgAAAAEDZAACAABAAQBsAQMAAISBAGAAAKAEIgQ
AYAAAgAADCQBAAADRoAIYoGBAAENAAAMAQAAAAGgAAQAAEQAAYoAaAAACCIBgAAgAAAIAgCAAAkA
CAggDYAAAAAIAAAAgCgQAAgQBgGQBKCAAAgBAYAAjAAA0CABAEAAAkAICAAAAAAAAAAAAAIhQAAY
AAIAJIIABEAQQBAqAAAAgEZgBAAQAAAAAA2AQEgJAIGFBggSEBARABAMAABAAABARgUBAQAQQABA
AAAAAAEMAAAAAAAAAEACAACgAAAAAAAAACAAAQBAAAAAAAAAAAAAAAAAAAAAAAAAAAAAAAAAIAAA
AABAAAAAAGAAAAAAAAAAAAAAAIDAAgAAAAAAAAAAgAIAABgYAAAAAAIAAAAEAAQgQQIACCAAAAQA
AsCKIUQBWBIRICIggAEAAAkAAAEIMlEAAAAEAIAAQAAgAAQESgQAAAAQFAIEwAABAAAAAQAATyYE
AEAAAAAAAAQAAEAAAAAAAAAAQAAgAAAAAAAAAAAAAAAAAAAAAAAAAAAAAAAAAAAAAAAA4AAEBAAE
AAACBAAACgQAAAIAAAAABKAAAAAAYAAAAAEAAAAAAAAAAAAAAAAECAAAAAIADAEgQAAAAQgQAAAA
AAAQCABAAAAQAAAAEIAAAAAAAAADAAgIEACAAAAgkAAAABAAAAAAAAAAAAAAAABI5gAAABAAAAAA
AAAAAAAAAAAAAAAAAAAAAAAAAAAAAAAAAAAAAAAAAAAAAAAAAAAAAADAAAAAAAAAAAAAAAAAAAAA
AAAAAAAAAAACAAAAAACAAAAAAEBAAAAAAAAAAAAAACAAIQQAECAEIAAQBgZAIAEgBIACECABDAAQ
AgQAAAAAAAAAAAAIAAAAAAAAAAICAkAECAACAABAAAAAQAAAQAAAAAaIAAAAAAAAQAAAAAAAAAAA
AAAAAAAAAAAAAAAAAAAAAAAAAAAAAAAAAAAAAAAAAAAAACAAAABICgIAAAAAAAAACAAAAAAAAAAQ
AAAAAAACABAAAAAAgAAAAAAAAAAAAAAABECAABAAwAJEQUAghAQAAhDGADAEAwIAAAAhBUBEAAAA
EBIBQEAoAAABAAAABAQEAgAIBICAJAQAAAAAAAAAAgAAAsAAAIAAEAAAAAAAwAAAAAAAAADAAAAA
ACgAAAAAAAAAAAAAAAAAAAAAAAAAAAAAAAAAQAQGABAAAAAAAAAAAgAABgAAAAAEAJAAAkAAAAAA
EAAAAgIAKAgAAAAAAAAAAAAICgCIoAEBEAZCQgEAEAgIgAQnAjAAADIACAEcAIARACAQEAABAQAC
AQABCEAAEAAA2A0AAABQQAIAAAAAABCAAAAJZAIAAAgAAACAAwAAAAAAAAAAAIAAACAA0AAAAAAA
AAAAAAAAAAAAAAAAAAAAAAAAAEAQEAAgQAAABQAAAAAFgAgAAAAAAAAgIAEAIAAAAQAAABAQBIAA
AQAAAAAAAAAAAjAEjJAJACCAEBQAqBCBoIwSsACsQYiEBcAKAgICgQCAIIcAD4CQEARQEhEIAEgC
ogAAEgMgKCIKBAJIAAAAAIAAAAJWAAIAAAAAAIAAAgAAAAAAoAAAAAAABAAAAAAAAAAAAAAAAAAA
AAAAAAAAAAAAAAAAYAADAQAAAAAQAAAAAgCAKAEFAAACAQAIAAQAABIAAIgAWFgAAAABAAAAAAIA
AAAAigAAKgMQgBAIABAAAgICAIEYBAASIRAEAAAQAGAgABIAIAFAAAADEAAQEAEAAAAAgAIEBIGB
AAAABCCCACDAAAAAAvYABAAACACAIAAEAIAAAAAYAACAAAAAADAAAAAAAAAAAAAAAAAAAAAAAAAA
AAAAAAAAgAQEACATAxgCAAAAAACAAAIAAAAAAAAAAAAABAAAAFVVAP8MP0R3AAAAqgAAAAAAAAAA
V/8AABX///8AAFdXVXcAAFV3AAAnM///Dw//dx9fVXcfXzd3v7///1VVVVVffxX/VXdXVwAAFf8A
AAAAAAAOlgAAAAAAAAAAAAAAAAAAAAAAAAAAAAD/AAAAAAAAAAAAAAAAAAAAAAAAAAAAAAAAABU/
BMxVVxFVAAAAAAAAAAAAAAAAAAAAAAAAAAAAAAAAqqoA/ww/iLsAAACqAAAAAAAAAAAD/wAAG///
/wAAV/9ffwACr78AIBszVf+vr/+7H7+vvx+/N7+/v7u7qqqqqg8/J/9ff6v/AAAb/wAAAAAAAAD4
AAAAAAAAAAAAAAAAAAAAAAAAAAAAAP8AAAAAAAAAAAAAAAAAAAAAAAAAAAAAAAAAAD8AzCInI68A
AAAAAAAAAAAAAAAAAAAAAAAAAAAAAACIuwPPAP8A/wAAAKoAAAAAAAAAAgMDAAAbG///AAADqwo7
AAIFNwAgGzMAAAUFABERuwU3EbsFrwQEAACgr6OjADMnJwo7A1cAABsbAAAAAAAAC7MAAAAAAAAA
AAAAAAAAAAAAAAAAAAAA/wAAAAAAAAAAAAAAAAAAAAAAAAAAAAAAAAAAPwDMIicjrwAAAAAAAAAA
AAAAAAAAAAAAAAAAAAAAAER3A88A/wD/AAAAqgAAAAAAAAACV1cAABUVX18AAANXBTcAAAU3AAAn
M1UADw8AIhFVBTcRVQVVBARERFBfU1NVdxUVBTcDVwAAFRUAAAAAAAALnQAAAAAAAAAAAAAAAAAA
AAAAAAAAAAD/AAAAAAAAAAAAAAAAAAAAAAAAAAAAAAAAABU/BMxVVxFVAAAAAAAAAAAAAAAAAAAA
AAAAAAAAAAAAGQAATGwAAZQQAABMSAABEBiABFxoAAWUEAAASEgAARAYgARcaAAFlBsAAAxkAAmU
GoAAHGAADZQbAAAMZAAJlBqAABxgAA2UGoAAHGAADZQAAA/1GoAAHGAADZQSAAAIQAAJEBIAAAhA
AAmUGIAAXGgABZQIgAAUIAAEhBiAAFxoAAWUCQAABCQAAIAcgACccAAVlByAAJxwABWUHIAAnHAA
FZQaAAAcYAALlBIAABxAAAkUGgAADGIACZQSAAAIQACJEBoAAAxiACmUGAAAnGgAA5QYAICMagAh
lBgAgJxoAAOUGACAjGoAAZQYAICMagABlAAACsQYAICMagABlBAAgIhIAAEQEACAiEgAA5QaAAAM
YgAJlAgAAAQiAACEGgAADGIACZQIAAAUIAAChBwEAExyABGUHACATHIAEZQcAIBMcgARlAAAAAAA
AAAAAAAAAAAAAAAKX7//IncnJxEfv78KOwAAJye/vwMDCjuqVZmZpaU8PDPMPDwP8DMzM8w8PP//
PDxaWjw8M8w8PDw8M8xmZqWlAAAAjjw8ZmaZmQ/wPDwzzFpapaVmZlWqDw88PAAAAAAAAAAAAAAA
AAAAAAAAAAAAAAAAAAAAAAAAAAAAqpkAww+ZD5mqpVXDD5kAw1VmqpkPqgDDAAAAAAAAAAAAAAAA
AAAAAAVVf/8RVRUVER9/fwU3AQEVFX9/V1cFN1WqZmZaWjw8M8w8PA/wMzMzzDw8AAA8PFpaPDwz
zDw8PDwzzGZmWloAAAiJPDxmZmZmD/A8PDPMWlpaWmZmVaoPDzw8AAAAAAAAAAAAAAAAAAAAAAAA
AAAAAAAAAAAAAAAAAABVmQDDD5kPmVWlVcMPmQDDVZlVmQ+qAMMAAAAAAAAAAAAAAAAAAAAAO3+/
/y9/J/+7v///X38AACf///8D/19/qlWZmaWlPDwzzDw8D/DMzDPMPDz//zw8Wlo8PDPMPDw8PDPM
ZmalpQAAAIs8PGZmmZkP8Dw8M8xaWqWlZmZVqvDwPDwAAAAAAAAAAAAAAAAAAAAAAAAAAAAAAAAA
AAAAAAAAAKqZ/8MPmQ+ZqqVVww+Z/8NVZqqZD1X/wwAAAAAAAAAAAAAAAAAAAAA3d3//H18V/1Vf
//9VdwAAFf///1f/VXdVqmZmWlo8PDPMPDwP8MzMM8w8PAAAPDxaWjw8M8w8PDw8M8xmZlpaAAAA
JDw8ZmZmZg/wPDwzzFpaWlpmZlWq8PA8PAAAAAAAAAAAAAAAAAAAAAAAAAAAAAAAAAAAAAAAAAAA
VZn/ww+ZD5lVpVXDD5n/w1WZVZkPVf/DICAAAAAACAoAIAAAAAgCgAAgCAAAgQAAAgAAAEAgE4AA
AAADAAADAAAAAAAAAAAAACAIAgAAQAAEAACAAAAIABAAAAAAIAAAAAAAAAAAAAAAAA10IAgCAAAA
AQAAAAAAAAAAAAAIAIAAQAAAAAgQAAgAAAAAAoKAAAAAAQAAEAAAAEAAEAAAAgAgAAMAAAAAAAAA
AAAAAAAAAAAAAAAAAgAAAAISQAIAAAAAAARAAAAAAAAAAEEAAAQCAAAABAAAIAAAAAAACAAAAAQA
AQggAEEAAAACSAAEAAAAAAABKAAAAaAABAgIAAEAwAAQAAAAAAAAAgAAAx0AAAgAAAgCAAAAIAAA
AAAAFAAQAAAAAAAEACgAEEAAABAAAAAAAAgAAAEAAAAAAAABCAAAEACAEAAAAAAAAAACABAAAAAA
AAAAAAAABAAAAAIAAgAAQAAAAAkQAAAgAgAEABgAACAAAAAwCAAgAAAAAAAAAAAAAAAAAAAQQACA
AAQAAASAADAAAAAAAAAAAAAAAgAAAABAAAECEAAAAAAEAAACeQAAAgAAgAAAAACAAAAAAAAgIAAA
BCBAAAAAgABCIAAAAAJCAAAIAAAAABAAAAEgAAAIAAQAAACAAAAAAAAEAAAACCAAAAAAAAAAABQA
IAAAAAAQAAACIAWEAEgEACoQIAAABAQAAgAAAxAAAEAAgAAEABAEAIAAAQAIQAgAgCABAAgEAAAA
CAACAFAEAAAgAQAIEQAAAAAAAAAIAAAAAAAAAAO9ACAIAIAQAAAAAACgAAAAAAAgQAQACAgAACAA
AAIAAAAAAAAAAAAIAAIAAAQAAAAAIAAAQAACkAAEAABAAAAAAQQAAAAAAAAAAIAIDAAACAEQAAAA
AAQAABEBAAgABACIAAAAEADEAAABQAAAAAAAACAAABAAQAAAAAAAAAFACAAAAAAAAAAAABQBAJAA
AAAAAAIAAAAAAAAQAgAAAAAAAAAABSoAAAAAQIAAAAAAAFAAAAAAUUAgIAAAAAABAAAAAAAAABAA
gIAAAAACAAQAIAAAAAAIAAAAIAGACBAAAAAAAAAAEAgAAAAAAAAAAAAIAAAAAEAACAAAQAAAQAgg
AABICAACBAAABAAAAAAEEAAAQEggAAAAAAAABAIEAAAAAAAgAgAAAASAAAAAAAAAAAAEAAIUAAIA
BEAgAAQAAAAAAAAAAAAKhEAAAAAAAAAAAAAAAAAAAAAAAICAAhBQAAAAAABDAAAAAABAAAAIAAAE
AAAAAAQAABQAACAAQEggAAAAgAACAAAACEAAAAAAAABACAAEQAgAAgAAAkEAAowIbAAAhABARCJE
ggABAAkIAkAIKgAAAEAAkUFAEAGASgECAtACBAAAwIgKQIAAAyIQCgAQAAoAkBCMCIQBAgMAAoFA
EIAAggAAAAdAAAgCEAYAAkBkAYAQCAACgAEECAAAABAAAAACAAABAJAAACAAAAAAAAAQgEAAAAAA
AAAAANUAAAAAAEgAAwAAAEgEAAIBAAAAABEAAAACAIpASCAAAAgIAACAAEBAQAQICAQIgAADSkkg
EGAQAMAEIADgCAAAEggACoEIAyADAAAAIQEAQYIAIQgEQABiAAhAAjMwACAAIAAAMAAAAEAAAAAA
Cr4AMAggAGAAAAAAAwAABAAIQAUAAAAAAAAAYAAAAAAACAAAAAAAQEADAAAAAgAAAAEAQAgAAgAA
AAlAAAAIAAAAABBAAAAIABIAAAAAAEAAAACCEgAUAgCAgAiAACwgISDACEBAxEwhIhQgEkSDCpEK
EhADBEBAQTQACACMAEhAAAgKABCGIHAQBAiQCgAAAAABQAIARAwIAAFAKAwAAiggAAAPuAAAAAQA
ATEAEAkIAAAOQUQkAgCAAAoAIEAACAAQQAhAAAAQAAAgAAAAS8gAAAIBIACIgAAwAAgJAAoAAASA
ABAABAAABEAABABIgABUAAAAACkAECAAgEABgAAIEBAAChELhIEIEAABKBEEgACQShEwAaCAgCEI
ABGIAABAkIQCCUEECBBAEUkCgRBEAEDQAAAAQdAAwBGBQAwQQEAAVAAAAAWBBAAQAJAACIoSAGAE
AoAAiAIJhhQBQEEAEASQAEABAAAABsAABAAQAAAAAAASAYBCACZAAAQAAAACEIQAMAAK0QAIgAgC
AACAAqEABAiAEcABoRIBgAAKACAIAKAABACKEogIQCCQCQAFAEIAAQJBAAIwgQCEQgChBSAAEEAQ
AAEQAABoAABBAAQgKAkBoAwEBQCwAAACAAACBBCoAAIAAAAAA5IAIAYgAQAAIgAQAAAFAAAwAAAB
AAABQACEAAkAgIAAAAACAAAAAAQAABEIgQIAAIAAQoAAAgAAAAiMgAAAACIwgAAAIQKIAAkAgAAA
sIAAIgAkIAAAAAAgBAAgACxAIAAkAoAAYAQgMAQRKDQkQCiQAAAgRIAAAQEIAAgEIEBBAAQBAAAA
QCgIBCBgQEACIAAECCSAQMEiIUQIQAQAQCYAAAAJnwQIAIEARDbAAgAAAACCBAQiACQAAAgAIAAg
AAAQAAgQAAEAAASAQAAAQAAAAAOBAAAgIAAoABAEAAAgAAAAAEAAFIAAAAAAIQCAAAAAAgAAABgA
ABAAIAAgAAAAAFAIKAAABAEAABgMgCAJGBAAGAsAAAAgAAAAIBAAAIAAQCAAAEABAIECGCkCAAAB
iAAQCACIEAAgABAIAIggABAAECgAAAVYAJAAAJCAEAgAAAAUAAAIKAAAAEQJABwIAAkwCAAAEAgA
ACAAAAAAAAAMQAAAABhIAAQAAAAACAgAAAEAADAQKQAAAAAAABgIAgAgAQEgGShAAAEQAAuAAACA
AAAAAEEAEQACAAEgREQA4BAGAYwgURAAAAAAABgIAIgCEAOAAAAQGAQABAAQhAgKABAAAECAAIAC
AAAIDAAAAREAAAAMAAAABCMAAAgAAAAgAAgAABAACEIAQAAQEABABAAAQBAAAAAAEAAACAAAQAAA
AAQAAAQAAAAAAAgAAAAACAECBAAGAAAABABAAAAAAAAAIAAAAAAEAAAAAAABg2AAERiAAAECVCEI
CEoAAAAAAQgIEEACQgUBCAAEAIDABKCCAhABAMsQABQCKQAAQBABAACAAAEAQAEBJABACAABAQAE
AAAAAAQBAAAPgAMgAAAAAAABCkAIAAgAoAEDKCCAgQQQAQAAAAAAwAABAAAAAAAAAAAQAAAAgAAg
AQgAEAAAABoBAAIEEEQABAEICAAAAAAAAQkSEAAAAhQBAAgABAAiBBEAIAgEACgAAACBAAAAKFAA
ACITAAAQEAAAAAAYAAAAAAgIAAAAAAARAAAEAAAABAAABARAAAAgAAACAgAUEAAAAANAAAAQggAA
AAdDAAYCgAAQhAAAAQAAFAAAAAgCAAAAAgIAACSAAAAQgAAAAAALAAAAAAEAAQAAAAAAAAAAAACA
AAAAAACoUAAAAAACCAAAAAAAAAYgGgAShAAjBAIAACAABCMYAgAAoEBUIBQBAACAAMQrCRgAAAJk
xAIAAAAAASAQIARUAAACAUAiAAAAAIBAxAkABQAgAASEAABAACAAqIQEAAAAIAAAhAAABsQAAEAA
kAAAhCAEAAAUAABAIQlAABQwAMQAAEAAAAAghAAAAAAAAAAAIgEAAAAgQMQiBQAEGCJAQAEAAAAQ
IACEIAAAAAAAAMQiAEAAABBExIABAQACECDViAAgQAMAGQGLAQAAAAgAAYAABAAACQABAAAAAwBA
AACAAQCAAkgIBIgIAkAAEggBAABQAAAApQEAAAgAAAAAAQAIEAAAABEBAAAD6BEACAAIBBABgAAg
AApIQACIABAACAGgAQAAEAAABAoBAAAAAAAAAACAmAIAAAAAAYAAAAAIEAYACAgAAASAAAGEACAA
AAAAAYkECAAAACgBAgDAEABAAEAABlAAABAgwAAAQAAAAAAgAEAAAAIAAAAQACCQFAIgAAAAABAC
AACABAAAAAUAAAAAACAEAgAgiAAAEAAAQAAAAAAEAABAAAAAAAIZAAAAAAAAAAQAAAAAAAAAAAAA
AAAAAAAAAAAAAAAAAEABAAAAAAAABCQAAAABAIAAAAAAAAAAAAABAAAACAIAcAAAAAAAAAAAAAAA
AAAAAABEBAJAAAJAggAiCQAAASgAAAAAAAQAAAAABADQAABAAAQEAMgEAQAQBAFAAAAAEAAABAAA
AAAAAAAEAAAEAEAYAAAAAQAAAARAAAAAAIAEBAAAQp4AAAAAAAAAAAAAAAAAAAAAAAAAAAAAAAAA
AABAGAAAAAAAAAAAAAAAQAAAAAAAAAAAAAAAAAAAAAAAABgIAAAAAAAAAAAAAAAAABAAAEAYAABg
EMNAAgBCjAAAgACICIABAMAQAARAAAAAAAAAAIABCgAAAAgAAIACAIBAAAAACQAAABAAAEIABABA
AAABAAAAAAAAAAAAAAAgEACAQAAAAABGsgAAAAAAAAAQAAAAAAAAAAAACAAAAAAAAAAAAAAABAAA
AAAAAAAAABAAAABAAQQAAAAAAAAAAAAAAAEAAAAAAAgAAAAAAAAAAAAAAAAAAAAAIAIAAAiAAgAg
DACIKAEABAICACACAABEAAAAAAAAAAgAAgAAAgAAQCAARAgQAAAAQBAAgAAAAAAKAAAAEAAAAAAA
AAAAAAAAAAAAAAAEEAIAAAD6AAAAAAAAAAAAAAAAAAAAAAAAAABAAAIABAAAAAAAAAAAAAAAAgAA
AAAAAAAAAAAAAAAAAAAAAAAAAAAABAAAQAAAAAAAAAAAAAAAAAAAAACAQoAACAAIAABAgEMAQgMB
AgAAwAAAQAAIAAggAEAAwAAAADACBkAwFkAAAABCQAICEMAQAgQAAAwEQGAAAAAAAAAAAAAAAAKA
AAAEQAAaAgAABb8AAAAAAAAAAAAAAAAAAAAAAAAAAAAAAAAAAQCAAAAAAAAAAAAAAAAAAiRAQAA4
eAQAAAAAAAAAAAMAAAAAAAAQAAAAAAAAAAAAwAAAAAAAAIAAAEAQEgogACCCJMDABUUAACAYAAAA
GAQAAAABAIAKAAAAAAAAgDAAADAIAgWAUAEABSAACAAACAJAgAMGwEAAAAACAAAAAACAAAAAQAAB
AAAHpAAAAAAAAAAAAAAAAAAAAAAAAAAAAAAAABAAAAAAAAAAAAAAAAAAAAABAIBAABAwhAAAAAAA
AAAAEALAAAgAIBAAAAAAAAAAAAAAAAAAAAAAFICVCACALAB3DAUESAjACAwAAAASAIBADAKoCggC
gBAWAGAACACAQBAHAAoUABAACQAAEAwBhEAQAQCQEAQAQABACAAAABAAAEgKAwAICAAAAAv6AAAA
AAAAAAAAAAAAAAAAAAAAAAAAAAQAAAIAAAAAAAAAAAAABAAAAAkDgAAAAAACAAAAAAAAAAAAAUAA
AAQgAAAAAAAAAAAAAAAQAAAAAACaARIbkCGMA5ACmBAwERACAAEAAAECIIgAAAAUAAQAABADgIAB
AAAACAAAhBQEoFDMAgBATAgAAAIAAGBQAAAQAAAAAAAgQAAAgAQEAAAAAAAAChQAAAAAAAAAAAAA
AAAAAAAAABAAAIAAAAAAAAAAAAIAIAEAAAAAAAAATBQgIAMCIIQAAAAAAAAAAAEBIAAAAACAAAAA
AAAAAAAAAAAAACAAAP//3d1f/wUFV1dXVx9fH18AAAAAAAAAAAAAAAEAAAAAAAAAAAAAAAAAAFf/
AAAAAAAAAAAAAAAAAAAAAAAAAAAAAFdXAAAAABX/VV8AABX/AAAPyQAAAAAAAAAAAAAAAAAAAAAA
AAAAAAAAAAAAAAAAAAAAAAAAAAAAAAAPD1VVMzMDAwAAAAAAAAAAAAAAAAAAAAAAAAAAAAAAAAAA
EBAAAAAA///u3f//X1+r/6v/H78vfwAAAAAAAAAAAAAAAAAAAAAAAAAAAAAAAAAAA/8AAAAAAAAA
AAEBAAAAAAAAAAAAAAAAV/8AAAAAJ/93fwAAJ/8AAAnbAAAAAAAAAAAAAAAAAAAAAAAAAAAAAAAA
AAAAAAAAAAAAAAAAAAAAAA8PVVUzMwMDAAAAAAAAAAAAAAAAAAAAAAAAAAAAAAAAAAAgIAAAAABf
/y4d//8z/wNXA1cRuyJ3AAAAAAAAAAAAAAAAAAAAAAAAAAAAAAAAAAADAwAAAAAAAAAAAAAAAAAA
AAAAAAAAAAADqwAAAAAnJyIvAAAnJwAACdIAAAAAAAAAAAAAAAAAAAAAAAAAAAAPAAAAAAAAAAAA
AAAAAAAAAAAAAAAAAAAAAwMAAAAAAAAAAAAAAAAAAAAAAAAAAAAAAAAAAAAAAAAAAF//HR1f/zP/
A1cDVxFVEVUAAAAAAAAAAAAAAAEAAAAAAAAAAAAAAAAAAFdXAAAAAAAAAAAAAAAAAAAAAAAAAAAA
AANXAAAAABUVER8AABUVAAAKWAAAAAAAAAAAAAAAAAAAAAAAAAAAAA8AAAAAAAAAAAAAAAAAAAAA
AAAAAAAAAAADAwAAAAAAAAAAAAAAAAAAAAAAAAAAAAAAAAAAAAAAAAAAAAAAjAAAEYQIgACcIAAV
hAiAABQgABWUGIAEXGkABZQAAAAAAAAAAAiAABQgAASEHIAAnHBAFZQQAABISAABEBAAAEhIAAEQ
EAAASEgAARAAAAo9EAAASEgAARAIgAAUIAAEhBiAAFxoAAWUEAAASEgAARAAAAAAAAAAAB0AAIx0
ABGUCIAAFCAABIQUAACIUAAREAAAAFwAAAAUGIAAXGgABZQAAAAcAAADkAgAAAwiACGUCAABBCIA
AZQaAAAMYgAJlAAAAAAAAAAACAAABCIAAIQYAAAMYgABlBIAAAhAAAkQEgAACEAACRASAAAIQAAJ
EAAAB3MSAAAIQAAJEAgAAAQiAACEGgAADGIACZQSAAEIQAAJEAAAAAAAAAAAGAAAHGAAA5QIAAAE
IgAAhBAAAAhAAAEQAAAADAAAAAQaAAAMYgAJlP//Gxv//83N////d///r68V/wUAN3cPDwAAV1cV
/wAAN3dVX1dXVXdXV///VXd3fyNzFRVVd1V3H19VdxX/VV8AAAAAAAAAAAAAAAAAAAAAAAAEZgAA
AADw8AAAAAAAAAAAAAAAAAAAAAAAAAAAAFAAAAAAAAAAAABQAADf3zD/IncFBQAAAAAAAAAADS8z
M1NTMD8AAAAAAAAAAAAAAAAAAAAA//93d///39////8R//+7uyf/AAA3vw8PAABX/xv/AAA3v7u/
q/+vv6v///9ffzM/E7N1dYiqqiIfv6+/G/93fwAAAAAAAAAAAAAAAAAAAAAAAABZAAAAAPDwAAAA
AAAAAAAAAAAAAAAAAAAAAAAAAAAAAAAAAAAAAFAAAO/vMP8id6+vAAAAAAAAAAANLxsbU1MwPwAA
AAAAAAAAAAAAAAAAAAA//1X///8T339/DxH//xG7JycAAAWvAAAAVQOrGxsAAAWvER8DVwU3A1e/
vwo7AA8Ts3V1iKqqIhG7BTcbGyIvAAAAAAAAAAAAAAAAAAAAAAAAAFkAAAAA8PAAAAAAAAAAAAAA
AAAAAAAAAAAAADMzAAAAAAAAAAAAUAAAICAAzwD/Dw8AAAAAAAAAAA0vGxszMwD/AAAAAAAAAAAA
AAAAAAAAAD//Cl93dwHNf38Pd3d3Ba8VFQAABVUAAABVA1cVFQAABVURHwNXBTcDV39/BTdVXyNz
FRVVd1V3EVUFNxUVER8AAAAAAAAAAAAAAAAAAAAAAAAGEAAAAADw8AAAAAAAAAAAAAAAAAAAAAAA
AAAAM3MAAAAAAAAAAABQAAAQEADPAP8PDwAAAAAAAAAADS8zMzMzAP8AAAAAAAAAAAAAAAAAAAAA
ABAAAAAAAIAAAAAAAAAAAgAAAAAAAAAAAAAAAAAAEQAAIAAAAAAAAAAIEAAAABAAAAAAAAAgDAAA
AAAAAAAAAAADAAAAAAMAAAAAAAAgCAAAAAIpAAAgAAAAAAAACAAEAAAAAAAAAQMAIAAAAAAAAAAA
AAAAEAAABCAAEAAAAAAAAAAAAAAAAAAAAAMAAAAAAAAAAAAAAAAAACAAAAAAAAAAAAAABAAAAAAA
AAABAAAAAAAAAAQAAAAAAIAAAIgAKABEgBBAAIAAAQAAEACAACBhCAAAAAAAoEAEAAAEAAAAABAA
AAgAAAAAAAAQBAAAAAFIAAAABl8AAAAAAAAAAAQAIAAABAgAAAACAAAAAAAQAAAAAEAAAAAACAAA
AAAAAACAAAAAAAAAAAAAAAAAAAAAgAAAQAAAAACAAAQAAAAAAIAAAAAAAAAAEAAAAAAAAAAIAAAA
AAoAAAAAAAAABAAACAAAACAAAAAAAABAAAQAABAAACAAAEAAAAAAAAAAAAAAAAAAAAAACAgAAAAA
BAAAAAAAACAAAAAM/AAAEAAAAAAAQgCAAAAAAAQAAAAAAAAAAAAAAAAAQAAAAAAAAAAAAAQAAACA
AEAAAAAIAAAAAAAAAAAAAABIAAAAAAAAAAAABAAAQAAAAAAAAAAIAAAAAAAAAAAAAAAAAAAAAAAA
AAAAAAAAAFIAAAAAAAAAAAAAAAAEAABAQAAAAAAAAAAAAAAAAAAAAAAAAAACAAAAAAAAAAAAAAAA
KgAAAAAdAAAIAAAAAAAAIAAAAAAQAAAAAAAAAAAAAAAAAAAAAAAAAAgAAAAAAAAAAAAAAAAAAAAA
AAAAAgAAAAAAAAACAAABAAAAAAAAAAAAAAAAAAAAAQAAAAAAgAAAAAAAAAAAAAAAAAAAAIIAAAAA
AAAAgAgAAAAAAQACCACAAAABAAAAAAAAAAAAAAABAAAAABAAAAAAAAAAAAIQAQAAAAQAAAAAA2YA
AAAAAAAAAAIAABAAAQACAAAAAAAAAAAQAAAAAAAAAAAAAAAgAAACAACAAAAAAAAAAAAAAAAAAAAA
AAAAAAAAAAKAAAAAQAIAAIAAAAAAAAAIAAAAAAAAAAQQAAAAAAgABAAAAAAAAAAAgAABAA4AAAAA
IABAAAAAAAAAAAAAAEAAAAAAAAEAAAAAAAAAAAAAARAAAAAAAAAAAAAAQAEAAAAL8QAAQAAAAAAA
RAAAAAAAAAAAAAAAAEAAAAAAAAAAAAAAABAAAABAAAgAAACAAEAAAAAIAAAAAAEAAAAgAAAIAQAA
AAAABAAAAAAAQAAAAAAAAGEAAjQAAgUAAAAQEAIGAAAIAsAQIAAAAAAAgAAgAhACgBAAAAAUkACQ
AgAAQgAIZhAAIAAAANACAgEAAAAAAggCAAAoAkgAAFAAEAIACAEAAA59AAKAEAAAAhAAgAgAAAAA
EAACgAAEAQgMgAIAABCCAAAAAgAAAAABKAIAABAAAAAAAAICAAAQIogAAgAAAAAAgAAAAAAAwAIA
AAAACAQAABAAAIAAAAAACBAKIAAAABAAAAAQAAACAEACIBABICIAAABIQiAQCAAAAEgIAAAASAAA
AEAAAAIAIBEEAAAAAAAAAgEAAAAAAgoCAAIACABAEAAAAdwAREAAAAAAhABAAAAAAAAgAgRAAEAA
AAACAYAAAEAAAAABSAABAAAAEAAIBAQAAAAAAAEAAAAAAAAAYAAEAAAgEAQgAAAAAAIAAAIAAAAI
AQAoEARMaBFCAgAQAAAIAJJAKgEARNACAFAIgAIAUAwRSQAsBADAgBECIgRQEgAAAAgrJABABAAA
AAAQKIIEACAADDAAQggAAAAIwEAAAogAAAAIZwAIkAADCAAhAAkCAAIAAEQACAAAgAQAEMAAAAAA
AAADACAgAAIAgGgAAAABBBBAgAAAAABIAABgAAEQAAAICEQACQAAFgiAYAAAMAAAEAASEAyIAAIS
QJEAJApAQgAREAgAEAICAMABgApUQAMEQIAQAgAAAABAYhABkJEBAIGAEAAAQAgAgQIQAQQhBAIJ
AAEgCQAAgQCEAAEIgAAAAgQAAAUnQAEwAQAAAAACCIAACAAAAAABCAAIAAABAACAAAAAAAAAAQoA
AAARAAGAkYAAAAEAAIGAAACCQAABAAAABAAAAAAAQAAAAAAAAgNAAA4AAYAEIBACCYoRiQIBEaCF
ChEpABYFAQYQgQAABYQAAgAAMIwRBQAQiIAiIRYBCBEBACASDgAABAAAAgwAEAABAiABAgAAAAQB
BQAChCEACQCOCAAAA7WAkiAgAAAAIAIoIgAiAACgAgkgAAAABAgCAAAABAIAAQAAkgAAACAoAQAo
IAAAAAAAAAAACAEAIAAAAAAAAAAACBAAABEQAoACAAggAQgIMAAgAAEEIEGAAAEgAAAAAYBAgAQA
RACARGAABAAhJEGEAQBhJAAggAQAhAFBAUDEgACBxABAASGAAAAAJCQBBIAEAQQAACRABAABYEAA
ACAAAAAF2wAAIAEEAAAAAAQAAAAAACQAAAAAYAAAASAAAAAAAAAEAIQgAAAAIAABgIEgAABBgAAE
gABAIAAgBAFgAAAAAIQAAGAAAQAggAAEYAABAAEgAAAAAAAAAAAAAAAAAAAAAAAAAAAQIAAAACAg
EAAAAAAAAAAAAAAAAAAAICAAAAAAAAAAAAAAAAAAAAAAEAAAAAAAKAAAAAAgAAAAIAAAAAAAAAHi
AAAAAAAAAAAAACAAEAAAAAAAAAAYEAAAAAAIAAAAAAAAAAAAAAAAIAAAAAAAAAAAACAAAAAAAAAA
AAAAEAAAAAAAAAAAAAAAAAAAAAAAAAAACBAAABAAAAgAEACAAAAAEAAIAACCAIAKCAgAAAoKAAIA
CAAAAAAAAAAYIAAACAAAAAAAAIIAEAACAAAAAAAAEAAYAAIIAAoACAAQAAIAAAAABBoAAAAAAggC
AAAAAAABAAAAAAAAAAEAAAAAAAAAAAAAAAAAEAAAAAAACAAAAAAIAAAAAgAAARACAAACCAAACAgA
AAAAAAAAAAIAAgIAAAAAAAAAAAAAQAQACAIAAAAAABAAAAEQAAAAAAhAAEAIABAQAAAAAABABAAA
AAAEAEAEAAkUAAAAAAAQAApIAQBACgAIIUEAAAAQEAAAAAAAQAQAAAADFQAAAAAwQAUACAAAAQgA
ABAABEgAgAAAAAggEAAAACAQAAAAAABABAAAAAAAAEAEAAgAAAAAAAEQAIAAAAEAQAAIAAgAAABg
EAAAAAAAQAQAAAAAABgAAAAAgAAAAEAMAAAYAygAFAQAAABKAJBACAAAAAAAAAAAAAAAABgAAAAA
AAAAGgBACAAAEgAAIAAAAACACigAQAgAAAAAAAAAAAAAAAT5AAAAABQQAAAAAQAAFEAIAAAQgAAA
EgAAAAASAFhBCAAAAAAAAAAAAAAAAAAAAAAAAAAAAABACAAAFQAAAIAAAAAAIAAAQQgAAAAAAAAA
AACgAAAAAQACBSMEAAgBAgLIAEACAAAgAAAjAAIAAQBCyKAAAAABAAIFoAAAAAEAAgUjAAAAAQAC
yABIAgAAACAAIwAAAAEAQsigAAAAAQACBQAACxmgAAAAFQACBSMIAgABAALIAFACAAAwAAAjABEI
AQACyKAAAAABAAIFoAAAAAEAAgUjAAAAAQACyABQAgAYKAAAIwAAAAEAAsigAAAAAQACBQAAAAAQ
AAAAiBAFMAAIBBEAYQAAAIAAAIgAKEAAAAoRAAAAAAAAAAAAAAAAAAAAAIgCAAAAAAARAKAAAIAA
AgCIEBAIAAAKEQAAAAAAAAAAAAAJzQAAAAAABAQAiAAAAAAAAREAhIBAAAUiAIgAEDAAAAARAAAA
AAAAAAAAAAAAAAAAAIgAAAAAAAgRAAkBAAgAIgCIAAAAAAAgEQAAAAAAAAAAAAAAAAAAAAAAAAAA
gFAAAAAAAAAAgAGEAAAQAQAAAAAAAAAAAAAAAAAAAAAAAAAAAAAAACCAAAAAAAAAQEQAADAAFAAA
AAAAAAAAAAAAAAAAAA9VAAAAAAAAAAAAAAAAIGQAAAAAAAABIEVIBAAAAAAAAAAAAAAAAAAAAAAA
AAAAAAAAAAAAAAAgAEAAQAAAViAABAAACAYAAAAAAAAAAAAAAAAAAAAAAAAAAAAAAAAAAAAASAAA
AAgIQgQAAABCAAAAAAAAAAAAAAAAAAAAAAAAAAAAAAAABAQAQAAAAAAMAABIAAAAoAAAAAAAAAAA
AAAAAAAAwU4AAAAAAAAAAAAAAAAAAAAADEAAAAJIAhBAAAioAAAAAAAAAAAAAAAAAAAAAAAAAAAA
AAAAoEAEAAgAAAABCKRACAAYQQAAAAAAAAAAAAAAAAAAAAAAAAAAAAAAAAALBMDEw8PDwAMgAMAD
CyAAAAPAAAAAAAAAAAAAAAAAAAAAAAAAAAMAAAMgwyPDw8ADAMMIAwsAAAAEIAAAAAAAAAAAAAAP
CwAAAAAAAAAAAAAABBMDAMDAw8PD0AQAAyADBAMAAAAAAAAAAAAAAAAAAAAAAAAAAAAAAAAQAAAA
wAPDw8gDACPAAwMAAAADwAAAAAAAAAAAAAAAAAAAAAAAAAAAFAABAAEUFBQoKIACFAAAgAAAAAAA
AAAAAAAAAAAAAAAAAAAAAAAAAEICAIAAlBQUKigUKEAAAAAAAAGAAAAAAAAAAAAAAAPQAAAAAAAA
AAAAAAABQGgAACoUFBQAVSgAqAAVKAAAAAAAAAAAAAAAAAAAAAAAAAAAAAAAAABUAgAUFBQUAGgC
gBQAACgAAAAAAAAAAAAAAAAAAAAAAAAAAAAAAAJAgABAAkREREMAKGpABBASAAAEQAAAAAAAAAAA
AAAAAAAAAAAAAAAEEAQCAGgEREQEAEEAQAQAAgAAAAAAAAAAAAAAAAAACKoAAAAAAAAAAAAAAAIQ
AABARAREREAAgJAABAIAAAAEQAAAAAAAAAAAAAAAAAAAAAAAAAAEERUAAEMEREQEQFICAAAAhAAA
AAAAAAAAAAAAAAAAAAAAAAAAAAAAAQAAAAApAAAADUogAQAAEDEAAAAAAAAAAAAAAAAAAAAAAAAA
AAAAAABSQAEgAkAAAAiAhigAAABBAAAAQAAAAAAAAAAAAAAGrQAAAAAAAAAAAAAAAVACAAAIIAAA
ACgAECAACUoAAACAAAAAAAAAAAAAAAAAAAAAAAAAAABWNACADYAAAAAIESFIAgggAAAAQAAAAAAA
AAAAAAAAAAAAAAAAAAABkTAAgACSkpKARBCIkAIAAAAAAoAAAAAAAAAAAAAAAAAAAAAAAAAAAkRS
AACUUpKSAgiUAJACCFEAAABAAAAAAAAAAAAAAASDAAAAAAAAAAAAAAAAQAwBgIISkpKQACggCAIA
RAAAA4AAAAAAAAAAAAAAAAAAAAAAAAAAA0QCAACAEpKSCoCACEAEACoAAABAAAAAAAAAAAAAAAAA
AAAAAAAAAAQXkwMASBAQEAAAEwAQAANIAAAAAAAAAAAAAAAAAAAAAAAAAAAAAAAASFgAABAQEBCA
ozADEAADXAAAAwAAAAAAAAAAAAAAAwYAAAAAAAAAAAAAAAADgAcAABAQEBMDg4MAAAAAAAAEIAAA
AAAAAAAAAAAAAAAAAAAAAAAEAAADoACwEBCAA0hIAAADAAAAAwAAAAAAAAAAAAAAAAAAAAAAAAAA
AAAAAAAAAAAAAAAAAAAAAAAAAAAAAAAAAAAAAAAAAAAAAAAAAAAAAAAAAAAAAAAAAAAAAAAAAAAA
AAAAAAAAAAAAAAAAAAAAAAAAAAAAAAAAAAAAAAAAAAAAAAAAAAAAAAAAAAAAAAAAAAAAAAAAAAAA
AAAAAAAAAAAAAAAAAAAAAAAAAAAAAAAAAAAAAAAAAAAAAAAAAAAAAAAAAAAAAAAAAAAAAAAAAAAA
AAAAAAAAAAAAAAAAAAAAAAAAAAAAAAAAAAAAAAAAAAAAAAAAAAAAAAAAAAAAAAAAAAAAAAAAAAAA
AAAAAAAAAAAAAAAAAAAAAAAAAAAAAAAAAAAAAAAAAAAAAAAAAAAAAAAAAAAAAAAAAAAAAAAAAAAA
AAAAAAAAAAAAAAAAAAAAAAAAAAAAAAAAAAAAAAAAAAAAAAAAAAAAAAAAAAAAAAAA8AAAAIiIAA+I
iIiIAAAACAAAAAAAAAAAAAAAAAAAAAAAAAAAAAAAAPAAAACIiAAPiIiIiAAAAAgAAAAAAAAAAAAA
D2AAAAAAAAAAAAAAAAAAAAAA8AAAAIiIAA+IiIiIAAAACAAAAAAAAAAAAAAAAAAAAAAAAAAAAAAA
APAAAACIiAAPiIiIiAAAAAgAAAAAAAAAALb9/4Bs2zbZzbZt2xs82bYAACgADmAAAG2bPADPtmzz
mzzZ5nf/v222/f+AbNs22c22bdsbPNm2AAAoAA5gAABtmzwAz7Zs85s82eZ3/79tAAADwLb9/4Bs
2zbZzbZt2xs82bYAACgADmAAAG2bPADPtmzzmzzZ5nf/v222/f+AbNs22c22bdsbPNm2AAAoAA5g
AABtmzwAz7Zs85s82eZ3/79tAAAAACAAgxgEgACAAAAAAEAAAAAIAAAIAAAAAAAAAABgAAIAAAAA
AAAAAAAAAAICCAAAAEAQAAoHAAAAACACABAAABAAQCAAIAAAAAAgwAgAAAHhAQAAAAAAIAABAAAA
ACCQAAAAAAAAQgAAAIAAAAAAAAAACAAAAUAAAAAAAAAAAAAAAAAQAAAAAAAAAIAAAAAABAAIAAAA
AAAAAAAAAAAAAAQAAQAAAAAAAAAAAAAAAAAAAAAAAAAACABAAACAAAEBAAAAAAAAAAAwAAAAACgA
AIAQAAAAAAACAAAAAAAAAQCAAAAAAQABAAIAAAAAAAAAAAAADBMSAAAAAAIAAgIAAAAAAAiAAAAA
AAAEAAAAAAAAAAAAAAAAIAAAAACAEAGAgAAAABAAAAgAAAQAAAAAAAAAAIAAABAAAAAAAAAAAAAA
AAAAAAAIAAQAAAAEAAAAAAAQBAQgAAAAAAApAEgAAAAAAAIAAAACAAAIAAAAAAAAAAAAAACAAAAg
MCAAAAAAAAAAAgAAIBAAACAAgAEhBAAAASAEAAAB+QAAAAEAAACAAAAAAAAAAAAAAAAAACSAAAAA
AAAAAAAAAACAAAAAAAAAAAAAAAAABAAAAAAAAAAAAAAAAAAAAAAAAAAAAAAAAAAAAAAAASAAAAAA
AAAAAAQAAAAAAAgCAAgAAAAEAAAEIAAAAAAAAAAAAAACAAAiQICQEABSEBMBAhBIBgAAIQUAAAAA
AAAAAAQCEAACAAABBABQCAIACAQAAAyEAAAAAAABAAEAAAAAAAAAAIICUAQCAIgAAAAAAAAAAAAA
IAAAAIEAAAAAAAAAAAAAAAAAAAAAAAAAAAAAAAAAAAIAAAAAAAAAIAAAQAAAAAAAAQAAAACAAggA
AIAAAAICAAAAAAAAAQAgAACAAAACAAAAAAQAABAgAAAAAAAAAIAAAAAMAAAIABAAAAAAAAAAEEQA
AQQBQIBMQAAABACAAgAAAg4QAAAAAABAgAAAAAAAAICAAAAAIAQAgAAAAAAAAAAAAAAAAAACAACA
EAQAgAAAAAoAAAAAAAEAAAAAgAAAAIAQAAAAAAAAAAAIAAAAAAEAEAAIAAJAAAAIAIAAAAAAAQAI
AAAAAABAABAAAAAABAEAAAAAAAAIAQBASAgAAQgJAAQwKAAAQEAAAAAAAABEAIAIAAAQAAAAAAAB
kggARBAAAAAChAAAAAQAAAAAAAAAAABAAABEBIgAAARQAACAAAAAAAAAAAAAAAACAAAAACAAAAAA
AAAAAAAAAAAAAAAAAAAAAAAEAAAAAAAAAAAAACAAAEAAgSFCEIpACAApAMIQQAACAgAQCAJAEFYC
YIBQEAACwEJACAAQAIIAEgAIgBAAAAACEgAABAEAAJESAgCAAAIAgAAQgAAAAAACA04AAAAAAgEA
AAppAAEAAAAAAxBAAACAAAACAAAQQgARABAgIBAEACAAAEAQAQAACAJAACAAEAAAAAAAAAAAAAAA
AIAAEgAAAgACEAgAiAAAAAAAAARQAAAAAAAAQCACAAAABCBsAAAAIERARmKQARIADCAAQAhCAEAA
AABgCAAABAA0AzQKACAABQAQEEoAAAEAUBBJAIASBQYBAGAAAABCCCAQIQAAIAIAAAAAD7QAQABI
AEAAQABoAAAASAAAAGAAAAAAIESAQEgAEAAAAAAAAAAAACAAQACAAABAIAAAAIAAAEAAAAgAAAAA
QAAAKA4AAAAAAMAgBCAABAAAAEgBCABkCJIMSACRgIQKiAAACMBAAFMECBAEAAAiCAAICAGBAQFE
AAQQQYAAAASAUAAAAAhAEkAkAQCAACQECCgCAMCAAACCAAAJgAACCBBUAAADSAAIAQAQAIAABACB
IBQACAAAASkAEAAQBHQCBIBAAAAgBA4AABAAAAABAQAgAgAAUAAAASAAAAAABAQBIBACAEgEACAg
CgAAIBFIAAAGAAFoBBIAAAASBIgELBAACEABiBEBBoCEgAARABICAAGEgIABABAAgADQABACUABA
gAMIIAgAkAEBAgAABBDAQMARQgEECAAEAEgAhAAUBAAEQYgAAAjbAAsAgCAAAYCADBJAgACAicwA
AAABAUEIIIQQABBBgAAAIAAAIAABwghKgAAAAQADCACQAAABgEAAAAAAIAGBAAABRAAgAYABACsE
AEiAAAEABAggAQgCAAAAIACEQVCAYJIBQIFgCCgIAEIAAAAAgJAgBAAAAIAAIA4AIAAAAFIBDBAI
AABCICAAAABRgAEAAYAEAACACQEASAAAAQACCAAAAb0AigAAAIACAABgAgAAAAEAhEACABQABAAA
BAAAEEAAAAQBAAAgAgCCBKAAAAAAABIEAAAAAAAAAAABAAABAACMAAAAAAAAAIAAgIAAAAAAQBAC
AACAQjCQMAAMAACAAAACBFAgAQxCgAAGEACECACQBAEMAQQCAIAAQBIAgAQgAAAAQoBAEQAABAgA
AICACAAEASCABAAggIoABAAAAAhgAAACDwAAATAAACBgYTABgBBAkISEBAEAAAEoAAHADAAAAIBA
AAAAAAAAIQAEBgCAAkGAQAAAAYAARIAACQQBgABDgAAREACAAgGAAAQCIABAAAEIAACACgkAHAgA
IECQLBA4KgAgCQiQgBgLABAQEgJBmAoAgEAAiACYCgCQQAAAgBgIABgAAAAAGCgABEAABAAYiACA
AAAIABAIAIGAAYAGGQgAAAAeAAAAAAAAEAgAAYgAKQAYCACAIAAAABkIABkIgAAEGEgBAAgAAAAA
IAAQCAAAAAgMAAAAAAAAAAAAAAAAAAAMCIAKJAAAABgMgAABEAJAGCwAAUIAECARICBQAhAACAIg
gIQEAIgCAAAAEARgAEIAgABAAAQAAKAYCAAQAEAAACAQAAAAAAAACApAEAAAABAIACAAAAACYAAA
ABAAAAhABAAAChgAEABAAAAAEAAAEAABCAAgASBIAAAAQIQAgkAABQAAAAAAAAAAAEAAAAAEAAAA
AIAAABAAAAAAAAAEAAAAAAIABAAgAAAAAAAIAAQAEAAAAAAESAACECIBCEAIEIAAkAEAKQAAggAK
AQIASAABRJSBAgAAgIECAwEACRAACBMaAQAJEAAAEhABEAgAAAEAIQEACAAEAAACARQKACAAACAB
AAAI/wAIgAAAEEABECAAQIAEIYEMUgAAABBgAQAgAEAAAAABAAiCQAgQQAAACJBAAQDRAQCIgAAB
AAAAEAiAAAEAAAEQAAJAAAAhAQhIgAAAAAABCgAAAABAAAABgAAYAAAAAAiBAAAgUAEAgClAAAAA
gAAIAAIEAAmgAAAAABqQCIAAAAIAAAAAgQAAAjgqAARAAAAAQCggEAQAAABoCAAQwAAAAA4IAQEA
AAAAAAAACDwAABBAAAQIAAAAAAAAAChEAAAQAQAAEAAAFAAAAAAQBAAAAAAAAAAAAAAAAAIAAAAA
AAAAAAEAKQAAAEAAAgAAAAAUAAApBAgAIEIAxCoJOAAAAEDEIQAIAAAAAMQgUggAAIBgxCEAAQQA
ICDEIQUQAAAAAMQgAAAEAABAxCwEgAAAAgDEAQAIAAAAEIQgCAAAAAAgxAAAAo0ABAAAAAAghCMG
BAAUIwDEIAIEAAAAIMQgAoAAAACQxAAAQAAAACAAIARQACAAYEAAAAAAIAChACIAAAAgAJBAIgSA
AAACAMQpAEAAAAAAxIBBxQACCIUBgBAAAABICQGKBgAAAEQgAbAEAAABAAUBiAgAAAAQCAGMAQgA
AQAgAYUEiAABAiQBggAIAAAJJAEIAgAAAAQEAYoCEAIBBgUBAAAOwRAASAAABAABiACAwAgIJAGI
CEkAAARFAYMYCAAABAQBAAAIAAAEAACEAIgAAQAEAAAQSAAAAAgEgABNAAAAAACAAAIAAAgEAYAA
DQAAASABBEAEACAAABAAYGAAQAARANDAwUAFIAAAAgCAAAAAAAAQAIAABADABAAAAAAAAAAAAAAA
AAAAAAAAAAAAAAAAAAAAAAAAAAAAAAAACAAAAAAAAAlECAAAAAAAAAAKAAAAAAAAAAAAUAJASAgI
qoAAAAAACEAAAAIABAAAEAAAAAABAAAQAgAAAAQAAAAgAAAABAgAAAAAAEAAAAAAQCQAAAAABACA
BAAAAAAAASAAAAKAAAEAAAKQIEEooRgAAECQAgDACAABAAAAAgDoAAAAAAAAAAAAAAAAAAAAAAAA
AAAAAAAAAAAAAAAAAAAgAAAAAAAAAAAASikAAgAACAAAEAACAAACAMAQAACAIAAcHCEAQCAEAgjA
AAAEACABAADAAASAAAAAAAAABAAAAAAAwAAEAAQAAATEAAAAAAAAAACAQAAAAAAAAQCAEAAAIAEC
AAAAAAAAAAgRAACACAAAKAgEAAAIBEAAAQAAEAEAABAAAAAAAAAAAAAAAAAAAAAAAAAAAAAAAAAA
AAAAAAAAAAAAAAAAAAAAAABEjwAAAAAAAAAAAAAAAAAAAAgAAgAAQYAAAAAAAAAACEAAAAAAABAQ
AAAAAAAACAAAAAAAAAAQAAAQAAAAABAACAgAAAAAAAAAAAAIEAAAAAgAAIAEAQBACAAAEAABAEAA
QQIAABQAFBBAAAIAEAIAADAAAAAACAIAAAAAAAAAAAAAAAAAAAAAAAAAAAAAAAAAAAAAAAAAAAAA
AgACQAAAQAAAAA7rAAAAAAQAQAAAAgAAAAIAAAAQQAAAQAIGAAIAAAAgAAAAAAAAAgAAAAACAAAA
AAAAAAAAAAAAAAAAAAAAAAACAgAAAAAAAAAAAAAAAAAgAABgAAEAAAACAEAQGQAAEQYBAAAAEAgB
QAEBAIAQHAAAUAAAAAAAAAAAAAAAAAAAAAAAAAAAAAAAAAAAAAAAAAAAAAAAAAAAAAAAAAAAAAAA
AAAABiEAAAAAAAAAAAAAAAAABAAAAAADAIAABAAAAAAAAAAAgAAAAAAAEAAAAABAABAAAAAQAAAA
AAAAABAAADAAAAAAAAAAAAAAAAAAAAcEQEAEAgBCEgIAACgQQJAQA4ACAAICBBBAAgpIIgoCAJAA
BgDAAAYACAICACAAAAAAAAAAAAAAAAAAAAAAAAAAAAAAAAAAAAAAAAAAAAAAgEgAAAAAAAAArgAE
ABAAAAAAEQEAAAAAAAgACFAgAAgIIDEhAAAACEDAAAIAIAAAgBAAAwAAAAAAEAECABAAAAAQAAIA
EAAAChoAAAAAEAAAAAAAAACAgAAAABAAAEDQKAYAgAEAgNAQABAEhBAowQJBCACAwAoEgAAQBAAA
AAQAAAAAAAAAAAAAAAAAAAAAAAAAAAAAAAAAAAAAAAAAAAAABACAAAAAAKAAAAcoBQYAAAAAgBAA
AiAACAAAEA0EAAAAAgBSQADAABAAAAAAAAQABgCAAAUAAAAAAABAAAAAAAAAAABAAAAAAAAEBAAA
AAAAAAAAAAABA4CIAQAAAAAFAEAAACBACwAAaBiRkYIAAIEBABFBAQAAAAAAAAIAgAAAAIBAAAAA
AAAAAAAAAAAAAAAAAAAAAAAAAAAAAAAAAAAAAACAAAEAAACAGAAACKMQAABAAAAAGFAAgAACAAAA
AAAAAYKAAhFQACACAgAQAAAAAAAAAAAAAAAAAAEAAAAIAABAAAAAUAgAAEIAEABAAAAAIEAAAAAA
ABAEICAAABX/H18AABX/VV8AAAAAV/9VVVVVEVUEvwAAAAAAAAAAAAAAAAAAAAAAAAAAAAAAAAAA
AAAAAAAAAAAAAAAAAAAAAAAAAAAAAAAAAAAAAAAAAAAJ0QAAAAAAAAAAAAAAAAAAAABV/3d3Pw9F
dQ8PAA8RERERAAAAACIiAAAAAAAAAAAAAAAAAAAAAAAABQUAVQMDAwMAAAAAAAAAAAD/BVX/X/93
G/8vfwAAG/93fwAAAAAD/1VVpqaq7gS/AAAAAAAAAAAAAAAAAAAAAAAAAAAAAAAAAAAAAAAAAAAA
AAAAAAAAAAAAAAAAAAAAAAAAAKqqAAAAAAMcAAAAAAAAAAAAAAAAAAAAAACqERE/D4q6Dw8ADxER
EREAAAAAEREAAAAAAAAAAAAAAAAAAAAAAAAFBQBVAwMDAwAAAAAAAAAAAP9fVf+v/7sbGyJ3AAAb
GyIvAAAAAAMDWlqmpqruBL8AAAAAAAAAAAAAAAAAAAAAAAAAAAAAAAAAAAAAAAAAAAAAAAAAAAAA
AAAAAAAAAAAAAAAAqqoAAAAAAxUAAAAAAAAAAAAAAAAAAAAAqqpVVQwPiroAAAAPEREREQAAAAAR
EQAAAAAAAAAAAAAAAAAAAAAAAAUFAFUDAwMDAAAAAAAAAAAKX19VAAUAERUVEVUAABUVER+AAIAA
V1dVVVVVEVUEvwAAAAAAAAAAAAAAAAAAAAAAAAAAAAAAAAAAAAAAAAAAAAAAAAAAAAAAAAAAAAAA
AAAAAAAAAAAAAAALKAAAAAAAAAAAAAAAAAAAAABVVVVVDA9FdQAAAA8RERERAAAAACIiAAAAAAAA
AAAAAAAAAAAAAAAABQUAVQMDAwMAAAAAAAAAAAWvBVUACgAiGoQEHGAADZQahAAcYAANlBkAAExs
AAGUGIAAXGgABZQcgACccAAVlBiAAFxoAAWUGIAAXGgABZQYgABcaAAFlBAAAEhIAAEQGIAAXGkA
BZQAAANeAAAAAFAAABAcgACccAAVlB0AAIx0ABGUHQAAjHQAEZQAAAAAAEAAAAiAABQgAASEAAAA
AAAAAAAJAAAEJAAAhAiAABwgAASUGQAATGwAAZQYAMCMahgBlBgAwIxqCAGUGgAAHGAAC5QaQAAM
YgAJlBgAAAxiAAGUGgAADGIACZQaAAAMYgAJlBoAAAxiAAmUEgAACEAACRAaAAAMYgCJlAAADkEA
BAAAUAAAEBwAgExyABGUHACAXHAAE5QcAIBccAATlAAAgAAAAAAACACABCIAAIQAAIAAAAAAAAgA
gBQgAAKECACAjCIAAJQaAAAcYAALlABVADMAMwBVADMAAA8PAA8AAApfAA8FrwU3AAADAwAAX18n
JwgIMDMAAAAAAAAAAAAAAAAAAAAAAAAAAAAAAAAAAAAAAAAAAAAAAAACAqCgAAADkapVZmYPmaqq
qqqqww+qAJkzAFXwAKUPVarMqqUAmQClAACZmcwzVaqZmZmZqlX/AKpVmZmlpapVqlWZmVpaqlUA
AFWqAAAAAAAAAAAAAAAAAFUAMwAzAFUAMwAADw8AD4AABVVVXwVVBTeAAFdXAAAFBScnBAQwMwAA
AAAAAAAAAAAAAAAAAAAAAAAAAAAAAAAAAAAAAAAAAAAAAAEBUFAAAAtLqlWZmQ+ZqqpVqlXDD6oA
mTP/VfAApQ+qVcxVpQCZAKX//5mZzDOqVZmZmZmqVf8AqlWZmaWlqlWqVZmZpaWqVQAAqlUAAAAA
AAAAAAAAAAAAVQAzADMAVQAzAP8PDwAPAAA7fzM/N7+vvwAAA/8AAlVVMzP7+z8zAAAAAAAAAAAA
AAAAAAAAAAAAAAAAAAAAAAAAAAAAAAAAAAAAAgKgoAAACDSqVWZmD5lVVapVqsMPVf+ZMwBVD/+l
D6qqM6ql/5n/pQAAmZnMM1WqmZmZmapVAP+qVZmZpaWqVapVmZlaWqpVAABVqgAAAAAAAAAAAAAA
AABVADMAMwBVADMA/w8PAA8AADd3d383d1V3AABX/xERVVUzM/f3PzMAAAAAAAAAAAAAAAAAAAAA
AAAAAAAAAAAAAAAAAAAAAAAAAAAFBVBQAAAA56pVmZkPmVVVVVVVww9V/5kz/1UP/6UPVVUzVaX/
mf+l//+ZmcwzqlWZmZmZqlUA/6pVmZmlpapVqlWZmaWlqlUAAKpVAAAAAAAAAAAAAAAAAAAAAAAA
AAAADAAAAAAAAAQAAAABAAAAAAAAAAAAAAACAAAAAAAAAAAAAAAAAQAAAAAAAAAAAAAAAAAAAAIA
AAAAAABAAAAAAAAAAAAAAAAAAAm8AgAAAAAAAAIAAAAAAAAAAAAAAAAgAAAAAAAAAAAAAAAAAEAA
AAAAAAAAAAAAAAAAAAMAAAAAAAAACAAAAAAAAAAAAAAAAAAAAAAAAAAAAAAAAAAAAAAAAAEAABAA
AAAAAAEgAAAAAAAAAAAAAAAAEAAAAAAAAAAAEAAIACACABAAAAAAAAAAAAAAAAAAAAAAAAAAAACA
AgAAAAAAAAAAAAAADYYAAQAAAACAAAAIgAAAAAAQAAAAAAAAAAAAAAAAAAAAAAAAAAAAAAAAAAAA
AAAAAAAAAAAAAAAAAAAAAAAAAAAAAAAAAAAAABAAAAMAAAAAAAAAAAAAAAQEAAAAAAAAAAAAAAAA
AAAAAAAAAAAAAAAAAgBAAAAAAQAAAAAAAAABEAAAAAAAAAAAACCABAAFAAAAAAAEIEQAAAAAIAAA
AAAAAAAABwAAAAAAIAAAAAAAAAAAAAAAAAAAAAAAAAAAAAAAAAAAAABAAAAABAQAAAAAAAAAAAAA
AAAAAAAAAAAAAAAABAAAAAAAAAAAAAAAAgAAAAAAAAAAAAAAAAAAAAAAAAAAAAAAQAAAAAAAAAAA
AAAAAAAAAAAAQAAAAAAACBBAAAAIAAAAAAAAAAAiEABAAgAIICCQQAACAgkAAAAAAAAAAAAAAA2m
AQAAEAAAAAEACAAAAAAAAAAAAAAAAAAAAAAAAAAAAAAAAAAAAAAAAAAAAAAAAAAIAAAAAAAAAAAA
BAAAAAAAAAAAAAAAAAAAAAAAAAAAAAAAAAAAAAACAgAAABAAAAAAEAAAAAAAAAAAAAAAAAAAIAAA
AAAAAAEAEAAAAAAABBAAAAAAAAAAAAhAAAABAAAQCAAAAAEBAAAAAAAAAAAAAAAACEUAAAAAAACA
AAAAAAAAAAAgAAAAAAAAAAAAAAAAAAAAAAAAAAAAAAICAAAAAAAAAAAAAAAAAAAAAAAAAAAAAAIA
AAAAAAAAAAgAAAAAAAAAAAAAAAAAAAAABAAAAAAAAAAABAAAAgAAAAAAAAAAAAAAAABAACAAAAAA
AAAIAAAAAAAAAAAAAAAABAggIgAECAAAUCACAGIIAAAAQAAAAAAAAAAB2wABAAgAQAAAAACAAAAA
AAAAAAAAQAAAAAAAAAAAAAAAAAAAAAAAAAAAAAAAAAAAEAAAAAAAAAAAAAAAAAAAAAAAAAAAAAAA
AAAABAAAAAAAAAABAAQAAxAQhAACAAABIACIAAIAQAgASgEAAAAAAIIIgAAQAgACggIAAAgAQQAA
AAAAAAAAAAAAAABAAAICAAAIAAAAAhAgAAACQABAEgAAAASSAAAAAABAACIQAEgAAAACAlAAgFAA
AAICCIBQQAQAAIoQEABQAAAAAgAIQEAIAIACAABAAAAAAgIAAEAQAAAAAgAQAAAAAAgAAAAAEAAA
AgAASAAAMEAIEABAAkAQQDAAAGCQAAAAAAAICAgAAEAAQEogCFAAAAAAQAAIAAIAAgAAAIAAAAAg
IAABAAAAAAAACAAAEAAAAAAAQAAAMAAAAAAACKEACgAAAAAAABJAEAAQAAAAAAEoECACAJAQQBAA
AAAAICAACBI0AAAAUFAoAAwAAAAAVQoQAAAAgAAACBAAAAAAAABIEAAAAAAAQAgQAAAAAgAEhABA
DAACAAMAAcAkACCEAIAAAAQAAgEEIIAADIAEBEAmggAIgQgBAAAAEAQBYCAIggAAAAAAAAMgAAEA
SAAAkAAAABADIgAIgAAEAEgAAAABdAAADDAAABAgAAiAAAACEAgQCgAAEAEAAAMLAIAACgAMFBCA
AAQSMACAAgAABgIAwAAGgAAAAgAAAAkAAAICACAACgAAAA7AAIAgggAADkggAAAAABAQCYABCJAA
AAABUhAAAoCAAIAAgAAAEAAAAggAAAAAQEAAwAAAgAAAAIASAAgQAAEAAQgAAAAAQAAAAgAAAAQA
AABIEAIUAAAAAEAAAA3/AASQAAAQAEgBBAAA0ISAiAIBQAAkQEGEACCAABBEQEACBAEAAGlAAQAB
AABA1EEQAgAAAEBEQMACCAAAUEHAAAIAAAFAQAAAAgEAAYBAiAEAkAAAAJACMCAAIoEAAAgiICAQ
AQAAAAECCAgAAIACBEUAAAFAAAIAAQAIIBGAAQEAKAUAAAAAIAAAAEAAAIIAAAQAAAAAIAAAAQGA
AIChAAAAAagAACAAAIAAIilISAAQAQICKAAAAABCQBAIACAAAEFAMCgAAIAQYEAAiBKAAAFAAGAA
AAAAAEFAAAAwAAAAQEAAABKAAIBQBAAAQAAAAAAEAgAEIADABAAgAQGABGBBgIAhIAAgIASAAGwA
AAAAAIABCSCUUAAQgYIEAAAAAACBQCAAAAAAACGAAAGAAAQAAAAQgAAQAAABgAAIAQCQAAhAAAAL
3AAKBAAAAAgABAAAAEAEKChCBChQhAQBAQAE0CAAFAAkAwQsEiAAEAEgRCgAQAYAgAIIaBAABAJA
AgAQEEAAAAICABARAAAgACKEEBQADgAgAAAAAAAAAAIAAAAAAIAAAAAAAAgAAAAAAAAgkAARCAoA
AACAEAAYCAAAIAAAEBgoAAAAAAEAAAAAAAAQABIYCgAYAAEAAhgIABBAAAQAGAgAAAIQAAQgIAAA
GIgADJAAQIAYCAAAAAAAAAgKEQAAGAAAAAKACBAQABZYCgAAAAAAgBwKEAACAAAAAAIAEQAAAAaY
iAAAAAAAAxgIAACIAEAQmgkAAQABiBEYAYACAICIAYCAAAACAIDAEQAgAAAFAAiAAAAAAiACQAAI
QAAAAAAAABAAAAAAAAAAAAAAAIBAAAgAAAgAAAAIAiIQQBAAAAAAAAAADE0AAAgIAAQAAAAAhAAQ
AAAEAAgABAAAAgAiAgBAAQAAAAAoAAQBAIAAACAAQBgEAAEAQAAAQAAAAAAAwCAjAACAACCAAAAA
wAAAAIIgAEBIgAAACEACRAsAAIAJAABAEAgCAAgAAEAAAAhIQQAAABgBEASBAAEAEAEAAFAAAAAE
AQAAAAAAAAAACAoAAIACEAEACVIAgQBQAQAIEAAAAgABAAADBQgAACQAAAABERIIAAABEAEREAAB
AjAAAZEEBAABAgAAAAgAAAAQAAEQIAQAAAgAAZGEAEAAAAAAACQAAQAIAAEIBIBAAABEAQIAAAAB
BAABATQEQAAQEAAAGAIAABAKAAg4AAAAEGAAAAAMAAIBAAAAAExoAAQAAIkABACQAAAAAAAAAAAA
AACAAAgoABgIAAAAAAAAAAAAAACAGgAQAAAAAAXqAAAACAAAAAAAAAAAAAAAAAAIAAAAAAAAAACA
wAAAgBKIAAAAAAAoAAFIQMAAAAAAARICRAAQABIAAgAAAAAgAAAAAgAAECAACBhAAAAACAAAWQAA
AAQAAARLQAAAIukAAEtCAAJQqQAiC0QAAECAQCIFEgAAAkDEIAAAgAAAAMQAAAAAAAAAACRGUAAA
INDEIAYBAAAoQMQgAAAEAACgxAAAD4wsAQAAAACAxCIEAAAAAgjEIgIEAAAAqEAiAEQAAgAQQCBD
QAAAAODEIgIIACAAkMQqAEAAAAEhxCkgQAAgAJDEKwQAAFAARMQhAgAAAACgxAgCJAAA0IQAEBAs
QICMAEAAAChAgAYAAIAAEQAACiAAiQAICAARIQGqAAAAEAAAAQAAAAACQAAAqgAIAgEABgGFAIgA
ABIaAYsAUAAAAAUBAAAO3oQEAAAAABABgAAiQAAIAQGAAECAAAQBAIBACAAAIAAEpAQIAAAECQGI
AAIAAAAAAYAUDAAABAgNhAAMAAAAgAGAANUABAQlAYhgAIAAAAkBYEBUAAAAAEAAgACEAAAQABAQ
wCpAAKhAAAAAQAAAAAAAAAAAAAAAAAAAAAAAAAAAAAAAAAAAAAAAAABAEAAAQAAAAAAAAAAAAASA
BAAAAQgAAA20AAAoAAAICAAAAcAAAAAAAAAAAgAAAABAYAAAgQAAAAAAAgAAAAAAAEAAAAAAAAAA
BAIAAAAAAAAAQQAAAAAABAAQAAQAAAAEAABAABAAAFAggAAEBABABASIVAFBKgAKwoQAUAACQCEC
BAAABAEAwAAAAAAAAAAAAAAAAAAAACAAAAAAAAAAABAEAAAIAAAAAAAAAAAAAAAAAAAAAAAAAAAA
SuMAFAAIADASBAACAAAAAAAAAAJAAAAAABAEACAAAAAAAAAAwAABAECgCAQAAAAAAAAEIAAAAAAA
AAAAAAACCAAAAAgAABgAQMEBEAAAKAQAKgBEAAAATAmAAAIIAAICDAIACAIAAAABiAAAIAAAAABA
AAAAAAAAAAAAAAAAAAAAAAAAAAAAAAAAAAAAAAAAAAAAAAAAAAAAAAAIAhAAAAAAAABA8wAAAAAA
gAIAAAAAAAAAAAAAAAAQAAAAAggAAAAAAAAAEAEAAAAAQAAAAAAAAAAAABAAAAAAAQAAAAAAQAAA
ABAQAQAAAQAACAAAAAAAAAAAABAKAgQABAAOAAAMQABAAAACEABSAgIBAAEAAAQBAAQAAAAAAAAA
AAAAAAAAAAAAAAAAAAAAAAAAAAAAAAAAAAAAAAAAAAAAQgAAAAAAAAAAAAqhAAJAAAAAAAAAAAAA
AAAAAAAAAAAAAEAAAAAAAAAAAAAACEgAACAgAAAAAAAAAABAAgAAAAAAQAAAAAAAAAAAAAAAAAAA
AABCAABAQAAAgAADEIAEQBCGBkQggAIQQABmEFKJAAEEAAAyAECAAAJAAAAAAAAAAAAAAAAAADgA
AAAAAAAAAAAAAAACAAAAAAAAAAAAAAAAAAAAAAAABAAAAAAAB7rAxEAAAAAAAgAAAAgAAAAAAAiA
ABAAAAAAAAAAAAAEAAAEEAAAAABQgQAAAAAAEAAEBQgAQAAEIAAEAAAABBBAAABAAAAAAAIGAAAA
AAYAADAAAwKiMBQAmkAAAEErCSAkAAqREBJAOAABAAAAAABAAAAAAAAAAAAQAAAAEAAAIAAAAAAA
AAAAEAAAAAAAAAAAAAAAAAAAAAAAAAAAAAAAAAAE5wgADQAAQsAACAIAEAAAwAAABAAIAAAAAgIA
AAAAAAAQCAAgAAAAUCACBAAIAACAQAIgAAAQAASQEAAgSAAAAAAIAACAAACAQAAQQCAgAEAiAJAI
UBBAABEARilNCgDJIC4QFAICQA4AEAAACBAEABAAAAAAAAAAAAAAAAAAAAAAAAAAAAAAAAAAAAAA
AAAAAAAAAAAAAAAAAACEAAEABAAAAA1goKqAAABQEgAABABAAAAAAAAOAAAAAIAUAAKQBBAAAQAA
AAAAChAAAABEIQAABYAIAAIQAAIAAIAAAGEACgFAAAAAAIAAAIAAAQAAAAABAABAAgQgACIQAIBU
k4BIKAJQCAGAlNFYEENAAgAAAgAAAAAAAAAAAAAAQAAAAAAAAAAAAAAAAAAAAAAAAAAAAAAgAAAA
AAAAAACBAAAAABgAEAAADCgIAABAABQRAAgAgCAAAAAAAAABAAgAACQQBECAAAAAWAASAAAAAAAI
QCKBCAAACAAAAAAAZAKAUEAgAQgAQCgAAAIACAIYAAEAAAAAAAAYAABBAIEQAQDDAEEQASABBAEI
ARABAAAAIQAAAAAAAAAAAAAAAAAAAAAAAAAAAAAAAAAAAAAAAAAAAAAAAAAAAAAAAAAAAAAAAAAA
AAABAQAAAAAABjU1VVVXV93/AAAAAAAAAAAAM/+qAFUADwAPADMADwBVAP8A/wD/AP8ADwAPAFUA
MwBVADMADwBVAP8ADwBVADMAMwBVADMADwAzAFUA/wAzQQAAJEAEAABBAEAEAhCAIAIEQAQAAAAS
AAAAAAAAAAAAAAAAAAAAAAAAAAAAAAAAAAAAAAAAAAAAAAAAAAAAAAAAAAAAAAAAAAAAAAAAAAAA
AAgONTWlpYqK3f8AAAAAAAAAAAAz/6oAqgAPAA8AMwAPAKoA/wD/AP8A/wAPAA8AqgAzAKoAMwAP
AFUA/wAPAKoAMwAzAFUAMwAPADMAVQD/ADMAgiQAIAIAAACCIAIIQAQBIEAgAgAAAEgAAAAAAAAA
AAAAAAAAAAAAAAAAAAAAAAAAAAAAAAAAAAAAAAAAAAAAAAAAAAAAAAAAAAAAAAAAAAAACA5VVVVV
iooAIgAAAAAAAAAAADP/qgCqAA8ADwAzAA8AqgAAAAAAAAAAAA8ADwCqADMAqgAzAA8AVQAAAA8A
qgAzADMAVQAzAA8AMwBVAP8AM4IAgQCACMMAggCACIAEgCCAEIAIgAAAhAAAAAAAAAAAAAAAAAAA
AAAAAAAAAAAAAAAAAAAAAAAAAAAAAAAAAAAAAAAAAAAAAAAAAAAAAAAAAAALcVVVVVVXVwAiAAAA
AAAAAAAAM/+qAFUADwAPADMADwBVAAAAAAAAAAAADwAPAFUAMwBVADMADwBVAAAADwBVADMAMwBV
ADMADwAzAFUA/wAzAAAgAAAAAAAAABAAAAAAAAAAEAAAECAACIAAFCAAhIQYgABcaAAFlAAAAJwA
AAAUAAAAAAAAAAAYgABcaAAFlBiAAFxoAAWUEAAAXEkAARQAAAPlHQAAjHQAEZQcgACccAAVlAgA
QCQiGAKECABQJCIYAoQcAFCschgTlAgAUCRyGBOUHABQrHIYE5QcAFCschgTlBwAUKxyGBOUHABQ
rHIQE5QAAAAAAAAAAAAEAAAAAAAAAACAAAAAQAAIAIAEIgkAhBoAAAxiAAmUAAAADAAAABQAAAAA
AAAAABoAAQxiAAmUGgAADGIACZQSAAAMQAAJFAAAD1oYAAAcYAADlBgAAAxiAAGUCIUABCAAAIQI
gYAEIAAAhByBgExwABGUCIGABHAAEZQcgYBMcAARlByBgExwABGUHIGATHAAEZQcgYBMcAARlAAA
AAAAAAAAAEEAgQBBIAEwAwQBAEEAgSABEAEAAAAJAAAAAAAAAAAAAKCgAAAP/wAAAAAAAAAAAAAA
AQAAAAAAAAAAAAAAAAAAAACg9QAAAAAEowAzMzMzM1VVADMAMzMzVVWZmZmZmZkA/6WlmZkPD///
M1VVmQ8zD1WlpcPD/5n/w1WlVTNVw/+lM1VVpQ9VM1UzVVWZD5lVpVXDVVX/mQ+ZAAAAAAAAAACC
AAAYggACEAAAQBCCAAAYASBABAAAAAkAAAAAAAAAAAAAUFAAAA//AAAAAAAAAAAAAAAAAAAAAAAA
AAAAAAAAAAAAAKCqAAAAAAgBADMzMzMzVVUAMwAzMzNVVZmZmZlmZgD/paVmZg8PAAAzqqqZDzMP
VaWlw8P/Zv/DVVqqM1XD/6UzqqqlD6ozqjOqqpkPZqqlVcOqVf+ZD2YAAAAAAAAAAABBGAAAQQhA
AAAIAgBBGAAEgCACAAAAkAAAAAAAAAAAAABQUAAAD/8AAAAAAAAAAAAAAAAAAAAAAAAAAAAAAAAA
AAAA8PoAAAAACAEAMwAAAAAAAAAzADMAAAAAmZmZmWZm/wClpWZm8PAAADNVqpkPzA+qpaXDwwBm
AMNVWqrMVcMApTNVqqUPVTNVM1WqmQ9mqqVVw6qqAJkPZoAAgAAAAAAAggCBAIIAgATADIAgggCB
AIAEgAgAAACQAAAAAAAAAAAAAKCgAAAP/wAAAAAAAAAAAAAAAQAAAAAAAAAAAAAAAAAAAADw9QAA
AAAEsQAzAAAAAAAAADMAMwAAAACZmZmZmZn/AKWlmZnw8P//M6pVmQ/MD6qlpcPDAJkAw1WlVcxV
wwClM6pVpQ+qM6ozqlWZD5lVpVXDVaoAmQ+ZAAgAAAAAAAAAAAAAAAAAAAAAAAAAIAADAAAAAAAA
AAAAAAAAAAAAAAAAAAAMAAAAAAAQAAABAAAAAAAAAAAAAAAAAAAAAAAAAAAAAAAAAAAAAA9/AAAA
AAAAAAAAAAAAAEAAAgAAAAAAAAAAAAAIAgAAAAAAAAAAAAAAgAAAAAAAAAAAAAgAAAAAAAAAAAAA
AAAAAAAAEAAAAAAAAAAAAAAAAAAAAAAAAAAAgAABAAAAAAAAAAAAAAAAAAAAAAAAAAAAAAAAAAAA
AAAAAAAAAAAAAAIAAAAAAAMAAAAAgAAAAAAQAAAAAGAAAAAAAAAAAAAAAAAAA94AAAAAAAAAAAAA
AAAAAAAAAAAAAAAAAAACAAAAAAAAgAAAAAAAAAAAAAEAAAAAAAAAAAAAAAAAAAAAAAAAAAAQAAAI
AAAAAAAAAAAAAAAAAAAIAAAAAAAAAAAAAAAAAAAAAAAAAAAAAAAAAAAAAAAAAAAAAAAAAAAAAAAA
AAAAAAAAAEAAAAAAAAAAAAAAAAAAAAAAIAAAAAAAAgAAAAAAAAALPAAAAAAAAAAAAAAABAAggAAA
AAAAAAAAAAQQABQABBAAAAAAAAAAAAAAAIAQAAAAAAAAAAAAAAAAAAAAAAAAAAAAAAAAAAAgAAAg
AAAAAAAAACAAAAAAAAAAAAAAAAAAAAAAAAAAAAAAAAAAAAAAAgAAAAAAAAACAAAAAAAAAAABAAAA
AAAAAAAAAAAAAAAAAAAAAABAAAAAEAAAAAAAAAAAAABDAAAAAAAAAAAIBhAAAgIIAQACEAAAAAAA
ABAgEAAAkAAAAAAAAAAAAACAAAgAAAAAAAQAAAAAAAAAAAAAAAAAAAAAAAAAAAAAAAAAAAAAAEAA
AAAAAAAAAAAAAAAAAAAAAAAAAAAAAAAAAAAAAAAAAAAAAAAAAAAAAAAAAAAAAAAAAABAAAAAAAAA
AAAAAAAQAAAAAAAAAAAAAAIAAAAAAAAACqAAAAAAAAAAAAAgAAAEAYAAAAEAAAAAAAAAAAAAAABA
AAAAAAAAAAAAAEEAAAAAAAAAAAAAAAAAAAAAAAAAAAAIAAAAAAAAAAAAAAAAAAAAAAAIAAAAAACA
AAQAAAAAAAAAAAAAAEAAAAAAAAAAAAEAAAAAAAAAAQAAAAAAAAAAAAAACAAABAAAAAAgAAAAAAAA
AAAAAAAAABAAAAAAAAAAAAAFegAAAAAAAAAACAQQAgAAEAAAAAgAAAAAAAAAAAAAAgAgAAAAAAAA
AIAAAIAAAAAAAAAAAAAAAAAAAAAAAAAAAAAAAAAAAABAAABAAAAAAAAgAAgAQgAAAGAAAACAAoIC
AAgQAEAAAAAQCAAAQACAAgAAAABAAAJAEAAQABABAgAAAACAEAAAAAIACACAAAAAAAAAAAAAAAAA
ABAIQAAAAAAAAAwIAAAAAAAAAAAAAQAQCAAAAAAAAAAAAAIoABICUAAAAAjIAAAAAAAAAgIQAAAA
AAIIABAAAAgAAYAAAAAIgQAABAAMAAAAAAIAABABAAAAAAAQKBAAQAAAAAowAAIhAAAAUiAQEggI
AABAABAQAAgAyABgUBIAQAAAEBAIEAAQAAAAAAgAAAAAAAAAAAAAAAAAAAAAAAAAAAAIQAAAAAAA
CAAACHgAAGBgAAAAAABQAAAAAAAAAHVAAAAAAAAAQAAAAAIAAABAAgAQAAIAAHAAACICAAoAQBAA
AAAAAAJIAAAAEAAAACgAAAAAAAAAIAAgAAAIAABCAAAAQkAAAEAAAAAEURIARAAAAiJAABBEIoAA
xkAgARQAAHAAAIAAJIQABgAARBAAQACAAAAQAAAAAAAgAAAACBAAAAoAAAAAYAAAAAAAAAAOUQAQ
AAAgAAAgAABAAAAAECAAAgAABAwQAAAQAAABQAkoAAmAAAQSEDAIBIkEUAAIAEABgACUAkkUAAKA
AEBACGAAAAAAAABAAAAMIABAAgAIAACABIAECAgACgBEQEAQAAACAAQAABEAAhAAAAAAiAAACACB
AgSIAAIACAAIQIAAAAAAAACCQAAAABJAAAAAAAARAAAAAAAQAAIABAAAAAAAAAmVAgYAAEBAABAA
AQABBAYASQABiACIAAjAAAQAAIAAAAIAAEAAcAAESAAAQBAQgBCAAgIABGJICsIABEAEgREACEAE
iAAAQJCAAAAEBAQACAEIgQACAIBAIAEGAACAABEQAYQAgAAKQCAQBAKAAAhBEACwAIABgIAgCAQE
AAYIAAAAAAAAAAJACAAEAQAAAAAAADAIAAAKAAAAggQAAAAACAAAA8wCCoAAAIAAAABAgAAAAQAE
AICgACAQACAACgAAAAIAMQAIgAAEAgIAAESQAAIAADAAAAgAIaBAAAGCAAQACACAgAAEAABAQgAA
MAAAAAAAAAAoEABABAAAEFAAAoACAQBABAgIAIAAAEBECJAAJgBAAARIMcgDAIAAlCwQAAAARAAA
CAAgIAAAAAAAAACAAAAABAAAAAAAAAgAwAAAAAAAAAAGcgAAIMDAAAAAABAAAQQBCEQACAAABAES
gAAAAAAkQAwgAAQAAEQIEWAQDAQAQCASIEBAAABgABAQABRAAQBBCAAAAAAAAAAAIAAAIIBAABAB
AAAgAUACGAgAQAABAAEYCABAAAYCABwIAhggAAAAmAgBiAACAACYCAIIAAAAAlgIABAAAAAACAoA
AAAAAAAAAAAAAAAAAAAAAAAABAAAGAgAAAjtAAQAAAAQCCgAAAAAABAYiACAIACAABgIABQAAAAA
GAgAAEIAGAAYCgKAgAFAAhgKAgGAAQECGo4AAEAQiAAYKACJIBAIAFgIAIQAERECEAgABABAAAAE
AAAAAAAAAUUCDAIAAAgAIIAgAAAAAAAEAAAAAAAAAAQAAAAAIABAAAAIAAAEAAAAAAAAEAAAAAAA
AAAAAAAAABAAIABAAAAAAAAABq8AAAAAAAAAEAAAAAQQAAAAAAAAAACAIAABRAJEAAAAACBAAAAA
AAAoAAAAICgABAAAIgAAgAAgAAAAAAAAIAAAAAgAAAAABAEAAAAAAAAgCAAAAAACAAABAAAAAAAA
AAEABAAAAAAAAQAAAAACIAABAgAABCDAAAECBAAAAiAAAQIAIAAAwAABAAAAAAAAAAAAAAAAAAAA
AAAAQAAAAAABAAAHbAgAQIAAAAgBEAAAAAAABAEOCAAAAAIAAQQAEAAAwAABDAgAAIAAAAEIAAAB
AQURAQkQAAAA0AABCggkgAHEEQEQAAgAAAASAQAICAAAABABCQAAAAAgAAAJAAAAAEAAAAkAAAAA
AAAAAQAAAAAAAAAIAAAokAAAAAkAAQAAAAAAAAAIKgAAAAAAAAAAAAAAAAAAAAAAAAAACAFIAAAA
AAAAAA67AAAAAAAAAABCBhEAABCgAAACAAAAEAAABBAAAAAAAAAAAIAAABKAAACIuAAAAgAAQAgY
BAAAkABAAIEAAAICAAABAQAAAEAAAQEAAAAYgAAgAQIAAAAAxCABAAAAwIDEIAMCAAAAAMQgAQIA
AAAAxCABAAAAAADEIAMEAAAAAMQgAAAAAAAAQAAAAAAAAAAAAAAAAAAAAAAgBAAAAAAAxAAAAKki
AAAAAAAAQCEAAAAAACHEIAAAAAAAqMQgIAAEFAAAxCgAKAAAICTEKQUAAAAgCMQkAgAAACphxCFJ
QAAAEKDEIiQAAAAAKMQAJiAAAAAAhJQIAQAAoAABkgQAAAIAIAGSCAEAAAAAAYQEAQAAAAABgQgA
AAAAAAGACAAAAAAAAYAAAAAAAAAAAAAAAAAAAAAAAAAAAAAAAIQAAIAAAAABAAAAjoAAAAAAAAAA
qAAUAAAEhAGQAECAAAABAYgAAAAIAAABhAAAAAAUAQGEEBIAAYEgAbIELQACCAQBqAASAQAAhAGB
ACIAAksBAQgAMAAADFIBFABAAAAAAAQAAAAAAAAAAAAAAAAAAACIICAAAAAAAAAQAEAAAAABAQAI
CABAQAAAAAAAAEBAAAAAAAAAAAAAAAAAAAAAAAAAAAAAIAAAAAAAAAvZAAAAAAAAAAAAABACAAAC
AgAAAAAAAAAAAAAAAAEAABAAAAAAgAAAACAAAAAgRAAAAAAAAQAAAAAAIAIAAAAEAAAgAAICAApA
ACAAAAAIAGAEAAAAQEgAQAAAAAAIAAAIAABAAABAABBAQAAAAAAAAAQAAAAAQAICABBQIBIIAEAA
AAAAAAAAAAAAAAAAAAAAAAAAAAAAAAAAAQBAAAAAAAAAQdoAAAAAAAAAAAAQCAAAAAkBAAAAAAAA
AAAIAQCAAAAgAAAQAAAAAAQEAEAAAAAACAIAAAgABAAQAQBIBAAAAAAAAASUAAAAAKAACAQAAAAA
AggEIAAAAAIDAEAAAAAQEgIBAAAAgAAAAAAAAAAAAQBACAQgAIAAAEAAAAAQAAACggBAAAAAAAAA
AAAAAAAAAAAAAAAAAAAAAAAAAAAAAAAAAABDagAAAAAAAAAAAAAAAQAAAAAAAAAAAAAAABACIAAA
AAAAAAAAAAAAAAAAIAAAAIgAAAAAAAAAAAIAAAAAAAAQCgBAAAAAAAAAEAAAAAAAAAgAAgAAAAAN
iAAAMCAABAGAAAQUFAAACYgAQGAgAAAJiBQCAAAAAAmIEAAAAAAADagEACAgAAAICAAAAAAAAAAA
AAAAAAAAAAAAAAAAAAAAAAAAAALoAAAAAAAAAAAAAAAAAEAAAAAAAAAAAAAAAACAAAAAAFAAgAAA
AAACAoAgAAAAACEAAAACAAAAAAAAAAAAAAAAAAgAAAAAEAAAAAAQAAAAAAACAAAAgJQAqAAUQAAD
FBAAABOQAACUA0MAAAAAABQAEAQAAAAJlAQUAAOAAAAUAAAAAAAAgJAAAAAAAAAAAAAAAAAAAAAA
AAAAAAAAAAAAAAAADBcAAAAAAAAAAAAAAAAAEBAAAEAAAAAAAAAABEBAOQAAEAAAAAMAAAAEQAAE
AAAAAAAAEDBAQAMBAAAAAgAAEAABAAJAAAQQABAAMAAAAgAAAAEAAAAAAAAgAFCAAAAQEMgAFTAA
AAAFBSAwwAASAAAAAAAAABIAAAAABSBIAAAAAAAQAAAAAAICAAAAAAAAAAAAAAAAAAAAAAACAAAA
AAAAAAADaQAAAAAAAAAAgAAAAIBQAgIAAAAAAAAAAAgCAAASAABQAFAAAAAAAAAgAAAAAAAAAAAA
AAACABIAAAAAAAAAAAJIAAAAAAADEAUACAAABQAACBIQAAAABC4AA5AAQEAERAoAIABAAACQAAFQ
AAAAARESEhAAQAACAgAQMAASAAwUAAAQACAABQUAAAAAAAAAAAAAAAAAAAAAAAAAAAAAAAAAAAll
AAAAAAAAAACAEAIAAAAEBAAAAAAAQAAAAACAEAAAgAAAAAAAAAAAAAAIEwJAAAACABAEFAAABAMA
AAAAAAAEAQBAEAAAAAAAAEAAAAAAAAIAWFgAAACQAAAEIAAgIIBoAAAAAAAAkBAAByAARAKXhxBY
WAAAAJCAABAQACAgkAAAgAAAgAAUBAAAAAAAAAAAAAAAAAAAAAAAAAAAAAAAAAAADhYAAAAAAAAA
AAAABAOASEgAACAAAAAAAAAAAABAAQAAAAAAAACAAAMCABhEBAAAAQAASEBgAAAAAQBAAQAAAAAB
AAACAQAAFIAAQAIABBAQAADdAFUAAwADABEAEQDPAEUAEQARADMAMwAjACMAMQAxABEAEQAzADMA
uwC7ADMAMwAzADMzAwAjAAAAAAAAAAAAAAAAAAAAAAAAAAAAAAAAAAAPvgAAAAAAAAAAEbv/dxDf
RXUAAAUFAAAAAAAAAAAAAAAAEREAVQAPBQURFQEREREAAFWZVTP/pf+lzDOlpQ+Zw8OqVcPDD5mZ
mcwzpaUzMzMzAO4ARAADAAMAIgAiAM8ARQCqAKoAMwAzACMAIwAxADEAqgCqADMAMwB3AHcAMwAz
ABEAETMDACMAAAAAAAAAAAAAAAAAAAAAAAAAAAAAAAAAAAl/AAAAAAAAAAARu/93EN+KugAACgoA
AAAAAAAAAAAAAAAREQBVAA8FBSIqAAATEwAAqplVM/9a/1rMM6WlD2bDw6pVw8MPmWZmzDOlpTMz
MzMAAABEADMAMwAzADMAAABFAKoAqgAwADAAIwAjADEAMQCqAKoAMAAwAAAAAAAwADAAEQARMwMA
IwAAAAAAAAAAAAAAAAAAAAAAAAAAAAAAAAAAAXIAAAAAAAAAADMzACIQ34q6AAAKCgAAAAAAAAAA
AAAAABERAFUADwUFIioAAAAAAACqmVXMAFoAWswzpaUPZsPDqlXDww+ZZmbMM6WlzMzMzAAAAFUA
MwAzADMAMwAAAEUAEQARADAAMAAjACMAMQAxABEAEQAwADAAAAAAADAAMAAzADMzAwAjAAAAAAAA
AAAAAAAAAAAAAAAAAAAAAAAAAAAJfwAAAAAAAAAAMzMAIhDfRXUAAAUFAAAAAAAAAAAAAAAAEREA
VQAPBQURFQEBAAAAAFWZVcwApQClzDOlpQ+Zw8OqVcPDD5mZmcwzpaXMzMzMGgRQLGIYC5QaBFAs
YhgLlBoEUCxiGAuUGgRQLGIYC5QaBFAsYhgLlBoEUCxiGAuUCABQJCIQAoQAAAAAAAAAAAAAAAAA
AAAAGIAAnAAAABQAAAuGAAAAFAAAAAQZAABMbAABlBAAAExIAAEUFAAAnFAAERQZAABMbAABlBiI
BFxoAAWUGQAgTGwAAZQQABBIbAABFBQAEIh0ABEUEEQRSEgAgRAYgcCMaBgBlBiBwIxoGAGUGIHA
jGgYAZQYgcCMaBgBlBiBwIxoGAGUGIHAjGgIAZQIgQAEIAAAhAAAAAAAAAAAAAAAAAAAAAAaAAAM
AAAABAAAALQAAAAEAAAABBoAABxgAAuUEgAAHEAACRQQAAAMQAABFBoAABxgAAuUGgAADGIACZQb
AAE8ZAAPlBIAAAhkAAkUEAAACGQAARQSAEAIQRgJEAAxADEAIwAjAIgAiAAzADMADQANADMAMwBE
AAAAMwAzADIAMgAjACMARABEMzMAMwAAAAAAAAAAAAAAAAAAAAAAAAAAAAAAAAAAAMwAAAAAAAAA
GAAAAAAAAAAAAAAAAAAAAAAAAAAAAAAAABH/MjcA/woPAAAAAAAAAAAAAAAAAAAAAABVAP8AAAAA
AAAAAAAAAAARERERAA8FBQBV/1UAqgDMADEAMQAjACMAVQBVADMAMwANAA0AMwAzAFUAAAAzADMA
MQAxACMAIwBVAFUzMwAzAAAAAAAAAAAAAAAAAAAAAAAAAAAAAAAAAAAAzAAAAAAAAAgcAAAAAAAA
AAAAAAAAAAAAAAAAAAAAAAAAAN0xOwD/Cg8AAAAAAAAAAAAAAAAAAAAAAKoA/wAAAAAAAAAAAAAA
ABEREREADwUFAKr/VQCqAMwAMQAxACMAIwCIAIgAAwADAA0ADQADAAMARADuAAMAAwAyADIAIwAj
AEQARCIiACIAAAAAAAAAAAAAAAAAAAAAAAAAAAAAAAAAAADMAAAAAAAAABgAAAAAAAAAAAAAAAAA
AAAAAAAAAAAAAAAR/zI3MD9fDwAAAAAAAAAAAAAAAAAAAAAAVQAAAAAAAAAAAAAAAAAAEREREQAP
BQUAVf9VAKoAzAAxADEAIwAjAFUAVQADAAMADQANAAMAAwBVAN0AAwADADEAMQAjACMAVQBVEREA
EQAAAAAAAAAAAAAAAAAAAAAAAAAAAAAAAAAAAMwAAAAAAAAIHAAAAAAAAAAAAAAAAAAAAAAAAAAA
AAAAAADdMTswP18PAAAAAAAAAAAAAAAAAAAAAACqAAAAAAAAAAAAAAAAAAARERERAA8FBQCq/1UA
qgDMAAAAAAAAAAAACAAAAAAAAAAAAAAAAAAEAAAAAAAAAAAEAAAAAAIAAAAAAAAAAAICAAAAAAAA
AAAAAAAAAAAAAAAAAAAAAAAAAAAAAAAAAAAAAAToAgAAAEAAQAAAAAAAAAAAAAAQAAAAAEAAAAgA
AEAAQAAAAAgAAAAAAABAAAAAAAAAAEAAAAAAAAAAAAAAAAAAAAAAAAAAAAMAAAAAAAAAAAASACCA
AAAAAAAIAAAAAAICAAAAAAAAAAACAAAAAAAAAAAAgIAAAAAAAAAAAAAAAAAAAAAAAAAAAAAAAAAA
AAAAAACAAAAAABAAAAAAAABAAAAAD08AAAAAAAACAgAIAAAAAAAAAgAAAAACAgACAAAAAQAAAAAA
gAAAAAAAAAAAAAAACAAAAAAAAQAAAAAAAAAAAAAAAAAAAAAAAAAAQUAAAAAAAAQAAAAAAAAAAAAA
AEAAAAAAAAAAAAAAAAQAAAAAAAAAAAAQAAACBAAIAAAAIAAAAAAAAAAABAAAACAAAAAAAAAAAAAA
AAAAAAEAEAAAACAAAAAI4AAgABAgICAAAAgAAAAAIAAEAAAEAAAwAAQgEAQgASAAABAAAAAAAAAA
AAAAAAAAgAAAAAAAAAQEAAAAAAAAAAAAAAAAAAAAAAEAAAAAAAAAAABAAgAAIAAAKAAAAAABAQAA
AAAAAIIAAAAAAAAAAAAAABAAAAAAAABMCABAAAEBEAAAAgAAAAAAAEAAAAAAAAAAABAAAQAAAAAQ
AAAAAAAAAA19AQIQEAAACQEAgAAAAAAAAAAEAAAAAREAAAQQQAAACAAAECAAAAAAAACCAAAAAAgE
IIAAAAAAAAAAAAAAAAAAAAAAAAAAAoAAAICAAAAAAAAQAACEAAAQAAAAAAAAAAAAAAAAAAAAQBAA
AAAAAAAAABAAAIAAAAIAAKAAAEAAAAAAAAAEAAAAAABAAAAAAAAAAAAAAAACACABAAAAAAAAAAAA
A8cARAAAAAAAAAAAAAAAAAAAACAAAAAAAAAAQAAABAAAAAAAAAAAAAAAAAAAAAAAAIggAAAABAAA
AAAAAAAAAAAAAAAAAAABAAAAAAAAAAAAAAAAAAAAAAAAAAAAAEAAAAAAAAAAAAABAAAAAAAAAAAA
AACAAAAAAAAQCAgAgAAAABAAAAAAAgAAAAAgAAAAAAAAAIAIAAAAAAAAAAAAAAAAAAAF+QAAEAAA
QBAAAEAAAAAAQAAACAACAAAAAAAAACIABBAAAAAgAAAAAAAABAAAAAAAAAAAAAAAAAICAAAAAAAA
AAAAAAAAAABAAAQEAAAAAAAAABAQAAAAAAAABAAAACAAQAIAAEAAAAAAAAACAAAAAAAAAQAAAQAA
EAIEiIAAAwACAAAAAAAAAAAAAgIQAAAAMAAAAIAAAAAQAAAAAAAAAAAAAAWCAAwAQgAQAAAAEBAA
AAIAAgAAAAAAAAAQEAAAEAMAAlAAAAAAAEACAAIAwAIAIAqQAAEAAIQAAAAiAAAAAEAAgAiAAAAE
AAACAAgAEAAAAgAADUAAAAAAABJAAEAAggAAAGAAAABAIAIAaBAAAAAAAAgCEAAAQAAAAAIwAAAA
AAAAAAgAAAAAAAAQABAIAAAQAAAAAAgAAAAAAAoAAAAAAAAABYQiAAQAEAAQYABIAAAAAAEgAAAA
AABAAAAAEAAAAAABAABQAAAAAABAgCAQAGBgAAAAQEBAAAAAAABAEAACAAAAAEAAAAgACgAAAAgw
EAAQIIAmIAAIQAgAAI4AAEAAAAAADAAAAAAAAAAEgEQAAAAAAAkAAAAAAEAQBAAgEAQCQAAAAgAA
AABAAAAAAABAEAAAACACAAAAAAAIIAQAAhJAAAAE3gACACQAACIAEAAQAABEAAAACYgCAQAAAAAB
IAAAACAAEIGQAAQASABoAoAADABgJAAMiBTIRBECAACABlQAIDAEDgAGAABAAEgIAAIABGEAAAAE
AFAQBEAACAAQAMAAAAAQAAAEAABAABAAAAAAAACAkAQEBAAAAAAIQEAAQACIAAIEAAAQCAAAEACA
AAAAQAAAAEABAAAAAWIAAADABAAAAAX0AEEEAAEAAAABI0ACAAACAAAwAABAAAAAgAIAAAQDAAIg
AEQEwAAAiAAMAAAQAAFAApAgAAgAAIhBkgAAAAAQQAAAgAAQQAQQAgEABCBAAAoAKAAAEEAAAAiK
AEAAAQCAAoAAgACAAAEADAmAAAAAAAAJAAAAAACAAQAQAACAAEAAABEAAAAAQAACAgAQABAAAAAA
AQAAAAAAgAEAAAEKQAAACogAAAAAAAQIQACAQAIAQAAAAAAQAkAAACAAAQAAAQAAAAAAgABAgACA
QgAAAgQABgAAiIAAEAAAAQIECAEBgAQIBBAAAQgASCAACAABAABCAgCAgAAAAAxAAAAAAEAAAAAA
IQAABAAgQAAkIAEAAAAAMCAUAABAAAAQBgCAEAIAAAAAAAAAAAAAABAAMABAAAAAAAAABAAAAAEC
EAQAIAAAAAAGCSJDAAQMAIAgBAEIAAAAAIIAACAABEAAAIAAIAAAASBCAJAkAAAASIAIIDAAyADB
IAAAABAARBEgBIAABEAAgAAEBIABAAABABAAEIgAABGAIAABAAAAEAgCgQAAAAAYCAAIAAAAABAI
AAAAAAAAEAgACAABAAAYCAAIQAAAABqKAAIBABgAEAgAEAAAAAAYCAAAIAAAAAgIAAAgAAAAGQgA
AABvAAAAQgAAGggAAgAAAAYYCBAMAAAAAAAAAAEAAAgCGAgAERAERAAaCAAJAAAEgBgMAoBABEAA
GAgAAEAADAAYSAAAABAQABgKAgwAEQAEWAgAAGAARAQAAQAAACAAAAAAACgAAAAAAAAAQAAAAQAA
AAAgAQAAAAAQAACEAAAAAAUAAAAAAAQgAAAgAAQAAACYAAAAAAgAABAAAAAAAEAAAAAACRgAAABA
AAEAAAggIAABAAAAACAAAAAAAIAQCAAEAAAAEABACAAAAAAEABIAAAAAABAABQBAAACAIABCgACI
AAAAAAIAAABAAgBAEAAgAEAABAAAgACAAAABAAAAAAgAAAEAAAAAAIAAAQAAACAAAAABAABAAAAA
AAEFGAAAAQAAAQAAAAEAAAABAAAQAAAAAAEAAAAAAAAAAQAIAACAEBEBAAAAugAACAAAAQEBAAAA
AAAAIAGAAAAAAEAAAAgIIAAAEAMBAAAIAIEBAQEMAACAAaBgAQgIAIACAiIBCFgAgADIIgEQCoAB
ANEgAQQAAEEAAQMBAQQAAAAAAAAAAAAANAAAAAAABAAgIAAAAAAACgAAAAAIAAgAAAAAAAAAACgA
BCAAAFhAAAAQAwAAAAAaAAAAAAAAAAAAAAAAAAAAAAFAAAAAAAhJAAQFAAAQIAAABAKAAAAAAAEE
AAAAEIARAACIAAAAAAACWAIAAAAQAAQYQAAAAAAAggAAAABQDAABAAAAAAABAIAACAAAAgoAQAhE
AAAQKAAAAIAAAAAAhCwAAAAAAgDEAAABAAAAAIQAAAAAAAAAhCAAAAAAAADEIAFAAAABAMQBAgIA
AAAAhCQAEAAAAADEIAAAAAAAAEAgAAAAACQAxAAADyIpAVMAAACQxCACAAAAAEDEIAAAAACEIcQh
ACAAACCgxCAAwAAgJKDEICMCAAA6QMQpAUAAAhLgxCIDQgAAWuDEIkBAAAAYkMQgQgAAIACoxAgI
AAAAISABgAAAAAAQIAEBAAAAAAAgAQAAAAAAAAABgwAAAAAAAAGACggCAACgAQgACAAABSABlAAA
AAAAAAGAAAAAAAAAAIACAAAAFEgBAAALfIAJEAAABAgBgJSAAAAAAAGAAVAAAQQIDYoAEAACBAgB
kAowAQAQBAGACCGAAgAQAaAJMwAAQAQBiAgoQACABAGgBCwAAAABAaAAEgAAEgABBAAAIAAAYAAA
IAAgEEAAAAAAEAAAIBAAAAAAAAAAAAAQIEAAAAAAMAAAQAAgAAAAEAAAAAAAAAAAAAAAAEAAAAAA
AAAAAAAAAgBABAABAAAAAANqQJQEEAAAAEEAAAwABgAQQQBAAAAAAAAAAAAIAEBAAEAAAAAAAAAA
ADACAkQIAAERBCAAAAABUCAAAAAEEAAQBUCAAAAAAAEBAAFgAABggAgAAAAABAQAAABAAAAAABDA
AAAAAQAAAAAAAAAAAAAAAAQBgEIAAABEQIAIEEEAAAAAAgCAAAAAAAAAAAAAAAgAAAAAAQAAAADB
BAAAAAKAAAAATgqhQEhAAAQZEkAAIADhSAAAGAIAAAAAGAAAEhDAAAQAAAAAAAAAAAAAAIAQgAQE
QAAKAAAAUAgAQAECQAABAAAAgEEAIgAAAAAEAAAAAAAAAAAAAAACAACQAAEAAAAEAAAAAAAAAAAA
AQAAAAAAAAAAAAAAAAAAAAAAAAQAAIAAAAAAAAAAAACAAAAAAAAAAAAAAAAAAAAAAAgAJIgAAAEA
AABJEhAoJACAAAAAgAAEAhAAAAAAAAAAAAQAAAAAAAAAAAAAAAAAAAAAAAAAAQBAAAAAQRAAAAAA
AAIACAAAEAAAAhEAAAAAARAAAAAAAEAAAAgAEAAAAAACQAAAAAAAAAAAAAAAAAAAAAAAAAAAAAAA
AAAAAAAAAAAAAAAgBAAAQDABAAAAAAAAAAAAACAAAAAAAAAAAAAAAAAAACAAYAQAgAwAAALAIAAO
AEAIAUBAQAAAACAQAAAAAAAAAAAAAAAAAAAAAAAAAAAAAAAAAAAgAAACCggAAAAgAAAMCAAAIDAA
AAhAAAICQAAAAAAQQQAAAAAiAgIAAABAAgAAAAAAAAAAgAAAAAAAAABAAAAAAAAAAAMAAABAAAAA
AAACAAAwAwIAQAUAAABACAAAQAAAAAAAgAABAAAAAAAAAAMCAAAAAAAAUAAABccCAwCAOBIAhAAM
AAgCAAOEAAAIAAACAEBIQAAAAAAAAAAAAAAAAAAAQAQQIAgUAEQAAAAAABAAABIAAABAEABAAIAA
AAAQABAABwAAAAAQAAAAwAAAAgCAAAIQAAACEAAAAAAAAAAQAgAAAAAAAAAAAAIQAAAAAAAAsAIQ
ADAIAgAAAAAQAAAAAAAAAAAAAAIAAAAAAAAAABkSAFAQAAKQAAAH2whAAgAABAAgIAQCACEgCAAA
AAAAAAAAABAAAAAQgAICAAAAAAAAAAAQEgAACAADAACAAAUQABAAABQIgAAQGAHAQCAgAgAIwDAA
AEACEUIAAAFAAAAEAEgQAABAEAAAAAAAEAIAAAAAAAAAAAgAAAASAAAIAAAACABAAAAAQBAQEAAA
AAAAAAAAABAAAAAAQAAAAAIAAAAAAAACQEEAQIAAAAwDEAgADUgMBBIAiJAICCAQAAACCAAAAAAA
ADIQAAAAAAUAAAAAAAAAAABAEAAMAgASAEgVAAAEBAAgBhAACgCEAgACAAAIAAAQAgAFAAgAAAIA
ByAAAQCAkEAAQAAAAAAAAAAAAAAAAAAAAAAAAAAAAAAAAGIAAAAAIAAAAABAIAAAAgAAAAAAAAAA
AAAAAEAAAAAAAAAAAABAAAAAJwOAIAAAAPKAAAEAgAACAAAAQAEAIAAGACAAAAAAAAAgoBAAYKIE
JAAAAAAAAAAAAAAJgAIANKBCgAAAIAAQAIAAAIAAQAggAQEGAkAACUFBAAAARAAFFQAAAAAAAAAA
AABFRQAAAAAAAAARAAAAAAAAAAAAAAAAAADI/wAAAAAiKgAFAAD7AAAAAAAAAAAAAAAAAAAAAAAA
AFUAAAAAAAAAAAAAAAAAAAALh0RENzcAAFVVCgh3d1UAAAIAAAwMAAAAAAUFUFAAAPVVAAAAAAAA
AABVww+ZD5n/wzNV/8MPmVWZVTP/mQ+ZDzPwD/APD5kPmQAA//9QUDAwAAAAAAAAAAAAAIqKAAAA
AAAAAAAAAAAAAAAAAAAAAAAAAMj/AAAAABEVAAUAAPsAAAAAAAAAAAAAAAAAAAAAAAAAVQAAAAAA
EFAAAAAAAAAAAAMjiIw3NwAAWloFFSIiVQCoqgAADAwAAAAACwuwsAAA9VUAAAAAAAAAAFXDD5kP
Zv/DM6r/ww9mqpmqM/+ZD5kPM/AP8A8PmQ+ZAAAAAAAAMDAAAAAAAAAAAAAACgoAAAAAAAAAAAAA
AAAAAAAAAAAAAAAAyP8AAAAAAQUAAAAAcwAAAAAAAAAAAAAAu7sAAAAAAABVAAAAAAAQUAAAAAAA
AAAAAziIiDIyMzJVVQUFMzNVAKqqAAAAAAAAAAALC7CwAAD/VQAAAAAAAAAAVcMPmQ9mAMMzVQDD
D2aqmarMAJkPmQ/M8A/wDw+ZD5lVVQAAAAAwMAAAAAAAAAAAAAAFBQAAAAAAAAAAAAAAAAAAAAAA
AAAAAADI/wAAAAACCgABAABzAAAAAAAAAAAAAABVVQAAAAAAAFUAAAAAAAAAAAAAAAAAAAAPt0RA
MjIzN1VVCgozM1UAAAAAAAAAAAAAAAUFUFAAAP9VAAAAAAAAAABVww+ZD5kAwzOqAMMPmVWZVcwA
mQ+ZD8zwD/APD5kPmVVV//9QUDAwFAgAiFAAERAAAAQAaAAAEAAAAABIAAAQAAAAiAAAABAUAACc
AAAAFBkABEhIAAGQEAAASEgAARAAAACcAAAAFAAAAAQAAAAAHQAASFAAARAAAA3gGQAAXGwAARAd
AACIdAARkBAAAEhoAAEQGQAATEgAARQYgABcaAAFlBkAIExtAAGUGQAQTGwAAZQdABCMdAARlAAA
EAB0ABGUFAAYiHAAEZAQAAAIQAABEAAAAABiAAAUAAAAAEAAABAAAAAIAAAAABAAAAwAAAAUGgAA
CEAAC5QSAAAIQAAJEAAAAAwAAAAUAAAAFAAAAAQYAAAIQACJBAAAC+kaQAAMYAApFBgAAAhgAAOE
EgAACGIACRQaAAEcQAAJFBoAAAxiAAmUGwABPGQAD5QbQAA8ZACPlB0EAHx0ABeUAACAAHQAF4QU
AIBIcgATlFVVVVUMPx0dAAAAAAAAAAAAAAAAAAAAAAAAqqoAAAAAADc3AAAAAAAAEQAAAAAAAAAA
MzcAAAAAAACqqgAAAAAAAAAAAAAAACIiM3dVAFVVAAAB+AHvd/8AAPszAKoAAP8A/wAAAHBwAAAA
AAAAqq8AAAAAAAAAAAAAAABVVQKqVQAAB/DwVVUAACIiVcNVmQ+ZVVX//5mZ/6X/pVXDD5kzpVUz
qqpVVQw/HR0AAAEBAAAAAAAAAAAAAAAAAABVVQAAAAAANzcAAAAAAAAAAAAAAAAAAAAzMwAAAAAA
AKqqAAAAAAAAAAAAAAAAI3M7OyAAAQEAAA3PAe+//wAA+zMAVVVV/wD/AAAAcHAAAAAAAABETwAA
AAAAAAAAAAAAAP//AleqAAAL8PBfXwAAIiKqw6qZD2ZVqgAAZmb/pf9aqsMPZjOlqjOZmUR3AP9V
VQAAAf8AAAAAAAAAAAAAAAAAAAAAAAAAAAA3NwAAAAAAAAAAAAAAAAAAADMzAAAAAAAAqqoAAAAA
AAAAAAAAAAAzMzs7IAABAQAABmMB7zf/AAD7MwBVVVUAAAAAAABQUAAAAAAAAEREAAAAAAAAAAAA
AAAAqqoAVaoAAAoAAF9fAAAiIqrDqpkPZlVVAABmZgClAFqqww9mM6WqzFVVRHcA/1VVAAAA/wAA
AAAAAAAAAAAAAAAAAAAAAAAAADc3AAAAAAAAAAAAAAAAAAAAMzcAAAAAAACqqgAAAAAAAAAAAAAA
ACIiNzdVAFVVAAAEXAHvN/8AAPszAKoAAAAAAAAAAFBQAAAAAAAAqqoAAAAAAAAAAAAAAABVVQCq
VQAABQAAVVUAACIiVcNVmQ+ZVar//5mZAKUApVXDD5kzpVXMAAAAAAAAAAAAAAAAAAAAAAAAAAAA
AAAAAAAAAAAAAAAAAAAAAAAAAAAAAAAAAAAAAAAAAAAAAAAABAAAAAAAAAAAAAAAAAAAAAAAAAAA
AAAAAASyAAAAAAAAAAAAAAAAAAAAAAAAAAAAAAAAAAAAAAAAAAAAAAAAAAAAAAAAAAAAAAAAAAAA
AAAAAAAAAAAAAAAAAAAAAAAAAAAAAAAAAAAAAAAAAAgAAAAAAAAAAAAAAAAAAAAAACAAAAAAAAAA
AAAAAAAAAAAAAAAAAAAAAAAAAAAAAAAAIAAAAAAAAAAAAAAAAAAAAAEAAAAAACAAAAAAAAAAChEA
AAAAAAAAAAAAAAAAAAAAAAAAAAAAAAAAAAAAAAAAAAAAgAAAAAAAAAgAAAAAAAAAAAAAAAAAAAAI
AAAAAAAAAAAAAAAAAAAAAAAAAAAAAAAAAAAAAAAAAAAAAAAAAAAAAAAAAAAAAAAAAAAAAAAACAAA
AAAAAAAAAAAAAAAAAAAAAAAAAAAAAAAAAAAEAAAAAAAAAAAAAAAAAAAAAAAAAAAGbAAAAAAAAAAA
AAAAAAAAAAAAAAAAAAAAAAAAAABAAAAAAAAAAAAAAAAAAAAAAAAAAAgAAAAAAAAAAAAAAAAAAAAA
AAAAAAAAAAAAAAAAAAAAAAAQAAAAAAAAAAAAAAACAAAAAABAAAAAAAAAAAAAAAAAAAAAAAAAAAAA
AAAAAAAAAAAAAEAAAAAAAAAAAAAAAAAAAAAAAAAAAABAAAAAAAAAAAKsAAAAAAAAAAAAAAAAAAAA
AAAAAAAAAAAAAAAAAAAAAAAAAAAAAAAAAAAIAAAAAAAAAAAAAAAAAAAAEAAAAAAAAAAAAAAAAAAA
AAAAAAAAAAAAAAAAAAAAAAAAAAAAAAAAAAAAAAAAAAAAAAAAAAAAAAAAAAAAAAAAAAAAAAAAAAAA
AAAAAAAAAAAQAAAAAgAAAAAAAAAAAAAAAAAAAAAAAAAABuoAAAAAAAAAAAAAAAAAAAAAAAAAAAAA
AAAAAAAAAAAAAAAAgAAAAAAAAAAAAAAAAAAAAAAAAAAAAAAAAAAAAAAAAAAAAAAAAAAAAAAAAAAA
AAAAAAAAAAAAAAAAAAAAAQAAAAAAAAAAAAAAAAAAAAAACAAAAAAAAAAAAAAAAAAAAAAAAAAAAAAA
AAAAAAAAAAAAAAAABAAAAAAAAAAAAAAAAAAMjAAAAAAAAAAAAAAAAAAAAAAAAAAAAAAAAAAAAABA
AAAAAAAAAAAAAAAAAAAAAAAAAAgAAAAAAAAAAAAAAAAAAAAAAAAAAAAAAAAAAAAAAAAAAACIAAAA
AIAAAAAACAAAAAAAAAAAAAAQAAAAAAIAAAAAAggAAAAAAAAAAAAAAAAAAAAAAAAAAABAAAAAAAAA
AAAAgAAAAAAAAAAAAAAAAAAAAAfiAAAAAAACAAAAAEAAAAAAAAACAAAAAAAAAAAAAAAAAAAAEAAA
AAAAAAADAAAAAAAIAAKAAAAAEIAACAAAAAIQAAAAAAAAAFAAAAAUAAAACAAAACAAAAAAAAAAAAAA
AAAAAAAACAAAAAAAAAAAAAAAAAAAAAABAAAAAAAAAAAAAAAAAAEAAAAAAAAAAAAAAAAAAAAAAAgA
AAAAAAAAAAIACAAAAo0AAAAAAABAAAAEAAAAAAAAAAAAAAAAAAAAAAAAAAAAAAAAAAAAAFAAAAAA
AAAAABAACUAAAgBCAAAEAAAAAAAAACAAAAAAAAAAAAAAABAAAAABAAAAAABAACAAAAIAAAAAgAAA
AAAAAAAAAAAAAAAQAAACgCIAAACBAFAAAAAAAAAAAhAAEAAQAAAAAAAAAAAAAEAAACAAAAAAAAAA
AAAAAAAPJgIAAAkAAAAAAgAAUAAAAAAAAAAAAAAABAgAAAAAAAIAAAgABAQAAACAACAAAABAAAAA
AAAIAADACAAAAAIAABAQAAAAAgAAEAoAQAACAAEAAAhAAACAAAAAAIAAAAADAAAAAAAAAAAAAAAA
QAAAAJAAgAEAAAAAAAAADAAAAAAABAAAAAAAAAAAgAAAAAAAAAAAAAAgABAAAAAAAQAAAAAAAARt
AIAAAAAAEAAAgQAQAAAAAAAAAAAAAAAAAACAAAAAAAAAIYAAAAAIAAABAAAEAAKAQICAAAACAQAC
BMAAEIAEAAICkAAAAAaBEIAABAAAQAAABCAAAAAAAAAAAAAFAAIAAAAACAAAACAAAAAAAAAAAAAA
AQAAAAAAAAAMAAAAAAAAAAAIAAAACIAAAAAAAAAAAAAAAAAAIAAAAAAAAAIACAAABnwBAAAIAAKg
AAIAABQAAAAAAAIAAAAAAAAQAAAAAAABAAAEAAAAABQAAAIAAAAAAjAAEAAACAKhABIEAAAFASAA
EgAAAAIAhhANAAAAARCEAAABIAAAIAAAAIAgAAAAAQAAIAAAAAAAAAAAAEAAAACAACABIIAAAAAE
AEQAAAAAAAQAAAAAAAAAAIAAAAAAAAAAAAAAACAAAAAAAAEAAAAAAAAEzgCAAAEAAAAAACBAQAAA
AAAAAAAAAAAABAAAIAAAAAAAAAQABAEAQAAAACAAAQBAgEAggAAAAASAAABgAACAAQAAgAAAAAAB
gQCAQAQAAAEAAAAAAAAAAAAAAAAAAAAAAAAAAAAAAAAAAAAAAAAAAAAAAAAAAAAAACAAAAAAAAAA
AAAAAAAAAAAAAAAAAAAAAAAAAAAAAAAAAAAAAAAAAAAAAAvgAAAAAAAAAAAAAAAAAAAAAAAAAAAA
AAAAAAAAAAAAAAAAACAAAAAAACAAAAAAAAAAAAAAAAAAAAAAAAAAAAAAAAAAIAAAAAAAAAAAAAAA
AAAAAAAAAAAAAAAAAAAAAAAAAAAAAAAAAAAAAAAAAgAAGAACEAAAAAAAAAAAAAAAAAAAAAAAAAgA
AAAAAAAAAAAAAAAAAAAAAAAAAAAAAAAAAAAAD3cAAAAAAAAAAAAAAAAAAAAAAAAAAAAAAAAAAAAA
AAAAAAAAAAAAAAAAAAAAAAAAAAAAAAAAAgAAAAAAAAAAAAAIAAIQAAAAAAAAAAAAAAAAAAAAAAAA
AAAAAAAAAAAAAAAAAAAAAAAAAAAAAAAAAAAAAAAAAAAAAAAAAAAAAAAAAAAAAAAAAAAAAAAAAAAA
AAAAAAAAAAAAAAAAAAAAAAAAAAAAAAAAAAAAAAAAAAAAAAAAAAAAAAAAAAAAAAAAAAAAAAAAAAAA
AAAAAAAAAAAAAAAAAAAAAAAAAAAAAAAAAAAAAAAAAAAAAAAAAAAAAAAAAAAAAAAAAAAAAAAAAAAA
AAAAAAAAAAAAAAAAAAAAAAAAAAAAAAAAAAAAAAAAAABYAAAAAAAAGAAAAAAAAAAAAAAAAAAAAAAA
AAAAAAAAAAAAAAAAAAxeAAAAAAAAAAAAAAAAAAAAAAAAAAAAAAAAAAAAAAAAAAAAAAAAAAAAAAAA
AAAAAAAAAAAAAAAAAAAAAAAAAAAAAAAAAAAAAAAAAAAAAAAAAAAAAAAAAAAAAAAAAAAAAAAAAAAA
AAAAAAAAAAAAAAAAAAAAAAAAAAAAAAAAAAAAAAAAAAAAAAAAAAAAAAAAAAAAAAAAAAAAAAAAAAAA
AAAAAAAAAAAAAAAAAAAAAAAAAAAAAAAAAAAAAAAAAAAAAAAAAAAAAAAAAAAAAAAAAAAAAAAAAAAA
AAAAAAAAAAAAAAAAAAAAAAAAAAAAAAAAAAAAAAAAAAAAAAAAAAAAAAAAAAAAAAAAAAAAAAAAAAAA
AAAAAAAAAAAAAAAAAAAAAAAAAAAAAAAAAAIAAAAAAAAAAAAAAAAAAAAAAAAAAAAAAAAAAAAAAAAM
YQAAAAAAAAAAAAAAAAAAAAAAAAAAAAAAAAAAAAAAAAAAAAAAAAAAAAAAAAAAAAAAAAAAAAAAAAAA
AAAAAAAAAAAAAAAAAAAAAAAAAAAAAAAAAAAAAAAAAAAAAAAAAAAAAAAAAAAAAAAAAAAAAAAAAAAA
AAAAAAAAAAAAAAAAAAAAAAAAAAAAAAAAAAAAAAAAAAAAAAAAAAAAAAAAAAAAAAAAAAAAAAAAAAAA
AAAAAAAAAAAAAAAAAAAAAAAAAAAAAAAAAAAAAAAAAAAAAAAAAAAAAAAAAAAAAAAAAAAAAAAAAAAA
AAAAAAAAAAAAAAAAAAAAAAAAAAAAAAAAAAAAAAAAAAAAAAAAAAAAAAAAAAAAAAAAAAAAAAAAAAAA
AAAAAAAAAAAAAAAAAAAAAAAAAAAAAAAAAAAAAAAAAAAAAAAAAAAAAAAAAAAAAAAAAAAAAAAAAAAA
AAAAAAAAAAAAAAAAAAAAAAAAAAAAAAAAAAAAAAAAAAAAAAAAAAAAAAAAAAAAAAAAAAAAAAAAAAAA
AAAAAAAAAAAAAAAAAAAAAAAAAAAAAAAAAAAAAAAAAAAAAAAAAAAAAAAAAAAAAAAAAAAAAAAAAAAA
AAAAAAAAAAAAAAAAAAAAAAAAAAAAAAAAAAAAAAAAAAAAAAAAAAAAAAAAAAAAAAAAAAAAAAAAAAAA
AAAAAAAAAAAAAAAAAAAAAAAAAAAAAAAAAAAAAAAAAAAAAAAAAAAAAAAAAAAAAAAAAAAAAAAAAAAA
AAAAAAAAAAAAAAAAAAAAAAAAAAAAAAAAAAAAAAAAAAAAAAAAAAAAAAAAAAAAAAAAAAAAAAAAAAAA
AAAAAAAAAAAAAAAAAAAAAAAAAAAAAAAAAAAAAAAAAAAAAAAAAAAAAAAAAAAAAAAAAAAAAAAAAAAA
AAAAAAAAAAAAAAAAAAAAAAAAAAAAAAAAAAAAAAAAAAAAAAAAAAAAAAAAAAAAAAAAAAAAAAAAAAAA
AAAAAAAAAAAAAAAAAAAAAAAAAAAAAAAAAAAAAAAAAAAAAAAAAAAAAAAAAAAAAAAAAAAAAAAAAAAA
AAAAAAAAAAAAAAAAAAAAAAAAAAAAAAAAAAAAAAAAAAAAAAAAAAAAAAAAAAAAAAAAAAAAAAAAAAAA
AAAAAAAAAAAAAAAAAAAAAAAAAAAAAAAAAAAAAAAAAAAAAAAAAAAAAAAAAAAAAAAAAAAAAAAAAAAA
AAAAAAAAAAAAAAAAAAAAAAAAAAAAAAAAAAAAAAAAAAAAAAAAAAAAAAAAAAAAAAAAAAAAAAAAAAAA
AAAAAAAAAAAAAAAAAAAAAAAAAAAAAAAAAAAAAAAAAAAAAAAAAAAAAAAAAAAAAAAAAAAAAAAAAAAA
AAAAAAAAAAAAAAAAAAAAAAAAAAAAAAAAAAAAAAAAAAAAAAAAAAAAAAAAAAAAAAAAAAAAAAAAAAAA
AAAAAAAAAAAAAAAAAAAAAAAAAAAAAAAAAAAAAAAAAAAAAAAAAAAAAAAAAAAAAAAAAAAAAAAAAAAA
AAAAAAAAAAAAAAAAAAAAAAAAAAAAAAAAAAAAAAAAAAAAAAAAAAAAAAAAAAAAAAAAAAAAAAAAAAAA
AAAAAAAAAAAAAAAAAAAAAAAAAAAAAAAAAAAAAAAAAAAAAAAAAAAAAAAAAAAAAAAAAAAAAAAAAAAA
AAAAAAAAAAAAAAAAAAAAAAAAAAAAAAAAAAAAAAAAAAAAAAAAAAAAAAAAAAAAAAAAAAAAAAAAAAAA
AAAAAAAAAAAAAAAAAAAAAAAAAAAAAAAAAAAAAAAAAAAAAAAAAAAAAAAAAAAAAAAAAAAAAAAAAAAA
AAAAAAAAAAAAAAAAAAAAAAAAAAAAAAAAAAAAAAAAAAAAAAAAAAAAAAAAAAAAAAAAAAAAAAAAAAAA
AAAAAAAAAAAAAAAAAAAAAAAAAAAAAAAAAAAAAAAAAAAAAAAAAAAAAAAAAAAAAAAAAAAAAAAAAAAA
AAAAAAAAAAAAAAAAAAAAAAAAAAAAAAAAAAAAAAAAAAAAAAAAAAAAAAAAAAAAAAAAAAAAAAAAAAAA
AAAAAAAAAAAAAAAAAAAAAAAAAAAAAAAAAAAAAAAAAAAAAAAAAAAAAAAAAAAAAAAAAAAAAAAAAAAA
AAAAAAAAAAAAAAAAAAAAAAAAAAAAAAAAAAAAAAAAAAAAAAAAAAAAAAAAAAAAAAAAAAAAAAAAAAAA
AAAAAAAAAAAAAAAAAAAAAAAAAAAAAAAAAAAAAAAAAAAAAAAAAAAAAAAAAAAAAAAAAAAAAAAAAAAA
AAAAAAAAAAAAAAAAAAAAAAAAAAAAAAAAAAAAAAAAAAAAAAAAAAAAAAAAAAAAAAAAAAAAAAAAAAAA
AAAAAAAAAAAAAAAAAAAAAAAAAAAAAAAAAAAAAAAAAAAAAAAAAAAAAAAAAAAAAAAAAAAAAAAAAAAA
AAAAAAAAAAAAAAAAAAAAAAAAAAAAAAAAAAAAAAAAAAAAAAAAAAAAAAAAAAAAAAAAAAAAAAAAAAAA
AAAAAAAAAAAAAAAAAAAAAAAAAAAAAAAAAAAAAAAAAAAAAAAAAAAAAAAAAAAAAAAAAAAAAAAAAAAA
AAAAAAAAAAAAAAAAAAAAAAAAAAAAAAAAAAAAAAAAAAAAAAAAAAAAAAAAAAAAAAAAAAAAAAAAAAAA
AAAAAAAAAAAAAAAAAAAAAAAAAAAAAAAAAAAAAAAAAAAAAAAAAAAAAAAAAAAAAAAAAAAAAAAAAAAA
AAAAAAAAAAAAAAAAAAAAAAAAAAAAAAAAAAAAAAAAAAAAAAAAAAAAAAAAAAAAAAAAAAAAAAAAAAAA
AAAAAAAAAAAAAAAAAAAAAAAAAAAAAAAAAAAAAAAAAAAAAAAAAAAAAAAAAAAAAAAAAAAAAAAAAAAA
AAAAAAAAAAAAAAAAAAAAAAAAAAAAAAAAAAAAAAAAAAAAAAAAAAAAAAAAAAAAAAAAAAABgAAAAAAA
AAGAAAAAAAAAAYAAAAAAAAABgAAAAAAAAAGAAAAAAAAAAYAAAAAAAAABgAAAAAAAAAGAAAAAAAAA
AYAAAAAAAAABgAAAAAAAAUAAAAABgAAAAAAAAAGAAAAAAAAAAYAAAAAAAAABgAAAAAAAAAGAAAAA
AAAAAYAAAAAAAAABgAAAAAAAAAGAAAAAAAAAAYAAAAAAAAABgAAAAAAAAAAAAAAAAAAAAAAAAAAA
AAAAAAAAAAAAAAAAAAAAAAAAAAAAAAAAAAAAAAAAAAAAAAAAAAAAAAAAAAAAAAAAAAAAAAAAAAAA
AAAAAAAAAAAAAAAAAAAAAAAAAAAAAAAAAAAAAAAAAAAAAAAAAAAAAAAAAAAAAAAAAAAAAAAAAAAA
AAAAAAAAAAAAAAAAAAAAAAAAAAAAAAAAAAAAAAAAAAAAAAAAAAAAAAAAAAAAAAAAAAAAAAAAAAAA
AAAAAAAAAAAAAAAAAAAAAAAAAAAAAAAAAAAAAAAAAAAAAAAAAAAAAAAAAAAAAAAAAAAAAAAAAAAA
AAAAAAAAAAAAAAAAAAAAAAAAAAAAAAAAAAAAAAAAAAAAAAAAAAAAAAAAAAAAAAAAAAAAAAAAAAAA
AAAAAAAAAAAAAAAAAAAAAAAAAAAAAAAAAAAAAAAAAAAAAAAAAAAAAAAAAAAAAAAAAAAAAAAAAAAA
AAAAAAAAAAAAAAAAAAAAAAAAAAAAAAAAAAAAAAAAAAAAAAAAAAAAAAAAAAAAAAAAAAAAAAAAAAAA
AAAAAAAAAAAAAAAAAAAAAAAAAAAAAAAAAAAAAAAAAAAAAAAAAAAAAAAAAAAAAAAAAAAAAAAAAAAA
AAAAAAAAAAAAAAAAAAAAAAAAAAAAAAAAAAAAAAAAAAAAAAAAAAAAAAAAAAAAAAAAAAAAAAAAAAAA
AAAAAAAAAAAAAAAAAAAAAAAAAAAAAAAAAAAAAAAAAAAAAAAAAAAAAAAAAAAAAAAAAAAAAAAAAAAA
AAAAAAAAAAAAAAAAAAAAAAAAAAAAAAAAAAAAAAAAAAAAAAAAAAAAAAAAAAAAAAAAAAAAAAAAAAAA
AAAAAAAAAAAAAAAAAAAAAAAAAAAAAAAAAAAAAAAAAAAAAAAAAAAAAAAAAAAAAAAAAAAAAAAAAAAA
AAAAAAAAAAAAAAAAAAAAAAAAAAAAAAAAAAAAAAAAAAAAAAAAAAAAAAAAAAAAAAAAAAAAAAAAAAAA
AAAAAAAAAAAAAAAAAAAAAAAAAAAAAAAAAAAAAAAAAAAAAAAAAAAAAAAAAAAAAAAAAAAAAAAAAAAA
AAAAAAAAAAAAAAAAAAAAAAAAAAAAAAAAAAAAAAAAAAAAAAAAAAAAAAAAAAAAAAAAAAAAAAAAAAAA
AAAAAAAAAAAAAAAAAAAAAAAAAAAAAAAAAAAAAAAAAAAAAAAAAAAAAAAAAAAAAAAAAAAAAAAAAAAA
AAAAAAAAAAAAAAAAAAAAAAAAAAAAAAAAAAAAAAAAAAAAAAAAAAAAAAAAAAAAAAAAAAAAAAAAAAAA
AAAAAAAAAAAAAAAAAAAAAAAAAAAAAAAAAAAAAAAAAAAAAAAAAAAAAAAAAAAAAAAAAAAAAAAAAAAA
AAAAAAAAAAAAAAAAAAAAAAAAAAAAAAAAAAAAAAAAAAAAAAAAAAAAAAAAAAAAAAAAAAAAAAAAAAAA
AAAAAAAAAAAAAAAAAAAAAAAAAAAAAAAAAAAAAAAAAAAAAAAAAAAAAAAAAAAAAAAAAAAAAAAAAAAA
AAAAAAAAAAAAAAAAAAAAAAAAAAAAAAAAAAAAAAAAAAAAAAAAAAAAAAAAAAAAAAAAAAAAAAAAAAAA
AAAAAAAAAAAAAAAAAAAAAAAAAAAAAAAAAAAAAAAAAAAAAAAAAAAAAAAAAAAAAAAAAAAAAAAAAAAA
AAAAAAAAAAAAAAAAAAAAAAAAAAAAAAAAAAAAAAAAAAAAAAAAAAAAAAAAAAAAAAAAAAAAAAAAAAAA
AAAAAAAAAAAAAAAAAAAAAAAAAAAAAAAAAAAAAAAAAAAAAAAAAAAAAAAAAAAAAAAAAAAAAAAAAAAA
AAAAAAAAAAAAAAAAAAAAAAAAAAAAAAAAAAAAAAAAAAAAAAAAAAAAAAAAAAAAAAAAAAAAAAAAAAAA
AAAAAAAAAAAAAAAAAAAAAAAAAAAAAAAAAAAAAAAAAAAAAAAAAAAAAAAAAAAAAAAAAAAAAAAAAAAA
AAAAAAAAAAAAAAAAAAAAAAAAAAAAAAAAAAAAAAAAAAAAAAAAAAAAAAAAAAAAAAAAAAAAAAAAAAAA
AAAAAAAAAAAAAAAAAAAAAAAAAAAAAAAAAAAAAAAAAAAAAAAAAAAAAAAAAAAAAAAAAAAAAAAAAAAA
AAAAAAAAAAAAAAAAAAAAAAAAAAAAAAAAAAAAAAAAAAAAAAAAAAAAAAAAAAAAAAAAAAAAAAAAAAAA
AAAAAAAAAAAAAAAAAAAAAAAAAAAAAAAAAAAAAAAAAAAAAAAAAAAAAAAAAAAAAAAAAAAAAAAAAAAA
AAAAAAAAAAAAAAAAAAAAAAAAAAAAAAAAAAAAAAAAAAAAAAAAAAAAAAAAAAAAAAAAAAAAAAAAAAAA
AAAAAAAAAAAAAAAAAAAAAAAAAAAAAAAAAAAAAAAAAAAAAAAAAAAAAAAAAAAAAAAAAAAAAAAAAAAA
AAAAAAAAAAAAAAAAAAAAAAAAAAAAAAAAAAAAAAAAAAAAAAAAAAAAAAAAAAAAAAAAAAAAAAAAAAAA
AAAAAAAAAAAAAAAAAAAAAAAAAAAAAAAAAAAAAAAAAAAAAAAAAAAAAAAAAAAAAAAAAAAAAAAAAAAA
AAAAAAAAAAAAAAAAAAAAAAAAAAAAAAAAAAAAAAAAAAAAAAAAAAAAAAAAAAAAAAAAAAAAAAAAAAAA
AAAAAAAAAAAAAAAAAAAAAAAAAAAAAAAAAAAAAAAAAAAAAAAAAAAAAAAAAAAAAAAAAAAAAAAAAAAA
AAAAAAAAAAAAAAAAAAAAAAAAAAAAAAAAAAAAAAAAAAAAAAAAAAAAAAAAAAAAAAAAAAAAAAAAAAAA
AAAAAAAAAAAAAAAAAAAAAAAAAAAAAAAAAAAAAAAAAAAAAAAAAAAAAAAAAAAAAAAAAAAAAAAAAAAA
AAAAAAAAAAAAAAAAAAAAAAAAAAAAAAAAAAAAAAAAAAAAAAAAAAAAAAAAAAAAAAAAAAAAAAAAAAAA
AAAAAAAAAAAAAAAAAAAAAAAAAAAAAAAAAAAAAAAAAAAAAAAAAAAAAAAAAAAAAAAAAAAAAAAAAAAA
AAAAAAAAAAAAAAAAAAAAAAAAAAAAAAAAAAAAAAAAAAAAAAAAAAAAAAAAAAAAAAAAAAAAAAAAAAAA
AAAAAAAAAAAAAAAAAAAAAAAAAAAAAAAAAAAAAAAAAAAAAAAAAAAAAAAAAAAAAAAAAAAAAAAAAAAA
AAAAAAAAAAAAAAAAAAAAAAAAAAAAAAAAAAAAAAAAAAAAAAAAAAAAAAAAAAAAAAAAAAAAAAAAAAAA
AAAAAAAAAAAAAAAAAAAAAAAAAAAAAAAAAAAAAAAAAAAAAAAAAAAAAAAAAAAAAAAAAAAAAAAAAAAA
AAAAAAAAAAAAAAAAAAAAAAAAAAAAAAAAAAAAAAAAAAAAAAAAAAAAAAAAAAAAAAAAAAAAAAAAAAAA
AAAAAAAAAAAAAAAAAAAAAAAAAAAAAAAAAAAAAAAAAAAAAAAAAAAAAAAAAAAAAAAAAAAAAAAAAAAA
AAAAAAAAAAAAAAAAAAAAAAAAAAAAAAAAAAAAAAAAAAAAAAAAAAAAAAAAAAAAAAAAAAAAAAAAAAAA
AAAAAAAAAAAAAAAAAAAAAAAAAAAAAAAAAAAAAAAAAAAAAAAAAAAAAAAAAAAAAAAAAAAAAAAAAAAA
AAAAAAAAAAAAAAAAAAAAAAAAAAAAAAAAAAAAAAAAAAAAAAAAAAAAAAAAAAAAAAAAAAAAAAAAAAAA
AAAAAAAAAAAAAAAAAAAAAAAAAAAAAAAAAAAAAAAAAAAAAAAAAAAAAAAAAAAAAAAAAAAAAAAAAAAA
AAAAAAAAAAAAAAAAAAAAAAAAAAAAAAAAAAAAAAAAAAAAAAAAAAAAAAAAAAAAAAAAAAAAAAAAAAAA
AAAAAAAAAAAAAAAAAAAAAAAAAAAAAAAAAAAAAAAAAAAAAAAAAAAAAAAAAAAAAAAAAAAAAAAAAAAA
AAAAAAAAAAAAAAAAAAAAAAAAAAAAAAAAAAAAAAAAAAAAAAAAAAAAAAAAAAAAAAAAAAAAAAAAAAAA
AAAAAAAAAAAAAAAAAAAAAAAAAAAAAAAAAAAAAAAAAAAAAAAAAAAAAAAAAAAAAAAAAAAAAAAAAAAA
AAAAAAAAAAAAAAAAAAAAAAAAAAAAAAAAAAAAAAAAAAAAAAAAAAAAAAAAAAAAAAAAAAAAAAAAAAAA
AAAAAAAAAAAAAAAAAAAAAAAAAAAAAAAAAAAAAAAAAAAAAAAAAAAAAAAAAAAAAAAAAAAAAAAAAAAA
AAAAAAAAAAAAAAAAAAAAAAAAAAAAAAAAAAAAAAAAAAAAAAAAAAAAAAAAAAAAAAAAAAAAAAAAAAAA
AAAAAAAAAAAAAAAAAAAAAAAAAAAAAAAAAAAAAAAAAAAAAAAAAAAAAAAAAAAAAAAAAAAAAAAAAAAA
AAAAAAAAAAAAAAAAAAAAAAAAAAAAAAAAAAAAAAAAAAAAAAAAAAAAAAAAAAAAAAAAAAAAAAAAAAAA
AAAAAAAAAAAAAAAAAAAAAAAAAAAAAAAAAAAAAAAAAAAAAAAAAAAAAAAAAAAAAAAAAAAAAAAAAAAA
AAAAAAAAAAAAAAAAAAAAAAAAAAAAAAAAAAAAAAAAAAAAAAAAAAAAAAAAAAAAAAAAAAAAAAAAAAAA
AAAAAAAAAAAAAAAAAAAAAAAAAAAAAAAAAAAAAAAAAAAAAAAAAAAAAAAAAAAAAAAAAAAAAAAAAAAA
AAAAAAAAAAAAAAAAAAAAAAAAAAAAAAAAAAAAAAAAAAAAAAAAAAAAAAAAAAAAAAAAAAAAAAAAAAAA
AAAAAAAAAAAAAAADAAAAAAAAAAAAAAABAAAAAAAAAAAAAAAAAAAAAAAAAAAAAAAAAAAAAAAAAAAA
AAAAAAAAACAgAAAAAAAAAAAAAAAAAAAAAAQsAAAAAAAAAAAAAAAAAAAAAAAAAAAAQAAAAAAAAAAA
AAAAAAAAAAAAAAAAAAAAAACAAAAAAAAAAAAAAAAAAAAAAAAQAAAAAAAAAAAAAAAAAAABAAAAAAAA
AABAAAAAAAAAAAAAAAAAAAAAAAAAAAAAAAAAAAAAAAAAAAAAAAAAAAAAAAAAAAAAAAAAAAAAAggA
AAAAAAAAAAAAAAAAAAAAAAAACw0AAQAAAAAAAAAAAAAAAAAAAACAAAAAAAAAQIAAAAAAAAAAAAAA
AAAAAAAAAAAACAAAAAAAAAAIAgAAAAAAAAAAAAAAAEAAAAAAAAAAAAAAAAAAAAAAAAAAACAAAAAB
AAAAAAAAAACAAAAAAAAAAAAAAAAAAAAAAAAAAQAAAAAAAAAAAAAAAAAAAAAAAAAIAAAAAAAAAAAA
AAAAAAAAAAAAAAALWQAAAAAAAAAAAAAAAAAAAAAAIAAAABAQAAAgAAAAAAAAAAAAAAAAAAAAAAAA
AAAAAAAAAAAAAAAEAACAAAEAAAAAAAAAIAAAAAAAAAAAAAAAAAAAAAAAAAAAAAAAAAAAAAAEAAAA
AAAAAAAAAAAAAAAAAhAAAAAAAASQQAAAAAAAAAAAAAAAAAAQBAAAAAMIAAAAAAAAAAAAABAAAACA
QAAAAAszAAAAAAAAAAAAAAAAAAAAAAAAAAAAiAggAgAAAAAAAAAAAAAAAAAAAAAAAAAAAAgEAAAA
AAAACAAAAgAAAAAAAAAAAAAAAAAEAAAAAAAAAAAAAAAAAAAAAAAAAAAAAAAAABAAAAAAgAIAAAAA
AAAAAAAAAAAAAAAAEACAAAAAAAAAAAAAAAAAAAAgAAAABAAAAAAAAAAAAAAAAAAAAEAAAAAACC4A
AAAAAAAAAAAAAAAAAAAAAAAAAAAAACAAAIAAAAAAAAAAAAAAAAAAAAAAAAAAACAAAAAAAAAAAAAA
AAAEAAAAAAAAAAAAAAgAAAAAAAAAAAQAAAAAAAAAAAAAAAAEAAAAAAAAAAAAAAAAAAAAAAAAAAQQ
AAAAAAAASQAAAAAAAAAAAAAAAAAAEAAAAAAIAABAQAAAAAAAAAAQAAAAACAAAAAPZwAEAAAAAAAA
AAAAAAAAAAAAQIAAAAAAAAEAAAAAAAAAAAAAAAAAAAAAAAAAAAAAgAAAAAAAAAAAAASAAAAAAAAA
CAAAAAAAAAAAAAAAAAAAAAAIEAIAAgAACAAQAhAAAACQCAAAAgIAAAACAAAAAAAAABIAAAQAAAEA
AACCAABACAAAAAIAAABAAAAAAAAAAAQBQAAAAAAAAAgQEAAAAAgAAAbJCAEIAAAAAkAAQgBAAAoA
AgoQEBAACgIQAAAAAAIAEAAAAAIAAgAAEAAACoAAAAAIAAgAAAAAAAgAEQCAAAACAAARQIAQAAAA
gAABAAA0QwIAwggCAAAAACBAAAIAAAAAIAICAAAAAAEACAAAAAAAAAgAIAAQAAAAAAAAAAAAAAAA
AAAAAAAAAAAAQAAIAAQAiAgAAAAAECBAQCgAAAAAAAAAAY+gCAAQAAAQAAAAEAAAAAAAIAAAEhAA
CAAABQAAAAAAAAAAAAAAAAACAAAIAAAAIAAgAAACAgAAQAgBAAAiAAEACkAAAgBAADJoQAACAEAg
AACRwAABAAiKAAggAAAAAAAQQIAAAgAAQAAAAAAIAAAAAAhAAAICiEYAAAAARBAABIAJUABACAAk
AAAAgAAABAlgAIAAAAAAAAgAQAIABCAAAAANUlBGgcAAAgACYQhgIACATBBAAACAAACAgABJgAAA
BAAOAACBAHAADABBAgAAwEAAAAEIkAAQCgAiAQ4QAEACACAEDiAgBAYKAAEAgQCAChFQAAAAAABA
AEAAA0AAgMAACBAABACAgACCAAAIAAAAAAAAAAAAAAgACAQCAAAAggICAAAQgACAAEABQAQAAIAA
AhQEAAQAAQACAAAAAAEKAAAAAAZUBBAAEIgAAYgIARAAgkAAzABAQAAEAAACAAIAwgHAAggCAgBC
EcAAAAAUgEAQAAEEAAEAAAAACAAAAIBAAQRBAAggAEAAAEEMEAICEAABAAgAkiAAAQAQCgANgAAB
oAAgMAIAAAAAAUAAAAYAAAAAAAAIAQACAACiAAIAAAAQAAAgADAAARAAAACAAAAIAAAAAAAAAAAA
CAAIAKAAAAQAAAAADhWQhAQQAAAABgBIAAAAAEAhAkCAAAAgCAQAAACCAYAhKQABAgCVgBAgAAIA
ACBAAAAAEAgAEQgAQAAQCAACAEAAIUCAAAAAACkoAgEgAAiCiAABcAIEQALAAAEgAgAgAAAAAAIA
AAIAgAAQAAAIAAAACABAABAAAAAAAAAAASICRiAAQIBAgABEQAAAAAAAAAkMEAAAAAAAAgAAKAIE
A4AAAAALvAEQAUAAAhLAAQAoIAAAAIggAAAQEAIAIgBAACAEIAABAAABQAQgAQABASoAYACBAAAE
AAAAAgAgCACAAMQDACAQACAgAEEQJAAAAAAgBjAAAAAAAAAAGAhAEAAAgAAYCIAAIQCCgBAIAAAA
AAgAEAgAAIAAAAA4CQAAAAAAABgIAAQAAAgAGIgBAAGACJAYCgAAIAQABBiIAAAQABAAGAgAAAg9
AABAkIAAHAggBhAAQoIcCQAAAEIEAJgIAACAAAAEGAgCAIACQAAYCgAAAAAAABgMRACAAhAAGAoE
AAAAAAAcCAQAABIBEhsIIQBAAggAGAoAAAAEAAAAAABAAAQAAAAAACAEAAEAAAAAAAAAAAAAAAAA
BAAAAggAAAAAAAIAAAAACAAAAAAAAAAAQAAAAAAAQABAAAAAAABARAAEAAAAIAAABT8gAgAQIAAA
AUQA4EAAYQhARCAEhAAAAgAACAAAAAAAAAAAAAAAAAAAQSAEAAAAAAQAEAAAAAAEIAAEAAAAAAAA
ACIAACAAQAAAQAAAAAAAIAAoCAABAAABARAIAAAIIAEAAyAAAAAAAQAAMAAAAAABAAgAABAACgEA
CgAAAAAAAQgIAAAAAAABEAgAAAAwAAEAUAAAAAAQAQAgCAAACAABAAAI5wABCQCAoBQBAAAAAAAA
AAEIAAAAAAAEAQgAAoAAAAQBBAAQAAAABAEICAAAAAAEgQAIEAAAQBABCCiggAAAIAEUAARAABEY
AQgCAAABICABAEBBAAAAAAAABgBcAABBAAAEiAAAQAAAgBgAAAAAAgAAAAgAAAAAAAAAAoAAAAAA
AAAAAAAAAgAEABAJIAAgAAAIAoAAAAAAAEiAKAAAIAAAAAzICEoEAAAAQAAMAAAAAAIAAACAAAAg
AGIAAQAAAAAQAgCMBAAAACACAAIAAAACAAAAAAAAAAAABAAEAAAAAAAAAIQIKEkgBAAAAAhIGgEC
QgApAAgAsCIAxCAEAACQBKDECQAIABSAAIQAIgAAkgAAhCEHAAAQAADEJAQAAAAAAMQhAgAAACAA
xCECAACQAADEJAkAAJACAMQgAAAAkAgAxAAABv0gCRAAkAAExCAAAAAYAADEIhEAAAAAAMQgABEA
AAAIxCgBAAQCgADEIQcIAAAAAMQpAwIEUAJAxCApCAAAUADEIEagAAAiIMQjBAAAIECgxIACJAAJ
gSABhAAkCAkEBAEACAUACAAAASAAAAAIQAABiAAgAAZAAAGIAgAAAiAAAYwAAAAAgAABiAAQCIgE
YAGIAQAACAhJAZBgIAgKQEIBAAAL2YQAAIAIKgkBkGAAAAgQAAGABAAAAAAQAZQAAAACRAEBoAUA
AABAAAGIAEAAACAAAYAIAQCECAABgABAAAICQAGoAAwIAggGAYgCMAADAAkBAAAAAAAAAAAEAEDA
BAAAgAAAAEAIAAAAAAAAAAAAAAAACAAgAAACIAAAAAAAAABgAAAAAAAAAAAAAAAAAWCAaFAABAAA
YAgCIASQAQAAAAAAAArXFABABAEAQIBAAABAAEAACSQBgMkABAAAAAAAAAEAAAgAQAAAAEAAAAAA
AABAQEBQICBAAkAAAEAACBAAACAAAAAAAEAAAAAQBACAAAAAwAAAAAAAAAAAAAAAABAIAACAAAAA
iAAAQEAAAAAAAAAAABAEAEAAAABAAAQAAAAAAAQAAAAAAAAAABgACAQAABgAAAAAAAAAAYAAAAAA
QAAgAAAATtYAAAAICAAASAQAAAEADAAAEQwAEAAQAMAAAAAAAAAAAAAAAAAAAAgABAAABBAAggAQ
IAABAEkAAQAAAAAAQAAEAAIAABAEAMAAAQAABAAAAAAAAAAAAAAABAaAgAAEIAAAAAAQAABgwAAA
AAAAAAAAAAAAAAAAAAAAQAgAAAAAAAAAAAAAAAAAAgAACAAAAAAAAAAAAAAAAAAAAgBAwAQAAABE
YAYEICAAAACQIAAEICAABCAAACgACEEgCAAAAAAAAAAAAAAAAAAAAAEAAAAgAAAAAAAAAAAEAAEA
AAAAAAAAAAAAAACAAAAAAAAAAAAAAABQAAAAAAAAAAAUAAAACAEABAAAAKAAAAAAAAAAAAAAAAAA
AAAABAAAAAAABAAAAAACAAAAAAAAAAAAAAQAAAAAAAAgIAAAAAAAQSgAAAAIAQIAAAWXABAAqBAB
ggAgAFAAAAICAAkQAAACAABAAQAAAAAAAAAAAAQAAAAEAAAAACAAICAAAAAAAAAEAAQAAAEAABAA
AAQAAAAAAAAAAAAAAAAAAAAAAAAAAAAAAAIAAAADBkAAAAAAAAAAAAAAAAAAAAAAAAAAAAAAAAAA
AAAQAAAAAAAAAAAAAAAAAAAAABIAAAAAAAMgAAAAEABAAAAEgFgAAwAACn4AFAAAEAQAAAACVABA
BgAEQAZYEBggAAAAAAAAAAAAAAAAAAAAAAAAAABAAICCAABAQIAKAIIAAgCAAAEAAAAAAAAACAAA
AAABAAAACgAAQAAAAAAAAAAAAAAAEAAAAAAAAEBICABAEAAAAAAAAAAAEAAAAAAAAAAAIBAAAIAA
AgAAAAAAAAAAAACAAAAAQAgQAAAAAAAAACEQEgAAEAgAAAAAAAAAgCACAgFIAAACAAAAAogxCBAQ
AhAAWAAAAAAAACAIAAAQAAAAAAIAEBASAAACAABQEAAAAAIQIAAAAAAAAAIAAAAAAAIAEAAAQAAA
ACAIAAAAAAAAAAAQBgAAAAAAyAABYAAVAAAAAAAAAAAAAAAAAAAAEAIEAAACAAAAAAAEAAAAAAAA
AAEEAgAAAAAAAAAQEAAAAABAAACAAACABAQAAAg/DAOAQAAAAAASCAEAEAAEQCAAgAQMgEAAAAAA
AAAAIAAAAAAAAAAAAAgAAEAQCAgQEAAACAAAAAAgQAgCIAAVABACABAQAAAAAAUAAAgAAAAAAAAA
AAAAAAAAAIBAAAAAAAcgAAAAAMAAAAAAAAAAAAASAAAABAAAAAAAAACAAAAAAAAAAAAAAQAEgAAB
AAAAIAAAAAAAAgEAAAUGgACKAAAAAY4KAAAARQSgAABEgAJAIACAAkAAgAQCAEABAAAAAQAAAAAg
AAAAIAAAAkZmAAAEACAAQEABIgAAIAAQAQCAEEAAAAAAAAAAAAAKAgAAAAAgoAAAAAAAAAAAAAAA
AAAAAAAAAAAAAAAAAAAAAAAAAAAAAAAAAAAAAAAAACIiAAAPXwAAAAAAAPDwAAAidwAAAAACAu7u
AAA/PzcAIncAAA8bAAANTQAAAAD//wAA//9VAFBQ8PAAAMzM//9V/wAAAAAAAAAAAACvrwAAAAAA
VQD/AAAAADc3AAIAAFVVAABQclDcAAAAAAAAAAAAAAAAAAAAAAAAAAAAAAAAAAAAAAAAAAAAAAAA
AAAAAAAAAAAAAAAAAAAAAAAAAAAAAAAAIiIAAA9fAAAAAAAA8PAAABG7AAAAAAIC3d0AAD8/MwAz
MwAADycAAA9MAAAAAP//AAD//6oAoKDw8AAAzMz//6r/AAAAAAAAAAAAAI+PAAAAAABVAP8AAAAA
NzeqqgAA//8AAFBRAMwAAAAAAAAAAAAAAAAAAAAAAAAAAAAAAAAAAAAAAAAAAAAAAAAAAAAAAAAA
AAAAAAAAAAAAAAAPDwAAAAAiIgAADw8AAAAAAADw8AAAAP8AAAAAAgLd3QAADw8zADMzMzIPJwAA
DVoAAAAADw8AAP//qgCgoAAADAzMzBERqqoAAAAAAAAAAAAAiIgAAAAA3d3d/wAAAAAiIqqqAAD/
/wAAUFAAzAAAAAAAAAAAAAAAAAAAAAAAAAAAAAAAAAAAAAAAAAAAAAAAAAAAAAAAAAAAAAAAAAAA
AAAAAA8PAAAAACIiAAAPDwAAAAAAAPDwAAAA/wAAAAACAu7uAAAPDzIAInczNw8bAAAKsgAAAAAP
DwAAf/9VAFBQAAAMDMzMERFVVQAAAAAAAAAAAACqqgAAAADu/+7/AAAAABUVAAIAAFVVAABQUADM
AAAAAAAAAAAAAAAAAAAAAAAAEAAAXEgAARAcgACcaAAVlBQAAIhQABEQAAAASAAAABAIgABcAEAA
EAiAAIwAAAAQAAAASAAAAJQQAABMSQABFAiAAEwAAASQCQAAXCQAABAAAAEqHIAAnHAAFZQUAAAE
dEARlBQAAIxJQAAUAAAAFAAAARQAAARcAAAAFAiABEgAAAAUCQAATCAABJAIgABcIAAElBiAAFxo
AAWUHIAAnHAAFZQSAAAMQAAJFBgAAAxiAAGEEAAACEAAARAAAAAIAAAAAAgAAAwAAAAUCAAAHAAA
ABQAAAAIAAAClBIAARxAAAkUCAABHAAAAJQIAAAMIAAAFAAAD4MYAAAMYgABhBAAABRgAAOUEAAA
HEAAAAQAAAAEAAAJFAAAAAwAAAAUCAABCAAAABQIAAAcIgAAlAgAAAwiAACEGkABDGIACZQcBABM
cgARlAAAAAAAAAAABaoDVwAAJydVEaruAP8KXwAAAAAAAAAAAAAA8AAAAAAAACIiAAAAAAAAAAAA
AAAAAAACAiIiAAAAAFdXAAAAAAAAAABVVQAAAAAI4SIgMDAwMDMADAwbGw8PMDAPAAAAAACqqgAA
AAARFQAAAAAAAAAAAAAAAAC7AAAAAET/BQUAAAAAAAAAAAAAAAAAql9fAAAAAKrwVWYAwwClAAAA
AAAAAAAFVQNXAAAREVUREVUA/wWvAAAAAAAAAAAAAADwAAAAAAAAIiIAAAAAAAAAAAAAAAAAAAIC
IiIAAAAAV1cAAAAAAAAAAFVVAAAAAAbwIiIwIDAwMwAMDBUVDw8wMA8AAQAAAFVVAAAAABEVAAAA
AAAAAAAAAAAAAHcAAAAAqv8FBQAAAAAAAAAAAAAAAACqr68AAAAAVfBVmQDDAKUAAAAAAAAAADe7
o/cAACf/Vd2q7oi7AP8AAAAAAAAAAAAAAPAAAAAAAAAiIgAAAAAAAAAAAAAAAAAAAgIiKgAAAABX
VwAAAAAAAAAAd3cAAAAACS0iKjAwMCAyAAwMG/8AADAwDwD+AAAFqq8AAAAAERUAAAAAAAAAAAAA
AMQAvwAAAABE/w8PAAAAAAAAAAAAAAAAAKpOXwAAAACqD1Vm/8P/pQAAAAAAAAAAN3dTVwAAEf9V
3RFVRHcA/wAAAAAAAAAAAAAR8QAAAAAAACIiAAAAAAAAAAAAAAAAAAACAiInAAAAAFdXAAAAAAAA
AAB3dwAAAAAEoSIiMHAwcDcADAwV/wAAMDAbAP8AAABVVQAAAAARFQAAAAAAAAAAAAAAxAB3AAAA
AKr/Dw8AAAAAAAAAAAAAAAAAqq6vAAAAAFUPVZn/w/+lAAAAAAAAAAAAAAAAAAAAAAAgAAAAAAAA
AAAAAAAAAAAAAAAAAAAQAAAAAAIAAAAAAAAAAAAAAAAAAAAAAAAAAAAAAAAAAAAAAAAAAAAAAIAA
AAioAAAAAAAAAAAAAAAAAAAAAAAAAAAAAAAAAAAAAAAAAAAAAAAAAEAAAAAAAAAAAAAAAAAAAAAA
AAAAAAAAAAAAAAAAAAAAAAAAAAAAAgAAAAAAAAAAAAAAAAAAAAAAAIAAAEAAAAAAAAAAAAAAAAAA
AAAAAAAAAAAAAAAAAAAAAAAAAAAAAAAAAAAEAAAAAAAAAAAAAAAAAAAAAAAAAAAAAAAAC0YAAAAA
AAAAAAAAAAAAAAAAAAAAAAAAAAAAAAAAAAAAAAAAAAAAAAAAAAAAAAAAAAAAAAAAAAAAAAAAAAAA
AAAAAAAgAAAAAAAAAAAAAAAAAAAgAAAAABAAACAAAAAAAAABAAAAAACAAAAAAAAAAAAAABAAAAAA
AAAAAAAEAAAAAAAAAAAAAAAAAAAAAAAAAAAAAAAAAAAAAAAAAAAACAAAAAAIBwAAAAAAAAAAAAAA
AAAAAAAAAAAAAAAAAAAAAAAAABAAAAAAAAAAAAAAAAAAAAAAAAAAAAAAAAAAAAAAAAAAAAABAIAA
AAAAAAAAAAQAAAAAAABAAAAAECAAAEAAAgAIAIAAAAAAEAAAAAAAAAAAAAAQEAAAAAAAAAAAAAAA
AAAAAAAAAAAAAAAEAAAAAAAAAAAAAAAAAAAAAAAAAAAAAAAAAANjAAAAAAAAAAAAAAAAAAAAAAAA
AAAAAAAAAAAAAAAAEAAAAAAAAIAAAAIAAAAAAAAAAAAAAAAAAAAAAAAAAAAAAAAAAAAAAAAABAAA
AAIAAAAAQAAAAAAAEABAAAAEAIAAAAAAAAAAAAAAAAAAAAAAAAAAAAAAAAAAAAAAAAAAAAAAAAAA
AAAAABAAAAAAAAAAAAAAAAAAAAAAAAAAAAAAgAAADRYAAAAAAAAAAAAAAAAAAAAAAAAAAAAAAAAA
AAAAAAAAAAAAAAAAAAAAAAAAAAAAAAAAAAAAAAAAAAAAAAAAAAAAAAAAAAAAAAAQAAAAAAAAAAAA
gAAAAAAAAACAAAAAEABEAAAAAAggAAAAAAAAAAAAEAAAAAAACAAAAAAAAAAAAAAAAAAAAAAAAAQA
AAAAAAAAAAAAAAAAAAAAAAAACAAAAAANmAAAAAAAAAAAAAAAAAAAAAAAAAAAAAAAAAAAAAAAAAAA
AAAAAAAAAAAEAAAAAAAAAAAAAAAAAAAAAAAAAAAAAAAEAAAAAAAAAAAAAAABAAAAABEAAAQAAAAA
EQgAAEAAAAgAQBCAQAICAABAAAgAAgIAEAgAAAAAAgABAAAQAAICAAEIAAQAAAAAQAgAAAAAAAAA
EAAAAAIIAAAIAIAAAAAAAAOdBAoQAgAAAggKEgAAAAACAAgQEEAAAAAAIAAAAAAAABAAABBAAAgA
AgAAAAAAAgAAAIAAEAAAAMgAAghAAAAAAgAIAAAAAAgABAgAQABAAghgAgoAAAAAAEhACgACAAAI
AAQAAAIgAQAAABAAAAABEAAGAgAAAAAQAAAIAAIQAUgAICAAICAAUgAQAAACAAAAAAAgAgAAAAAA
cgAAAABAIAAABoIgMAAAAAAAAABwCBIgABACAGAIAAAAAAAAAAAQAAAAAChhwAIACAAAAAAyAAAA
AAAQAAIAAAIAAAIACAAgAAAAQAAAAAAAAAoAIAAAAAAAAAAMIQDQCgAQIAyAADACAEBABgiAwAQA
AGECAgAABAAAAAwABBJICAAATAIAQEAAAAAMAAAAAIgAAAQBgAgIAAEQAAiAEgIAIAAAgABDAAgQ
AAAMNAgAAIAAAAAAUQSAwAACAABACIKAAACBEEAEgACAMAAAAACMAAAAICBAAAAADAAAgQBAAAAA
AAADAEAgAAAACCAAAIAAAAAAAABCAAAAAAAAACAAABDAAYEAAkEAKIABgQAAAwAAAACAEAAAAAAI
AJEEAAQAYIIAgUAiCQAAAICIACIAABAQAIAACoABAAAAAAAGAAAAAAEBAAEAQAAAgAEAAAf5EAAA
FASAgAMAAAAUAEFIgAAABABQAAAAAAABAEIIEAIABgAQFIAAABESAQAAAQEAEgTAAAEAAAAIBAAA
AAACAAABAAAAAAAMEAAAgAAAAQAAAgAAAIAAEABRoAAGAAAIAACCAAKAAAAgAAIAICAAKAAAAAAA
gAAJgAEhAAKIAAQAASAAACAICgCBIAASEAAAAAAIAgACAQQAAACAAACACAAAB5kQCgAEAAACBABA
AIAAQkIAAHAAAIQAAAgAAAAAAAwABACAEAAABAABgAAAABAAAAAoAIAAAAAABQCBAAAAAAIBAAQA
AAAAICkAgQCAAIABIAAANgBACgAAKAAWAABCAEAAABEAIIAAAsAASAAAAAAGBAACAAAIAAAAQBAA
QAAgUgAAAACAIABAABQkJAAAAAQIACAAEAABAAAJAAACACAgAAAHwQAAACAEAIAACRYQKoAAECAA
AAwAAAABAAABAQggIAAACAAEAgEIIIAEAjQABAMBAQABIAAAAAABAAQwAIAAACAABAAAAAAABAAA
AAAAAAEAQAAAACiAHCkAAJAAKIAcKQAAAFAABBgoBAAQAAAEECgAAgERAoIYKQAAAQAAABgoEIiA
AAAAICAAAAAAAAAYCAAbAIASABhJAIJAAAQAGAwAAAMUQCAQAQBAGA4CUEAUGAQYCgCAQIAAAJgI
AACAAAIAGAqAQQAIEIAYCAAIAgAAABhIEggCEAECAAAAAAAAEAAYCAAIgAAAABgIAJAAIAgAGAhB
BAAACAAAAUEEAAAAAAAARAIABAAAAAAAAgAAAAAAAAAMBABBAAgAAAAAAAQAAAAAAAAAAAAAAAAg
AAAAAAAAAAAggAAAAAAAQCAAAAAIAAAAAWUABAQCAAAAAGAEACAAAAQAYAAiQAAAAIAAAAAAQAAE
AAAAYFAEAAAABBAAAAAAAAAAAAAEAAAAABIABEAAAAgAwAAAAAAAAAAABAAAAQAAAAkYCAAIAiIB
CAAAAAAQIgEQCAgACQQFARAIBAAAEAABBAACAAEEAAEQCFAAAAAEgYgIgAACIAAAEAAIAAAACIEA
AgAAAAAAARAgAAEAAAABAAAP3xAIAQABAAABAEAAgAIAIAEIAgCAAAAAAQgACAAAAAABAQQAAIAg
AAESEggAgAAAAZMAIIAAQAAAAAAAAIAAAAEIAIAAAAAAAQIACAAAAAIBAAIAAJAQQAAABKgLAAgA
AIEAQQSQABAAABAAgAAAAABACEBAIAAAAAAAAAAAAAAABAACCQAAAAEAAAEAAAgAAAMAAAAAAAQA
AEAAAAJABAAAAAtiAIBEQAAEAAACAAAAAEAAAAAABAkAAAgAAAAgAAAAAAAAMAAEAAAgAAAAAAAB
QAAAAAYAAAAAABEACIAAAAAAAAIIAAAAAAAAAFAAAAAAAAArBEIEAASoxCIEoAAACIDEIkQAAAAD
RMQCIEIAAAAAhChCCQCQACDEIQIAAFgAkMQBAAEAkAAAhCMAEAAAAADEIAQAAAAAAMQiAEQAkCAA
xAAAD2ciAAQAAAAgxCwFQAQAAgTEJgQABAAABMQkAAAAACAAxCAGAAAAAODEJCAAABAAAMQhAEAA
AIAAxCQAAAAAAgDEIAAAAAAAAMQhAAAAAAAAxIAAiEABAAEBkAAAgAEAoAGoAiSAAAgoAQgCCEAA
BSABoAAEAAogAAGKAAAAAAAAAQAAAAgIAAANiAAEAAAIAAGAAAAAAAAAAYkACACIAAQBAAAFKZAS
EAAAoQABgAAIAAAQgQGQAAAJAAAAAYwAAAAAgAABgAAAAIBAAQGAZCAAJEAAAYAACAAAAAANkAAA
AABIAQGBAAAAAAAAAYgAIAAAAAABAAAAAAACgMAAAGAAAACAYAAQAAAAAAAAAAAAAAAAAAAQAAAA
AAAQAAAAAAAQBAAAAAAAAAAAAAAAAAAAAAAAAAQEAEQEAEEAAEAAAAAAkQAAAARsEIAAAAAQECAA
ACAAAoAARAAAAAAAAAFAAABAABAAAAAAAAAQMCAAAAAAAAAEABDgAAAAAIAAAAAAAAAAACAAAEAA
AAAAAAAAAAAAAAAAAAAMAAAAAAAACAoAAAAAAAAAAAAAAAAABAAAAAAAAAAAAAAEAAAAAAAAAAAA
AAAAAMAAAAAAAAAAAAAEIAAAAACAAQBAEAAAAAjABAEEEAAAAgAAQxDIAAREQEAAAAAAEACCAAAA
AAAAABIBghAAACAADAAAgASAAChAQETAAgAAAAAECAAAAAAAAAAAAAAAAAAAQAAAAAAAAAAAAAEA
AQAAAAAAAAAAABAAAAAAAAAAAAgAAEAAAAAAAAAAAAAAAAAAAAAAAAAAAAAAAAAAAAAAAAAAAAAA
AAAAAAAAAAAAAAAAAAgAACAQQAAAAAAAAADAwAECAABJ1QCBAAAADAsCBAAIAgAARBAAEAAAABAA
AAAAAAgIAAAIAAAAgAgBIAQABkAICSAgAAAQAgAAAAAAAAAAAAAEAAAAAAAAAAAAAAAAAAAAAAAA
AAAAAAAAAAAAAAAAAAAAAAAAAAAABAAAAAAAAAAAAAAAAAAAAAAAAAAIAAAAEAAAAAAAAAAAAAAA
AAAAAAAAACkAAEAEAAAAAAACAgAEEAAAAAnQAAACAgAAAAAgAAAoAAQABgAAAAAAAAAAAAAAAAAA
AAAEcDAAAAEARCAAAAACAkAEAAAAAAAAAAAAAAAAAAAAAAAEAAAAAAAAAAAAAAAAAAAAAAAAAAAA
AAIAAAAQAAAAAAAAAAAAAAAAAAAAAAAAAAAACEAAAAACAAAAAAAAAAAAAAAAAAAAAAAAAAAAAABA
AiAIACAAAMAAIgIAQEAUMAAAAEkAIACAgIAAQQAoFAFEAECAAAAAQAAARAAAAIAQAAXAQABBkkAT
BAIEAABAAAIEAAAAAAAAAAAAAAAACAAAAAAAAAAAAAAACQIAAAAAAAAAAAAAAAgAACAABQAAAAAA
IEAAAAAAAAACAAAAAAAAAAAAEAAAAAAAEACgAAAAAAAAAAAAAAAAAAAABAIAAAAAAAgBAAAwVQKA
yICAAAMQEAIAAAAE9wACAAAgIAAAAIAAAAIQAhAAAAAAEggAEAAEQAAIBAAIAjgAQBCABBQCAAAI
AQAAUAAAAABAAAAAAAIQAAACAAIAEAAAAAACAAAAAAAAAAAAAgAAAAAAAIAAAAAAAAAAAAAQAAAA
CAAAAAAAAAAAAAAAABAACAAAAAAAAAAQAAAAAAAAAAAAAAAEAIAAAAAAAAgAEAAABQQAAAAEAIWA
iAYAAAf6AEAAACgwEAIQkPMKAAAABAAAABAAAgIAFwQAAAACAAAIAlAAABAUABAGAAgAQMAAAAAE
AAAAAAAAAAAAAAAQAAAAAgAAAAgAAAIAAAgAAAAAAAAAAAEAIAAAAAAAAAAAAAAAAAAAAAAAAAAA
AAAAAAACACAAAAAEABAAAAAAAAAAAAAAAAAAAAAAAAAAAAAAAAAAAAAEoEiAsAAAAAAAAAAABkIA
kAMDQBITAQIQBBEAgLgAABAAYAAAAABcAAAAAgAAAAAABAAAwkCCAACgQAACAAAAEAAAABgAAAAE
AAAAAEAEAAAEAAAAAAAAAAAAAAAAAAAAAAAAAAAAAAAAAAAAAABERAAAAAAAAAAAAAAAAAAAAAD/
/wAAAAAAAAAAd3cAAAAAAAAAAAAAAAAAAAAAAAAAAMzMAPAAAAoAqqr/AEUAAAAPYQ8AVQCoqgAA
AAAAMwAAV1eqqgAAz88AAAAAAAAAAAAAM/8iIgAAD18AAAAAAAAAAAAAAACI/wAAAAB3dwAAAAAB
DwAAAAAAAAAAAAAAAAAAAAAAAAAAAAAAAAAAAAAAAEREAAAAAAAAAAAAAAAAAAAAAP//AAAAAAAA
AAB3dwAAAAAAAAAAAAAAAAAAAAAAAAAAzMwA8AAABQVQVfoAqgAAAApvCgBQAFRVVFUAAAAzAABX
/6qqAADPzwAAAAAAAAAAAAAz/yoqAAAPXwAAAAAAAAAAAAAAAET/AAAAADMzAAAAAAEPAAAAAAAA
AAAAAAAAAAAAAAAAAAAAAAAAAAAAAAAAAAAAAAAAAAAAAAAAAAAAAAAAEREAAAAAAAAAADMzAAAA
AAAAAAAAAAAAAAAAAAAAAADMzAAAAAAFBQAAAACqAAAAB9EPAFUAAABUVQDMADOqqgOrqqoAAA8P
AAAAAAAAAAAAAAAAIiIPDwBVAACqqgAAAAAAAAAAVf8AAAAAAAAAAAAAAQ+qqgAAAAAAAAAAAAAA
AAAAAAAAAAAAAAAAAAAAAAAAAAAAAAAAAAAAAAAAAAAAAAAREQAAAAAAAAAAMzMAAAAAAAAAAAAA
AAAAAAAAAAAAAMzMAAAAAAoKAAAAAEUAAAAPNA8AVQAAAAAAAEQAM1VVA1eqqgAADw8AAAAAAAAA
AAAAEVUiIg8PAFUAAFVVAAAAAAAAAACq/wAAAAAAAAAAAAABD6qqAAAAAAAAAAAAAAAAGoAAHGAA
DZQagAAcYAANlBiAAFxoAAWUEAAASEgAARAQAABMSAABEAAAAFxIAAAUAAAASAAAABAAAACcAQAA
FBQAAIxQQBEUGQAAjCQAAJQAAA2BGQAATCQAAJQYgAScIUAElBSAAJwAAAAUFAAAFAAAERQdAACM
SAAREAiAAIxQAAAUAAAAXAAAABQAAABMIAAAEAAAAEwAAAAUAAAAnAAAABQYAICMagABlBgAgIxq
AAGUGgAADGIACZQSAAAIQAAJEBIAARxAAAkUAAABDEAAABQAAAAIAAAAEAAAAAwAAAAUEAAAHEAA
ARQaAAAcIAAClAAADd8aAAEcIAAClBoAAAwiACCUEAAADAAAABQQAAEEAAABFBgAABxAAAEECAAA
HEAAAAQAAAAMAAAAFAAAABwiAAAUAAAAHAAAABQAAAAMAAAAFKWlpaWZmcPDw8OlpZmZ8A8AAAAA
AAAAAAAAAAAAAAAAAAAEzAAAAAAAAAAAAAAAAAAAAAAAAAAAAAAREVBQAAAAAAAAQERARAAAIiID
/wAAAAAL2AAAN3cAAAAAgAAKCjMzAAAA//8AAAAAAMzMVVVfXzN3FRUVHQAAICoAUSoqEVXPDwAA
AAAAAAAAAAAAAAAAAAAAAAAAAAAAAAAAREQAAAAApaWlpWZmw8PDw6WlmZnwDwAAAAAAAAAAAAAA
AAAAAAAAAAjMAAAAAAAAVVUAAAAAAAAAAAAAAAAAABERUFAAAAAAAACIiIiIAAAREQP/AAAAAAOX
AAA3NwAAAAAAAAoKMzMAAAD//wAAAAAAzMxVVQ8PM3cqFQQuAAAQFQABKioiqs8PAAAAAAAAAAAA
AAAAAAAAAAAAAAAAAAAAAACIiAAAAAClpaWlZmbDw8PDpaWZmfAPAAAAAAAAAAAAAAAAAAAAAAAA
CMwAAAAAAABVVQAAAAAAAAAAAAAAAAAAEREAAAAADg9VVYiIiIgAABERA/8AAAAACssAAP//AAAA
AMAACgo7PwAAAAAAAAAAAAAICPX1AAAAACIRBAQAABAVAAAgIACq/w8AAAAAAAAAAAAAMzMAAAAA
AAAAAAAAAAAAAIiIAAAAAKWlpaWZmcPDw8OlpZmZ8A8AAAAAAAAAAAAAAAAAAAAAAAAEzAAAAAAA
AAAAAAAAAAAAAAAAAAAAAAAREQAAAAAOD1BVQERARAAAIiID/wAAAAAK1gAA//8AAAAAqIAKCjc/
AAAAVVUAAAAAAAQE//9VVQAAEREVFQAAICoAVSAgAFX/DwAAAAAAAAAAAAAzMwAAAAAAAAAAAAAA
AAAAREQAAAAAAAAAAAAAAAAAQAAAAAACAAAAAAAAAAAAAAAAACAAAAAAAAAAAAAAAAAAAAAAAAAC
AAAAAAAAAAAAAAAAAAAAAAAAAAAAAAACAAAAAAAAAAAAAAsXAAAAAAAAAAAAAAAAAAAAAAAAAAAA
AAAAAAAAAAAAAAAAAAAAAEAAAAAAAAAAAAAAAAAAAAAAAAAAAAAAAAAACAAAAAAAAAAAAAAAAAAA
AAAACAAAAAAAAAAAAAAAAAAAAAAAAAAAAAAQAAAAAAAAAAAAIAAAAAAAAAgIAAAAAAAAACAAAQAA
AAAAAAAAAAAAAACAAAAAAgAAAQAAAAAAAAAAD3sAAAAAAAAAAAAAAAAAAAAAAAAAAAAAAAAAAIAA
AAAAAAAAAAAAAAAAAAAAAAAAAAAAAAAAAAAAAAAAAAAAAAAAAAAgAAAAAAAAAAAAAAAAAAAAAAAA
AAAAACAAAAAABAAAAAAAAAEAAAAAAAAAAIAAAACAAAAAAAAAAAAAAAAAAAAAgAAAAAAAAAAAAAAA
AAAAAAAAAAAAAAAAAAAAAAAAAAAFmgAAAAAAAAAAAAAAAAAgAAAAIAAAAAAAAAAAAAAAAAAAAAAA
AAAgAAAAAAAAAAAAAAAAAAAAAAAAAAAAAAAAAAAAAIAAAAAAAAAAAAAAAAAAABAAAAIAAAAAAAAA
AIAAAAAAAAAAAAAAAAAAAAAAAAAAAAAAAAAAAAAICEAAAAABAAAAQAAAAAAAAAAAAAAAAAAAAAAA
AAEBAAAAAAAAAAAAAAMvAAAAAAAAEAAAAAAAAAAAAAAAAAAAEAAAAAAQQAAAAAAAAAAAAAAAAAAA
AAAAAAAAAAAAAAAAAAAAABAAAAAABAIAAAAAAAAAAAAAAAAAAAAAAAAAAAAAAAAAAAAAQAAAAAAA
AAABAAAQAAAAAAAAAAAAAAAAAAAAAAAAAAAAAAAAAAAABAAAAAAAAAAAAAAAAACAAAAAAAAAAAAA
AAAAAAAABG4AAAAAAAAAAAAAAAAAAAAAAEAAAAAAAAAAAIAAAAAAAAAAAAAAAAAAAAAAAAAAAAAA
AAAAAAAAAAAAAAAAAAAAAQAAAAAAAAAAAAAAAAAAAAAAAAABAAAAAAAAAAAAAAAAAAAAAAAAAAAA
AABAACAAAAAAAAAAAAAAAAAgAAAAAAAAACAAAAAAAAAAAAAAAAAAAAAAAAAAAAAEAAAAAAAAAAAO
tQAAAAAAAAgAAAAAAABAAAAAAAAAABAAAAAAECAAAAAAAAAAAAAAAAAAAAAAAAAAAAAAAAAAAAAA
AAAQAAAAAAAAAAAAAAAAAAAAAAAAAAAAAAASEAAAAAIATAgAAAACAggAABAAAAAKAEFAEAAAAIoA
AAgQAAAAAoBACAAiAAIAAAEIEAIBAgAAAAAQAEAAEgABAIAACQIIAgACAAABCgAAAAjcAgAAwAIA
AABABAAAIAAAQgCIAgAAAAACBAAAAAAAAAAAAAAAEEAAAggQABIAAAMAAAAAAAAAAAAAEEAAAAAA
AAAAAAAAAAAAAEAAEAAAAAAAAAAAACMAICAAIgAgAAAAIAALAgAgAAAAAgsCsDAgAAJgAAAAIAAQ
QAAqAABgAAQASAAAAAAAAEAEAAAAACAAAgAAAAACQABAQAAAAAIAAAAABl0AAAAAAAJAQAAEAAgA
AAAQQEAAAAAAAAAARAAAAAAAAAAgCCAAAAAgEipKCAAAAAgCAAAwAAAICBAAAAAAACAAAAAAAAAA
AgBAABAAEAAAEgEBCAAQDCAAQQAIAAEMAABACACAAAgIQCEJAYABBAAARAhAIAIUEEEgAUAAQBAA
AAAEggAExBAAAAAQAAASAEhoCQAEAAAAABAIAAQAFIAAAAAA4gAAgAAAAIIEAA4IAEAAAAQAgQAA
AAAAAEAOAAAAAAgCAgBAAIAJgABBAAAABBCAAABQAAAAFAIAAEgAAABAAIAICgCAAAAAAAwEBAAA
AAAAgAoAAABAABAAAASAAMAAAAAsDAAAQIABACCAADJIAkAIAoYAAAiAABAQAQAAAYCDQAgAAIAA
gAEIBICAwAAAAQACgEAEBACAACgAAABgAYAAAA5kABQAAARBAAISKAAAAAHAABACAIAAAAAAECAA
AAQAAAgICRAAAABAAQABCAEAAAEQAAAAAAFAQAAAgACAAAAAAgAsAAABAAAQAAgAAAABABAAIBEA
AAgAAIBAEAAACAEAgAQEAABAEGIAgoAAAlABIAWQgQAAIABIIISAAAEAAgGAIAEAAQAAAAAAEACA
QQBgAAgAAAAAASAQhAEAAEACAAAACJ0AAAAAAYAAgiACEAAAAEAKoAEBAAAAAAIAAgAAAAAAIQAg
AAAACEACAgIEAgAAASACiAAAAAAAAAAAgAAAAAAAAAUAAAAAAQAAhAAAEAAADCAEAAAIgQAiIAAm
IIBBAAIABAwCAIgABIAAiQIBgSAAQSCAgACJkAEgBJYAAMgAgAAQAAAEwBIAAAAAACAQAApoAAAA
AAIAgEIAAAAAAgCAAAAImgIEIAAAAgIAQAAACAABAEEABAAAAAAAAEAAAAAAABAAAABQIAAAIAQI
EBARABAACAAAAJAEERAQCAAAgAAAICIQBAAAAAAAAAgBFAAAAQACARIAAAAAmAgEAAAADIAQCCAA
ACAIAJgIBAAAQAgAGAoAAgEQAhAYCgAIAAAQAZgIAAhAAIAQWAwAACCAAACQCQIAIBQUABgIABAA
BAAAOQgAAAONAAAAAAQBmAkCAAgAAABYCACAACAIABgIAAAAAAQAGAgCRAAAgAEYSAFRChAEEJgI
AAgAAAgAGggAkAAAAAAYCAAIAIABABgIBBgAAAAAGAgAAAQgAEAAEAAABQAAAAAABAEBBAAAgAAA
AQAEBCAAgAAAIAQAAAAAAAEgAAAAAAAAQCEEAAAAgGAAASAAAAAAAAIAAAAQQAAAAQAAAAAEAAAA
BvEABAAAAABAAAAAAAAAAAAAACAAAAAAAAAAQAAAAAAAAAQAIAAEwACAYARAIAAAAAAAAAABAEBA
AAFNAAAAQAAAAAAAAAAAABBAAAAgAAAAAACEgAAJQIABBFBIAAEAYIEJBCCAAABAAQiAjEEAIBAB
CAQIQAAAFAEICACAACAQAQgAAIAAEwQBAAowAAEEFAEBAAAAAAAAAQQAAAAAwAEBAAALGhAAAAAA
AIoBAAAAAAAACgEAAAAAAAAAgQAAAAACQAABAAAAAAAIQAEACAAAAEAIAQgAAAAAAAIBAAAAAAAA
AAEMAAAAAAAAAQAACAAAAAABAAFIAJAEWAAACQAAAEEBAAAQw4AAIBIAAAkAAAAAQABAAARAAAAA
AAIAEAAAAAAAAAAAAAEiEAAAAEAAAAAAAAAAAAAgAAAAAAAAAAAACgAAAAGfAgAAAAAAAAAAGAAA
AAAAAAxQAAAAAAAAAAAAACAAIAAMAEAAAIAAAIIBAAAAEAAAAQAIAAAAAAACAAAAAAAAAAAAAAAA
AAAAAggAAAAAAAAhFAIAAICkxAAAAAAgAgiELgkCAACEYMQiBBIAEIIExCRLAAAUAsHEIACIBAAE
gMQiABAAAAEgxAEACACQBKSELAAAAAAAIMQgAAAAAAAAxAAABiAhAAAAAAEAxCECAAAAAADEIQkA
AAAAAMQgAAAAAAAgxCAADAAAQADEIARAAAKAAMQiAAAAAAAAxCQEgAAAAADEIAEAAAAAAMQgABAA
AAAAxIwAKQAACAkBCJZQAIAIIAGAABAAAAgAAZEQAAAkEAABtAAiAAgIFAGBBgAAgKiSAYEEgAAA
EAABCAoAAAgIhQGAAAAAAAACAYwAAAABAygBAAANr4gAAAAAECUBiAAAAAAAAAGIAAAAAAAAAYAA
AAAAAIABkQAAQAAEEAGgAQgAAEQKAYAAIAAAAAABiAAAAAAAAAGEZAAAAAAAAYGiSAAAAAABABBE
AABAAKAAAGAAAAICEAAgRAAABII8BgAiAABAAMoAAFICAEAAQgAARAAQQCJAABBAABAQEIIAAAAA
AAACCAAMIAIAAAYAAAAkAEAAEAIAAABXAAAQACBAAAAAAAIAAAAAAABAAAAAQAACABAAACAEAAAA
ATIEIEAUAABIEAIAAHACAABgAAAAAJAAABAAQAAAoAIAAAFgAAQIAABgFAAAACQAIAAAAgQABAAQ
AAABIAEAAGAAAAACAAEJBEAAAAAAFAAQCACAAEAA4OAAAMQEAAEACAAABMRBEAACACAAIAEAAAAA
AAAAAMAAABAAAAAAwgAATb0gBAgAAAAAEgAAAAAAAAAAAAAAAACgAIEAAAAAAAAAAAAADEEAACAi
BACAAQFAASEAAQAAAQBACAgAAAgACAIZAAEQAAAAAgAEAAAIAATASAAAEACAEAIABAAAAEIAIEBB
BDAAAAgAABCAAACABAMAAgAgAAQAAQECBDAAAIAAAgMBwEAICAoIAAAEBAAAAAAAAAIAQAgQCAAo
EAAAAAEAAABKaQAAAAAAiAAAAAAAAAAAAAAAAAgAAAAAAEAsAAAAIACDAygAEAEAKAgghAgAAAAA
AAAAAAAAAAAAAAAIAAAAAAAAAAAAAIAQAAAEAAAAAAAIgAAAAAAAgAQAAQAECAAAABQAAAAAAQBA
AAJAAAABgAAMAAAAAAACABAAAAACAUAAAAIAAAICQAAAAAEBAAAAAEAAAAAAQAAAAAAAAAAAEkAA
AAJ0AAAAAEIAAEAAAAAAAAAAAAAAAAAAAAAAIAAwAECACgAwAECACQEAAAghAARAAAIEIAAAAAAA
AAAAAAAAAAQAAABAAAACAAABAAJAAAAAAGAEAYAAAAQIQhAAAAIGBCYAAAAAAEAEREAKQgAAAwQi
FAADAABAA4AUEAAAAAAEBLoAADAABBKSVAAAAgIAAAYAAAAkBAAEAAAAAAAAAAAQBAAAALMAAAAA
AAAEAAAABAAAAAAAAIAAAAAAKEAAUAEAQGAAAAREQgYCBEAYQBBAAACDAgIAAgBAAgCAACEAAACA
ABBCBAAhBAAAAAACBAAgAAAAACAGAAAABFJEBxAAAAgAABAJMACAAAACAoGBIQAAAAASiBUhAQAF
ILAgIAAAEgBAEZACAAAAERAAAAABQQAAABAAAAgAAAgACAAIAAAAAIJAAAAAmgAAAAAAAABSwAgA
AAAAAAAAAAgAAAAAAhAQDgAAAhAACAgBUBEAICICEMARAAAQKQIAAAAQAAAAAAAYwAAAAEAAQAIA
AIAACAAAACAAAAAgAYwgAEACBBQAABAwAIBAABMCEIAAAoCQgBAAAEAABACIACAAAAAiAgATAAAE
AEAggAQQABIAhJAAAhAAAIAAAIAAQAAAAQAAAFBQAAAAkAIAAAFcgAAAAEAAAQAAAAAAAAAFAAAA
AAAAABAEAAIUQQCQBEASAIABQAAIUAAGCAACAAAIEAAACAAAAIACsAAAAAACAAACEAAEwAAAAAKA
IAIAAAAAAIAAAjAEAAgBAISAABCAgAAAGCAAHAAAgAAAACKQgAEAAAACIBloAQEAAAAaAIBDAICA
EAAAAAAAAAAAAABQAAAAAICAAQAAAAAAIBgBAAAADpAAAgAAgRAAAAAIAAAAAAAAAAAAAACAEACA
AAAngERQAwAGAGBQBgAAEAAQAoAAAQgEAAAgQAAAABAAAEAAAAgAAAAQAAAAAgEAAAAABAIAADP/
VVVVww9VmZnMM/APzDMz/1XDVcMzVVWZD/8P/zOlM/8z/w//M6VVw1WlM6UPVTNVVTMPmf/DqlXM
M6WlqlUAAP//Vd0AdwARAAEAAAAAAAAG6gBVACIQVQAAAAAAAFVVAAAAAA8PAAD////dMwAVVQAA
AKqqqgAAIiIICKoiD/8AAAAAAAAAAAAA3d0REQAAIiIAABERAAD//wAAAAAAAAAAMwBVqlXDD1WZ
mcwz8A/MMzMAVcNVwzNVVWYPAA8AM6UzADMADwAzWqrDqqUzpQ9VM1WqMw+Z/8OqVcwzWlpVqgAA
//+q7gC7AAAAAQAAAAAAAAYZAKoAABBVAAAAAAAAqqoAAAAADw8AAP///+4zAD//AAAAVQVFAAAR
EQgIKgIP/wAAAAAAAAAAAABVVRERAAAiIgCqIiIAAP//AAAAAAAAAAAzAFVVVcMPqpmZzDPwD8wz
MwBVw1XDM6pVZg8ADwAzpTMAMwAPADNaqsOqpTOlD6ozqqrMD5kAw6pVzDNaWlWqAAD///r+AKoA
AAAQAAMAwAAACxYAqgAAEFUAAAAAAAAAAAAAAAD//wAAzMAAIjMbFVUqCgBVBUWqqhERCAiqCg8P
oKAAAAAAAAAAAN3dEREAAAAAAKoiIgAA//8AAAAAAAAAADP/VapVww+qmZnMM/APzDMz/1XDVcMz
qlWZD/8P/zOlM/8z/w//M6VVw1WlM6UPqjOqVcwPmQDDqlXMM6WlqlUAAP////8AVQARABAAAwDA
AAAJrwBVACIQVQAAAAAAAAUFAAAAAK+vAADMwAARMzMVVRUFAKoKilVVIiIICKqqDw9QUAAAAAAA
AAAA3d0REQAAAAAAABERAAB//wAAAAAAAAAAHQAgjHQAEZQQABFISQABEBsEEAxkAAmUGwQQDGQA
CZQbBBAMZAAJlBsEEAxkAAmUHQAQjHQAEZQQRBFISACBEABEGQBIAICQAERhAGgYgBQAAAV9AFRR
AGhAgBQAAABIJAAAEAiABIgAAAAUAAAAjABAAJAJAACIJAARlBiAAIwBAAEUAAAAFAAAERQAAACM
AAAAFAAAAIwBAAAUEAAAXAEAABQdAIB8dAAXlBIAgAhAAAkQGQJAvGwYB5QZAMC8bBgHlBkAwLxs
GAeUGQDAvGwIB5QZAAA8ZAAHlBIAQAhBGAkQAADAAEEYApQAAcAAYxgAFAAACgcACcAAYwgAFAAA
AAggAAAUCAAACAAAABQAAAAcAAAChAgAAAggAAOEGgAAHAAACQQAAAEEAAABFAAAABwAAAAUAAAA
HAAAIBQSAAAMAAAAFKqZAJlVzA/M393//wBVAAAAMgAyAA8AMQCqAA4AMwAzADMADwBUAA4AMwAz
VVEAMgAABAQPAAAAAFX/zAAPAKoAMwBVAA8AMwAzAFUAMwAPAAAN7wBVADMA/wAPAAAAAAAAAAAA
AKqqAAAAAAAAACoAAAAAAAAAcAAAAwUMXf//Dw9fXyqqAwsAAPDwD18FBQAACgoAAMzMAFAAAP//
VVUPDwAAVZkAmVXMD8zf3f//AFUAAAAyADIACwAzAEUADgAzADMAMwAPAFQADgAiACJVUQAyAAAK
Cg8AAAAAVf/MAA8AVQAzAFUADwAzADMAVQAzAA8AAAa1AFUAMwD/AA8AAAAAAAAAAAAAqqoAAAAA
AAAAKgAAAAAREABQAAADBQyu//8PD19fAAADBwAA8PAPXwUFAAAAAAAAzMwAUAAAf/9VVQ8PAACq
mf+ZVTMPM19V//8AVUAAADMAMwAPADEAqgAPADEAMQAiAAsAVQAPADMAM1VRADNFRQUFDQD3AABV
/8wADwCqADMAVQAPADMAMwBVADMADwAACLsAVQAzAP8ADwAAAAAAAAAAAACqqgAAAAAAAAAAAAAA
AAABB3ciIiMFrv/MzP//Dw+qqgMLAADw8A9fBQUAAAoKAADMzABQAAD//3d3r6+goFWZ/5lVMw8z
393//wBVAAAAMwAzAAsAMwBFAA8AMQAxADMACwBVAA8AMwAzVVEAM6qqCgoNAPsAAFX/zAAPAFUA
MwBVAA8AMwAzAFUAMwAPAAANwwBVADMA/wAPAAAAAAAAAAAAAKqqAAAAAAAAAAAAAAAAEREFVRAV
E1WurszM//8PDwAAAwcAAPDwD18FBQAAAAAAAMzMAFAAAP//d3dfX1BQAAgAAAAAAAAAAAAAAEAA
AAAAAAAAIAAAAAAAAAAAAwAAAAAAAAAAAAAAAAAAAAgAAAAAAAAAAgAAAAAAAAAAAAAAAAAAAAAA
AAAAAAAAAAAAAAGmAAAAAAAAAAIAAAAAAAAAAAAAAAAAAAAAABAAAAAAAAAAAAAAAAAAAAAAAAAA
AAAAAAAAAAAAAAAAAAAAAAAAAAAAAAAAAAAAAAAAAAAAAAAAAAAAAAAgAAAAAAAAAAKCAAAAAABA
AAAAAAAAAAAAAAAAAAAAAQAAAAAAAAABAAAAAAAAAAAAAAAAAAAAAAAAAEAAAAAAAAAAAAAAAAAA
AAAABpgACAAAAEAAAAAAAAAAAAAAAAgIAAAAAAAAAAAAAAAAAAAAAAAAAAAAAAAAAAAAAAAAAAAA
AAAAAAAAAIAAAAAAAAAAAAAAAAAAAAAAAAAAAAAAAAAAAIAAAAAAAAAgAAAAAAAAAAAAAAAAAAAA
AAAAAAAAAAAAAAQAAAAAAAAAAAAAAAAgIAIAAAAAAAAAAAAAAAAAAAAAAAAAAAAAIAAAAAANRgAA
AAAAAAAAAAAAAAAAAAAAAAAAAAAAAAAAAAAAAAAAAAAAAAAABAAAAAAAAAAAAAAAAAAAAAAAAAAA
AAAAAAAAAAAAAAAAAAAAAAAAAAAAAAQAAAAAAAAAAAAAAAABBQAAAAAAAAAAAAAAAAAAAAAAABAA
AAAAAAAAAAAAAAQAAAAAAAAAAAAAAAAAAAAAAACAAAAAAAAAAAAAAAAAAAAAAAwDABAAAACAQAEA
AAAAAAAAAAAICAAAAAAAAAAAAAAAAAAAAAAAgAAAAAAAAAAAAAAAAAAAAAAAAAAAAAAAAAAAAAAA
AAAAAAAAAAAAAAAAAAAAAAAAAAAAAAAAAAAAAACIAAAAAAAAAAAAAAAAAAAAAAAAAAAAAAAAAAAA
AAAAAAAAAAAAAAAAAAAAAAAAAAAAAAAAAAAAAAAAAAAAAAAAAAAAD1QAAAAAAAAAAAAAAAAAAAAA
AAAAAAAAAAAAAAAAAAAAAAAAAABAAAIAAAAAAAAAAAAAAAAAAAAAAAAAAIAAAAAAAAAAAAAAAAAA
AAAAAAAAAAAAAAAAAAAAAAAAAAAAAAAAAAAAAAAAAAAAAAAAAAAAAAAQAAAEAAIAAAAAAAQAAAAA
AABAQAAAAAAAAAAAAAAAAAAAAAAAAAAAAAAAQAAAAAABLQAAAAAAACAAAAAAAAAAAAAAAAAAAAAA
AAAIAAAAAAAAAAAAAAAAAAAAAAAAAAAAAAAAAAAAAAAAAAAAAAAAAAAAAAAAAAAAAAAAAAAAAAAA
ABAAAIAAAhAABQAAgAACkgARAACAAAIQAAAAAIABABICAQAAAAADgAAAABAAAgISAAACAAABAIIA
AAAAAEAIAgAAAAAAAAIAAAAAwAAAAgAAAASiABAAAABAAAAIAABAAAACAggQAAAAAAIACAAAEAAA
ABIAAAAAAAACAAAAAEAAAAACAAgAAAAAAgAAAAAAAQACAAAQAAAAAAIAAAAAAAAAAgAgQAAAAAAI
giAAEAAAAAhAIGAgAAAAAIIAQAAAEBIIgBAAAEAAAAjCAEAAEAAECAAAQAAAAAAAYABIAAAAAAAA
AAgAAAAAAAAAECACAAAAAAAADNQAAAAAAAAAAAAQAAAAAAAAAAAAAgAASCIAQAgAAAACAAgIEAAA
AAAAAEAIAAAAAAAASCACAAAAAABQIAIAQAAAAkggAgAAAAIiUABAAAAAAAAIigDARAEAAASAAEAK
AAAABAAAQEoAAFAICABAQAAAQCSKAABIAAAAAAgAAAQgAAAAgQAEQAgAAACAAAQMEAAABJAAAAAI
AAAAAAAAABAAAAAPBQAEAAAEAggAAAAAgAAAAAAACJCAAAAAAAAIgAAACACAAQEAABAAQAAQLIAA
AAIAAAiAAAQIAhAgAAEAAAACECAAAAAAAAAQIAAAgAAAAgkCAAEAAAQAAIAAiACABAAQAAIAAISE
AAiAgAAAgAQEAIAAAAAABAQEgBIAAgAAQEgAQAAAAEAE0BAAAQAAAAAACAAAAACAABCAAAAAAEBA
UAAAAAOpAAAAAAAAAAAAAAAAAEAAAAABAAAAQQAQAAEAAABBAAAAAAAEAUAIAAIQAAAAAAEIAAYE
AIAAAQAQAAAAhAAAAACEAEGAQAAAAIEAgcAAAAAAgBEAAIAAAQAACAAACAgiAIAAAABIACKQgAgA
AAgIIpAACoAACAgAAIAIIAAACCGAAAEAQABAIgAIAAAAiCACAAAIAAAAAgAAAAAAAEBAAAAAA8YA
AAAAAIAAAAAIAIAAAAEAAAAQAAAAQQEAkAAAAAABIAAAAAAAAAAAAEgAQAAAACAARAAAAAAAAABA
AAAAQAAAAEAAAAAAAAEAQABAAAAAASAEAAAkBAQAIAAgIAQAAAAgAIAgBAAAACAAACAMQAAAAgAg
AAREAAIAAAAIAAICAAAAAAAAQAggAAQAAAEEEAAAFAAAAAAIIAAIAAIAAAoAAAABuAABAAAAABAA
AAAAAAAAAAIAFCAAAAAIIAAEEAAAEAAiCAkIABAAAAAQBAgAAAAAABAQAAAQABAAABAAAgAAEAAA
EABAAAAQAAAUACAAAAwAAAAgAAAAEAAAgAAACAAQCAKAAAGIAhAIAAAAGAAAAAAAQAAQCAAYCAIA
AhAAAFAIAABEAAQQWAgAAEAAEAAQCAAQQACAABgIAACQAAAAGAgAAAjEAAAAAAkCGAgAAABAEAAY
CAAAAEIIERgIABAgAAAEGAgECAAEEQAaCAJQiAAAAhwKAIuBA0ASG0gABIAASBIaSAJBgAZIABpI
gkBABEACGggAGIAAAAAKEAAAAAAAAoYAACAAAAAAIgAACAABAAIAAAAAAAAAAAIAEAAAAABAYAAA
QAAAAAAgAABAAAAAAAAgAAAAAAAAIAAAAAAAQAAgAAAACWsAIAAAAIAAAAQAAAAAQAAABCCAAABA
AZAgAAAgAEAAAAABAQAAQEQAAAQAAAAAAIEAAAAAgAAAACAAAAAAAAAAACAAAABAAAAAAAAAQAAA
AAAUCAAAApAAAAjIAAAAkgEAAMgAAAAAAQBADAAAABAAAAAIAABAAAEAQIgAAQAAiQBACAAAQGAB
AAAIACCAYAECAAAAAkAJgQAAEAAAwAABAAADFggAAAAAACABDAAAAAAACgEIAAABAAAAAQIAAAAA
ACoBAAAAAAAAFAEGAACAABAAAQgAKAABAAQBCRQgAAEAEAEJFAgAAQASAQkUIAAAAAgBAAEQAAEw
AAEAAQAAAAAAAAAFAAAAFBAAACAAAAIBAAKAAAEAAAAUAIAIRQAADGlAABgAAAEACAAAUAAAGCAE
AAAAAAAAAAAAAAAAAAAAAAAAAAFXBAAAAAAIQAAAAAAAAAAEAAAAAAAAAAAAAAAAQAACAAABAAAA
AAAAAAAUgAAAABAAgwAEAAAAUAAAAAkAAgIAAAAAAAAAAgAAggAIAAASEAAARAAAAABQIAEEAAAA
AECEAQQAAAACRIQABQCAACIAAAlJAgAAgkSECQkCgAAQoIQgCQAAAAAAxAQJAAAAJACEIQAAAAAA
AMQgASgEAAAIxAAADmAhAQAAAACExCIAAgAAEgDEIQEEAAAAAMQhAAQAAACIxCABSAAAAETEIAkg
BAAIQMQgCACAAAAAxCsLAgAAAMjEJgcAAAAAyMQkCwAAAgCExAABMAAACQkECAAAAAAICQEIAFAA
AikZAQAAIAAACAkEIAAgAAAQCEEgACCAAAAIAYkCIAABAmABCAAgAAGAkAGIAAAAAAEoAYgEAAAB
AgEBAAABHogEAAABABABiAAAQAAAAAGKBAAAAAAAAYgAAAAACKEBgAQAAAAAAgGIAACAAAAAAaAA
gAAAFgABgAAAAABMEQGIACAAAAwRAagAAAAATFkBEBAAMAAgAIQAAhAAAAAAAQAQAAAAIAAAAAAg
ACAAAAAAAQAABQAAMAAAAAAAAAEBAABAABACAQAAAEAAEAAAAAAAQAAAAAEEACBKAAAQAAQAAAhg
AABAAAAEDAQQAFAAYAAAAAABgAAAAACIAABIAAAAMEAAAMAATAAgwAAAAAAAAAAAAABAAABAAAAg
AEIAAAAMAQAAQgAAAAQBIABCAAAADAGAAAAAAAAAAACIYCAAAEAQACAAAAAAAAAAgQAAEQIA0AAJ
IEAEAAQkAAgAAAAAAgIAAAAABAAgAAAIAAAEAAQEAAAAAAgAQAAACAAACABAAgAAQreBABAACAAC
QAQAAAAgAAAMAQIQAAhIBBIAAAAAAAQAAAAAAAAAAAIUAASAAAEAACAAAAAAQAAEAABAAABAAAAA
gEAQAAAAAAAASAAAAAAAAAAAAAgAEAAACACAEAAQAQAAAAAAAAAAAAAAAAAAABAAAAAAwBAAEAAA
AAACAAAAAAAUIAAAAABAAgQgAABAAEBCFCIABAAAAABAAAAABAAAAABD8ABIAAAAAAAACBQgAAAA
AQCAIAAEAAAAAoBGJAAgQAgABAQgAAEAAAgBAAAACAAgAAAEIAAAAAAAAIQgAAAIAgAAhCAAAAgC
AACEIAAgCAIAAAAEQAAAAAACAAAAAAAAAAAAAAAAAAAAAAAAAAAAAAAQAAAABAACAgAAAAACAAAA
EQAAAAAAABAQAAAAAAGCEhAAAAAgEYCIAAAAAAQRgAAAAAO2ACAAAAQBgAJCAAAAABGCAACACABE
gYIAACAAAAACQAAoAQAAAAIAACAAAAACAAAAAAAAAAABgAAAAAABAAGAAAAAAAEAAYAAAAAAAQAB
gAAAAHBAAAAAIAQEAAAAAAIwAAAIAAAAAQAIQEhAAgLBABECCAAABABwAAAIAAAAAADQwAgAAARB
AAAACAACBAAQAAAAAAAXgAAAQAgAAxQBAAAAATIAEYAAAGQAqAQAAAAAFAwAQERAAACEAERAAAAA
AAxDEAAEAACABECAAgBAAAQAQAAAAAAAAAwAAEAIAACABAAEAAgAAAAEAARACAAAAAQABAAwEAAA
AAAAACAASAAAABEgEBAAAAACAAAAEAAAAAIQBAAQABIACDAAABABAACCAgAAEAASAANICAAQAAAA
AAAIAAAAAAAAIAACkAAAAgKgAAAMsCBGAAAAAAAiAMAQACAQCMoAIAAAAAAKAAFQAgAAAACSCAAQ
oAAAAAgAAACAAAAAIAAAAAAAAAIAAAAAAQAAAAIAAAABAAAAAgAAAAEAAAACUCAAkCBAAIAAYJAA
IAAAICCAAAAgQAABqAIAEGgAAAEWBIAAJAGgAAAAAAAkAIQEoKIAAAACgAEAAgAAKABAAAACBAAg
AAQAAAUAAAAQBQMAAAVkYBQwAAAAAiySAgAAAAAKQAACkAMAgBSSAQIAAEAKkAUIEoIABQAAkBAA
AIgCAABQAAIAAAAIAAAACgAAAEAAAEAKEABAAAAAAAIAAEBAAAAAAAAQgBAAABBAAACAEACAAAAA
AIAAAAEAAAAggAAQAUBAAICAAAMDAEAAAIAAAAABEAAAAAQgAQFAAACAhqODgRAAAIIAgAAAxLEA
AACgCQAADIMCAIAAAACABBAQAAAAQIhoAgAWAYBAiBAAARAAAIAQ7AIABAACAAICAAIAWBAAAAAA
AAAAACCAAAAAAQAAMIEEAAABACAQiQQAAAEAADCBBMPDmZnMM1VVmZnDw8wzpaWZmZmZqlWlpf//
w8OqVcPDmZmZmfAPw8OZmZmZ8A+lpaWlw8P/paWlmZmZmfAP8A8AAP//Pz8AAABEAIAACAAFAAAA
JwCAAIgAAACAAAAAALu7AIgABVgAD/8DACIAAAAAAKIAVVUiIgAAAAAAAAAAAAAAAFVVqqoAAAAA
VcMP/w+ZM6UPmQ+ZD5kzpTOlD/8PmTOlw8NmZswzVVWZmcPDzDOlpZmZZmaqVaWlAADDw6pVw8OZ
mZmZ8A/Dw5mZmZnwD1papaXDw/+lpaWZmZmZ8A/wDwAA//8/KgAAAEQAgAAEAAUAAAU3AIAAAAAA
AIAAAAAAu7sAiAAFhQAP/wAAKAAAAAAAogAAIiIiAAAAAAAAAAAAAAAAVVVVVQAAAACqww8AD2Yz
Wg9mD5kPZjNaM1oPAA9mM1rDw2ZmzDOqqpmZw8PMM6WlmZlmZqpVpaUAAMPDqlXDw5mZmZnwD8PD
mZmZmfAPWlqlpcPDAKWlpZmZmZnwD/APAAD//zMiAAAAAACAAAQAAAAAC9kAgAAAAIgAgAAAAIgA
CwCIAACIAA//AAAiAFVVAABRAAAiIiIAAAAAAAAAAAAAAAAAAFVVAAAAAKrDDwAPZjNaD2YPmQ9m
M1ozWg8AD2YzWsPDmZnMM6qqmZnDw8wzpaWZmZmZqlWlpf//w8OqVcPDmZmZmfAPw8OZmZmZ8A+l
paWlw8MApaWlmZmZmfAP8A8AAP//MzMAAAAAAIAACAAAAAAD2ACAAIgAiACAAKoAiAALAIgAAFUA
D/8AACIAVVUAAFEAVVUiIgAAAAAAAAAAAAAAAFVVqqoAAAAAVcMP/w+ZM6UPmQ+ZD5kzpTOlD/8P
mTOlAAAgAAAAAAAAABEAUAAREBAAEEhIAAEQAAAQAAAAAAAAABCIAQAAEBAAEEhIAAEQEgQQCGQA
CRASBBAIQAAJEBIEGAhkAAkUEgRgCGAYCRAAAAO9EgRQCGAYDZQSBFAIZBApFBIEAAxAAAkUGwQA
[truncated: 1,825,661 more chars]
